# Supplementary material for: Crystal structure and Hirshfeld surface analysis of a halogen bond between 2-(allyl­thio)­pyridine and 1,2,4,5-tetra­fluoro-3,6-di­iodo­benzene
Source: Acta Crystallogr E Crystallogr Commun. 2024 Jun 21;80(Pt 7):759–62. doi: 10.1107/S2056989024005693 (PMC11223707; doi:10.1107/S2056989024005693)
Supplement: Supplementary file 1 [file e-80-00759-sup1.cif]

##############################################################################
#                                                                            #
# This CIF contains the data in a paper accepted for publication in          #
# Acta Crystallographica Section E. It conforms to the requirements of       #
# Notes for Authors for Acta Crystallographica Section E, and has been       #
# peer reviewed under the auspices of the IUCr Commission on Journals.       #
#                                                                            #
# Full details of the Crystallographic Information File format               #
# are given in the paper "The Crystallographic Information File (CIF):       #
# a New Standard Archive File for Crystallography" by S. R. Hall, F. H.      #
# Allen and I. D. Brown [Acta Cryst. (1991), A47, 655-685].                  #
#                                                                            #
# The current version of the core CIF dictionary is obtainable from          #
# ftp://ftp.iucr.org/pub/cif_core.dic.                                       #
#                                                                            #
# Software is freely available for graphical display of the structure(s)     #
# in this CIF. For information consult the CIF software page                 #
# http://www.iucr.org/resources/cif/software.                                #
#                                                                            #
# This file may be used for bona fide research purposes within the           #
# scientific community so long as proper attribution is given to the journal # 
# article from which it was obtained.                                        #
#                                                                            #
##############################################################################
data_I
_audit_creation_method
;
Olex2 1.5
(compiled 2023.03.06 svn.rbb2c1857 for OlexSys, GUI svn.r6748)
;
_journal_date_recd_electronic     2024-06-04
_journal_date_accepted     2024-06-13
_journal_name_full     'Acta Crystallographica, Section E'
_journal_year     2024
_journal_volume     80
_journal_issue      1
_journal_page_first     0
_journal_page_last     0
_journal_paper_category     GO
_journal_paper_doi     10.1107/S2056989024005693
_journal_coeditor_code     VM2304
_publ_contact_author_name     'Carsten Strohmann'
_publ_contact_author_address
;
Inorganic Chemistry
TU Dortmund University
Otto-Hahn Str. 6
44227 Dortmund
Germany
;
_publ_contact_author_email     'carsten.strohmann@tu-dortmund.de'
_publ_contact_author_fax     '+49 231 755 3797'
_publ_contact_author_phone     '+49 231 755 3807'
_publ_section_title
;
Crystal structure and Hirshfeld surface analysis of a halogen bond between
2-(allylthio)pyridine and 1,2,4,5-tetrafluoro-3,6-diiodobenzene
;
_publ_section_title_footnote     .
loop_
    _publ_author_name
    _publ_author_footnote
    _publ_author_address
    'Risken, Robin' .
;
Inorganic Chemistry
TU Dortmund University
Otto-Hahn Str. 6
44227 Dortmund
Germany
;
    'Schrimpf, Tobias' .
;
Inorganic Chemistry
TU Dortmund University
Otto-Hahn Str. 6
44227 Dortmund
Germany
;
    'Klotz, Franziska Dorothea' .
;
Inorganic Chemistry
TU Dortmund University
Otto-Hahn Str. 6
44227 Dortmund
Germany
;
    'Strohmann, Carsten' .
;
Inorganic Chemistry
TU Dortmund University
Otto-Hahn Str. 6
44227 Dortmund
Germany
;
_publ_section_synopsis
;
The crystal structure of the molecular complex between 2-(allylthio)pyridine
and 1,2,4,5-tetrafluoro-3,6-diiodobenzene, which exhibits an N...I halogen
bond, has been determined at 100 K.
;
_chemical_name_systematic
;
Bis[2-(prop-2-en-1-ylsulfanyl)pyridine]
1,2,4,5-tetrafluoro-3,6-diiodobenzene
;
_chemical_name_common
;
2-(Allylthio)pyridine
1,2,4,5-tetrafluoro-3,6-diiodobenzene
;
_chemical_formula_moiety     '2C8 H9 N S, C6 F4 I2'
_chemical_formula_sum     'C11 H9 F2 I N S'
_chemical_formula_iupac     '2C8 H9 N S, C6 F4 I2'
_chemical_formula_weight     704.30
_chemical_melting_point     ?
_space_group_crystal_system     monoclinic
_space_group_name_H-M_alt     'P 1 21/c 1'
_space_group_name_Hall     '-P 2ybc'
loop_
    _space_group_symop_operation_xyz
    'x, y, z'
    '-x, y+1/2, -z+1/2'
    '-x, -y, -z'
    'x, -y-1/2, z-1/2'
_cell_length_a     11.184(2)
_cell_length_b     5.2951(6)
_cell_length_c     20.544(3)
_cell_angle_alpha     90
_cell_angle_beta     96.137(6)
_cell_angle_gamma     90
_cell_volume     1209.7(3)
_cell_formula_units_Z     2
_cell_measurement_reflns_used     9219
_cell_measurement_theta_min     3.98
_cell_measurement_theta_max     28.01
_cell_measurement_temperature     100.00
_exptl_crystal_description     plate
_exptl_crystal_colour     colourless
_exptl_crystal_size_max     0.254
_exptl_crystal_size_mid     0.228
_exptl_crystal_size_min     0.068
_exptl_crystal_density_diffrn     1.934
_exptl_crystal_density_meas     ?
_exptl_crystal_density_method     ?
_exptl_crystal_F_000     676
_exptl_absorpt_coefficient_mu     2.816
_exptl_absorpt_correction_type     multi-scan
_exptl_absorpt_process_details
;
(SADABS; Krause <i>et al.</i>,  2015)
;
_exptl_absorpt_correction_T_min     0.4681
_exptl_absorpt_correction_T_max     0.5674
_diffrn_ambient_temperature     100.00
_diffrn_source     'microfocus sealed X-ray tube'
_diffrn_source_power     0.05
_diffrn_source_voltage     50.0
_diffrn_source_current     1.0
_diffrn_radiation_type     MoK\a
_diffrn_radiation_wavelength     0.71073
_diffrn_radiation_monochromator     'mirror optics'
_diffrn_measurement_device_type     'Bruker APEXII CCD'
_diffrn_measurement_device     'three-circle diffractometer'
_diffrn_measurement_method     '\w and \f scans'
_diffrn_detector     'Bruker APEX2 area detector'
_diffrn_detector_area_resol_mean     7.9
_diffrn_reflns_number     91740
_diffrn_reflns_av_R_equivalents     0.0358
_diffrn_reflns_av_unetI/netI     0.0118
_diffrn_reflns_theta_min     1.831
_diffrn_reflns_theta_max     36.002
_diffrn_reflns_theta_full     25.242
_diffrn_measured_fraction_theta_max     0.997
_diffrn_measured_fraction_theta_full     1.000
_diffrn_reflns_limit_h_min     -17
_diffrn_reflns_limit_h_max     18
_diffrn_reflns_limit_k_min     -8
_diffrn_reflns_limit_k_max     8
_diffrn_reflns_limit_l_min     -33
_diffrn_reflns_limit_l_max     33
_diffrn_standards_number     0
_diffrn_radiation_probe     x-ray
_refine_special_details     ?
_reflns_number_total     5719
_reflns_number_gt     5342
_reflns_threshold_expression     'I > 2\s(I)'
_refine_ls_structure_factor_coef     Fsqd
_refine_ls_matrix_type     full
_refine_ls_R_factor_all     0.0218
_refine_ls_R_factor_gt     0.0194
_refine_ls_wR_factor_gt     0.0455
_refine_ls_wR_factor_ref     0.0469
_refine_ls_goodness_of_fit_ref     1.120
_refine_ls_restrained_S_all     1.120
_refine_ls_number_reflns     5719
_refine_ls_number_parameters     181
_refine_ls_number_restraints     0
_refine_ls_hydrogen_treatment     refall
_refine_ls_weighting_scheme     calc
_refine_ls_weighting_details
              'w=1/[\s^2^(Fo^2^)+(0.0187P)^2^+0.9301P] where P=(Fo^2^+2Fc^2^)/3'
_atom_sites_solution_hydrogens     difmap
_atom_sites_solution_primary     dual
_atom_sites_solution_secondary     ?
_refine_ls_shift/su_max     0.001
_refine_ls_shift/su_mean     0.000
_refine_diff_density_max     0.905
_refine_diff_density_min     -0.729
_refine_ls_extinction_method     none
_refine_ls_extinction_coef     .
loop_
    _atom_type_symbol
    _atom_type_description
    _atom_type_scat_dispersion_real
    _atom_type_scat_dispersion_imag
    _atom_type_scat_source
    'C' 'C' 0.0033 0.0016
                         'International Tables Vol C Tables 4.2.6.8 and 6.1.1.4'
    'H' 'H' 0.0000 0.0000
                         'International Tables Vol C Tables 4.2.6.8 and 6.1.1.4'
    'F' 'F' 0.0171 0.0103
                         'International Tables Vol C Tables 4.2.6.8 and 6.1.1.4'
    'I' 'I' -0.4742 1.8119
                         'International Tables Vol C Tables 4.2.6.8 and 6.1.1.4'
    'N' 'N' 0.0061 0.0033
                         'International Tables Vol C Tables 4.2.6.8 and 6.1.1.4'
    'S' 'S' 0.1246 0.1234
                         'International Tables Vol C Tables 4.2.6.8 and 6.1.1.4'
_computing_data_collection
;
APEX2 (Bruker, 2016)
;
_computing_cell_refinement
;
SAINT V8.40B (Bruker, 2016)
;
_computing_data_reduction
;
SAINT V8.40B (Bruker, 2016)
;
_computing_structure_solution
;
<i>SHELXT</i>  (Sheldrick, 2015a)
;
_computing_structure_refinement
;
SHELXL  (Sheldrick, 2015b)
;
_computing_molecular_graphics
;
Olex2 1.5 (Dolomanov <i>et al.</i>,  2009)
;
_computing_publication_material
;
Olex2 1.5 (Dolomanov <i>et al.</i>,  2009)
;
loop_
    _atom_site_type_symbol
    _atom_site_label
    _atom_site_fract_x
    _atom_site_fract_y
    _atom_site_fract_z
    _atom_site_U_iso_or_equiv
    _atom_site_adp_type
    _atom_site_calc_flag
    _atom_site_occupancy
    _atom_site_disorder_assembly
    _atom_site_disorder_group
    I I1 0.13965(2) 0.45457(2) 0.60714(2) 0.01556(2) Uani d 1 . .
    S S1 0.40259(3) 0.94040(6) 0.63185(2) 0.02017(6) Uani d 1 . .
    F F1 -0.07102(9) 0.05135(19) 0.62168(4) 0.02486(17) Uani d 1 . .
    F F2 0.17962(9) 0.28759(19) 0.45993(5) 0.02646(18) Uani d 1 . .
    N N1 0.22969(11) 0.8241(2) 0.70166(6) 0.01990(19) Uani d 1 . .
    C C10 -0.03525(12) 0.0315(2) 0.56133(6) 0.01663(19) Uani d 1 . .
    C C5 0.34960(12) 1.1694(3) 0.74802(7) 0.0211(2) Uani d 1 . .
    C C7 0.17783(15) 1.0299(3) 0.79911(7) 0.0245(3) Uani d 1 . .
    C C11 0.09192(11) 0.1455(2) 0.48116(6) 0.01691(19) Uani d 1 . .
    C C9 0.05773(11) 0.1819(2) 0.54352(6) 0.01517(18) Uani d 1 . .
    C C6 0.27543(14) 1.1910(3) 0.79795(7) 0.0248(3) Uani d 1 . .
    C C4 0.32194(11) 0.9853(2) 0.70003(6) 0.01659(19) Uani d 1 . .
    C C8 0.15980(14) 0.8479(3) 0.75070(7) 0.0236(2) Uani d 1 . .
    C C1 0.49191(14) 1.2265(3) 0.63106(8) 0.0259(3) Uani d 1 . .
    C C2 0.53357(17) 1.2510(4) 0.56476(9) 0.0324(3) Uani d 1 . .
    C C3 0.64683(17) 1.2469(5) 0.55287(9) 0.0376(4) Uani d 1 . .
    H H3A 0.666(3) 1.271(6) 0.5084(14) 0.057(8) Uiso d 1 . .
    H H8 0.091(2) 0.735(5) 0.7506(12) 0.037(6) Uiso d 1 . .
    H H5 0.418(2) 1.273(5) 0.7475(11) 0.035(6) Uiso d 1 . .
    H H7 0.126(2) 1.040(5) 0.8317(14) 0.042(7) Uiso d 1 . .
    H H1A 0.441(2) 1.372(6) 0.6366(13) 0.042(7) Uiso d 1 . .
    H H2 0.463(2) 1.259(6) 0.5245(13) 0.050(8) Uiso d 1 . .
    H H6 0.291(2) 1.313(5) 0.8299(11) 0.033(6) Uiso d 1 . .
    H H1B 0.564(2) 1.215(5) 0.6661(11) 0.032(6) Uiso d 1 . .
    H H3B 0.714(2) 1.232(5) 0.5891(12) 0.039(7) Uiso d 1 . .
loop_
    _atom_site_aniso_label
    _atom_site_aniso_U_11
    _atom_site_aniso_U_22
    _atom_site_aniso_U_33
    _atom_site_aniso_U_12
    _atom_site_aniso_U_13
    _atom_site_aniso_U_23
    I1 0.01687(4) 0.01338(3) 0.01582(3) 0.00101(2) -0.00106(2) -0.00098(2)
    S1 0.02284(14) 0.01741(13) 0.02085(13) 0.00025(11) 0.00504(11) -0.00131(11)
    F1 0.0313(4) 0.0287(5) 0.0160(3) -0.0073(4) 0.0087(3) -0.0051(3)
    F2 0.0292(4) 0.0281(4) 0.0235(4) -0.0131(4) 0.0095(3) -0.0036(3)
    N1 0.0244(5) 0.0172(5) 0.0182(4) -0.0040(4) 0.0027(4) -0.0015(4)
    C10 0.0192(5) 0.0171(5) 0.0139(4) -0.0002(4) 0.0031(4) -0.0016(4)
    C5 0.0220(5) 0.0191(5) 0.0217(5) -0.0024(4) -0.0004(4) -0.0039(4)
    C7 0.0285(6) 0.0265(6) 0.0192(5) -0.0014(5) 0.0056(5) -0.0027(5)
    C11 0.0185(5) 0.0162(5) 0.0163(5) -0.0021(4) 0.0028(4) -0.0003(4)
    C9 0.0166(4) 0.0137(4) 0.0148(4) 0.0009(4) -0.0001(3) -0.0005(4)
    C6 0.0298(6) 0.0234(6) 0.0210(6) -0.0018(5) 0.0019(5) -0.0066(5)
    C4 0.0180(5) 0.0148(5) 0.0165(5) 0.0008(4) -0.0001(4) 0.0002(4)
    C8 0.0269(6) 0.0240(6) 0.0202(5) -0.0068(5) 0.0047(4) -0.0017(5)
    C1 0.0276(6) 0.0232(6) 0.0281(7) -0.0057(5) 0.0082(5) -0.0014(5)
    C2 0.0346(8) 0.0356(9) 0.0274(7) -0.0067(7) 0.0047(6) 0.0066(6)
    C3 0.0336(8) 0.0541(12) 0.0263(7) -0.0108(8) 0.0090(6) -0.0044(8)
_geom_special_details
;
 All esds (except the esd in the dihedral angle between two l.s. planes)
 are estimated using the full covariance matrix.  The cell esds are taken
 into account individually in the estimation of esds in distances, angles
 and torsion angles; correlations between esds in cell parameters are only
 used when they are defined by crystal symmetry.  An approximate (isotropic)
 treatment of cell esds is used for estimating esds involving l.s. planes.
;
loop_
    _geom_bond_atom_site_label_1
    _geom_bond_atom_site_label_2
    _geom_bond_site_symmetry_2
    _geom_bond_distance
    _geom_bond_publ_flag
    I1 N1 . 2.8628(12) ?
    I1 C9 . 2.0921(12) ?
    S1 C4 . 1.7613(14) ?
    S1 C1 . 1.8158(16) ?
    F1 C10 . 1.3471(15) ?
    F2 C11 . 1.3452(15) ?
    N1 C4 . 1.3422(17) ?
    N1 C8 . 1.3454(18) ?
    C10 C11 3_556 1.3867(18) ?
    C10 C9 . 1.3895(18) ?
    C5 C6 . 1.391(2) ?
    C5 C4 . 1.3976(18) ?
    C5 H5 . 0.94(3) ?
    C7 C6 . 1.387(2) ?
    C7 C8 . 1.384(2) ?
    C7 H7 . 0.94(3) ?
    C11 C9 . 1.3891(17) ?
    C6 H6 . 0.92(2) ?
    C8 H8 . 0.97(3) ?
    C1 C2 . 1.492(2) ?
    C1 H1A . 0.97(3) ?
    C1 H1B . 1.03(2) ?
    C2 C3 . 1.316(3) ?
    C2 H2 . 1.09(3) ?
    C3 H3A . 0.97(3) ?
    C3 H3B . 1.01(2) ?
loop_
    _geom_angle_atom_site_label_1
    _geom_angle_atom_site_label_2
    _geom_angle_atom_site_label_3
    _geom_angle_site_symmetry_1
    _geom_angle_site_symmetry_3
    _geom_angle
    _geom_angle_publ_flag
    C9 I1 N1 . . 173.90(4) ?
    C4 S1 C1 . . 102.91(7) ?
    C4 N1 I1 . . 129.30(9) ?
    C4 N1 C8 . . 117.96(12) ?
    C8 N1 I1 . . 112.43(9) ?
    F1 C10 C11 . 3_556 118.13(11) ?
    F1 C10 C9 . . 120.12(11) ?
    C11 C10 C9 3_556 . 121.74(11) ?
    C6 C5 C4 . . 118.22(13) ?
    C6 C5 H5 . . 120.7(15) ?
    C4 C5 H5 . . 121.0(15) ?
    C6 C7 H7 . . 122.0(17) ?
    C8 C7 C6 . . 118.05(14) ?
    C8 C7 H7 . . 119.9(17) ?
    F2 C11 C10 . 3_556 118.29(11) ?
    F2 C11 C9 . . 120.24(11) ?
    C10 C11 C9 3_556 . 121.45(11) ?
    C10 C9 I1 . . 121.41(9) ?
    C11 C9 I1 . . 121.77(9) ?
    C11 C9 C10 . . 116.81(11) ?
    C5 C6 H6 . . 120.0(15) ?
    C7 C6 C5 . . 119.64(13) ?
    C7 C6 H6 . . 120.4(15) ?
    N1 C4 S1 . . 113.22(10) ?
    N1 C4 C5 . . 122.60(12) ?
    C5 C4 S1 . . 124.17(10) ?
    N1 C8 C7 . . 123.47(14) ?
    N1 C8 H8 . . 117.6(15) ?
    C7 C8 H8 . . 118.9(15) ?
    S1 C1 H1A . . 109.2(16) ?
    S1 C1 H1B . . 109.7(14) ?
    C2 C1 S1 . . 107.84(12) ?
    C2 C1 H1A . . 106.4(16) ?
    C2 C1 H1B . . 110.3(13) ?
    H1A C1 H1B . . 113(2) ?
    C1 C2 H2 . . 115.2(15) ?
    C3 C2 C1 . . 124.68(17) ?
    C3 C2 H2 . . 120.0(15) ?
    C2 C3 H3A . . 119.0(17) ?
    C2 C3 H3B . . 121.7(14) ?
    H3A C3 H3B . . 119(2) ?
loop_
    _geom_torsion_atom_site_label_1
    _geom_torsion_atom_site_label_2
    _geom_torsion_atom_site_label_3
    _geom_torsion_atom_site_label_4
    _geom_torsion_site_symmetry_1
    _geom_torsion_site_symmetry_2
    _geom_torsion_site_symmetry_3
    _geom_torsion_site_symmetry_4
    _geom_torsion
    _geom_torsion_publ_flag
    I1 N1 C4 S1 . . . . -4.91(15) ?
    I1 N1 C4 C5 . . . . 174.94(10) ?
    I1 N1 C8 C7 . . . . -173.81(13) ?
    S1 C1 C2 C3 . . . . -117.0(2) ?
    F1 C10 C9 I1 . . . . -2.97(17) ?
    F1 C10 C9 C11 . . . . 178.18(12) ?
    F2 C11 C9 I1 . . . . -0.19(17) ?
    F2 C11 C9 C10 . . . . 178.65(12) ?
    C10 C11 C9 I1 3_556 . . . -178.42(10) ?
    C10 C11 C9 C10 3_556 . . . 0.4(2) ?
    C11 C10 C9 I1 3_556 . . . 178.43(10) ?
    C11 C10 C9 C11 3_556 . . . -0.4(2) ?
    C6 C5 C4 S1 . . . . 177.45(11) ?
    C6 C5 C4 N1 . . . . -2.4(2) ?
    C6 C7 C8 N1 . . . . -2.1(2) ?
    C4 S1 C1 C2 . . . . -162.02(12) ?
    C4 N1 C8 C7 . . . . 0.3(2) ?
    C4 C5 C6 C7 . . . . 0.5(2) ?
    C8 N1 C4 S1 . . . . -177.88(11) ?
    C8 N1 C4 C5 . . . . 2.0(2) ?
    C8 C7 C6 C5 . . . . 1.6(2) ?
    C1 S1 C4 N1 . . . . 165.66(10) ?
    C1 S1 C4 C5 . . . . -14.19(14) ?
_shelx_space_group_comment
;
The symmetry employed for this shelxl refinement is uniquely defined
by the following loop, which should always be used as a source of
symmetry information in preference to the above space-group names.
They are only intended as comments.
;
_shelx_estimated_absorpt_T_min     ?
_shelx_estimated_absorpt_T_max     ?
_shelx_hkl_file
;
  -1   0   0 1432.03 57.0853   4
  -1   0   0 1555.33 53.4208   6
   2   0   0 65.9759 5.23132   1
  -2   0   0 67.3089 5.20524   1
  -2   0   0 67.9758 8.55653   4
  -2   0   0 66.1443 2.54429  20
   2   0   0 67.5410 2.12233  17
  -2   0   0 68.3064 2.47837  23
  -2   0   0 59.2439 9.62325   5
   2   0   0 66.8376 9.92134   5
  -2   0   0 69.0462 2.58501   9
  -2   0   0 73.3336 2.91439   2
   2   0   0 73.1851 2.85532   2
   2   0   0 65.1893 8.60266   4
  -2   0   0 71.4205 7.22961   8
   2   0   0 69.9146 7.08802   8
  -2   0   0 62.4170 2.61820  13
   2   0   0 62.8258 2.64022  13
  -2   0   0 75.1048 8.11503   6
   2   0   0 68.8727 2.00011  12
   2   0   0 68.0211 2.51695  23
  -2   0   0 66.9513 2.08906  15
   2   0   0 70.6663 2.15294  15
   2   0   0 70.3796 7.85091   6
   2   0   0 70.3450 2.59802   9
   2   0   0 68.8223 2.63377  18
  -3   0   0 3590.47 78.4400  15
   3   0   0 3555.48 78.4849  17
   3   0   0 3872.50 108.893   4
   3   0   0 3557.93 78.1895  12
   3   0   0 3824.69 98.5475   8
  -3   0   0 3764.42 89.3932   1
   3   0   0 3619.18 89.3102   1
  -3   0   0 3460.30 79.2712  23
   3   0   0 3620.28 79.4302  23
   3   0   0 3617.99 79.9310  13
   3   0   0 3607.12 79.6988  18
   3   0   0 3864.14 104.769   6
  -3   0   0 3787.84 117.100   5
  -3   0   0 3764.78 99.5981   8
  -3   0   0 3687.21 115.127   4
  -3   0   0 3836.86 103.289   6
   3   0   0 3636.61 78.5679  15
   3   0   0 3799.38 117.017   5
   4   0   0 5520.22 146.210   6
   4   0   0 5056.16 110.883  17
  -4   0   0 5311.38 124.995   1
   4   0   0 5319.71 136.762   8
   4   0   0 5145.17 111.054  15
   4   0   0 5283.30 125.601   1
  -4   0   0 5049.03 110.800  15
   4   0   0 5104.32 112.591  18
  -4   0   0 5464.43 164.060   5
   4   0   0 5462.72 152.282   4
   4   0   0 5093.38 110.455  12
  -4   0   0 5204.90 113.058   2
   4   0   0 5071.74 112.133  23
   4   0   0 5027.49 112.751  13
   5   0   0 114.082 14.1070   8
   5   0   0 131.441 5.15857   9
  -5   0   0 126.244 20.5292   4
  -5   0   0 116.358 4.00241  15
  -5   0   0 142.392 23.8852   5
   5   0   0 123.606 4.56548  22
   5   0   0 129.530 5.77341   2
   5   0   0 142.051 11.6255   1
   5   0   0 129.444 5.20476  23
   5   0   0 133.312 4.15123  17
   5   0   0 128.837 3.75538  12
   5   0   0 122.003 4.26815  15
  -5   0   0 131.247 10.9183   1
  -5   0   0 131.776 5.26998   9
   5   0   0 134.225 19.1097   4
   5   0   0 130.437 5.72642  13
  -5   0   0 129.821 5.75584   2
   5   0   0 125.208 17.3170   6
   6   0   0 591.991 16.9666  18
   6   0   0 669.527 29.7654   1
   6   0   0 594.343 35.8012   8
  -6   0   0 698.861 53.5625   5
   6   0   0 596.355 17.4072  13
   6   0   0 629.377 16.3917   9
   6   0   0 602.966 13.9766  12
   6   0   0 592.140 14.9677  15
  -6   0   0 615.750 16.5292   9
  -6   0   0 633.762 17.4993   2
   6   0   0 601.092 17.3270   2
   6   0   0 563.370 43.0520   4
   6   0   0 577.173 14.4033  17
   6   0   0 606.597 42.2581   6
   6   0   0 598.134 16.4485  23
  -6   0   0 579.377 49.4453   4
   6   0   0 595.740 16.7330  16
   6   0   0 609.794 15.5515  22
  -6   0   0 607.771 27.5862   1
  -7   0   0 1264.94 30.8328   9
   7   0   0 1256.41 31.3311  16
  -7   0   0 1294.16 31.8742   2
  -7   0   0 1180.74 79.7086   4
   7   0   0 1227.78 31.5015  18
   7   0   0 1177.04 27.9255  17
   7   0   0 1280.52 30.5579   9
  -7   0   0 1287.75 46.6877   1
   7   0   0 1205.57 65.7950   6
   7   0   0 1264.52 30.9377  23
   7   0   0 1200.93 29.5404  22
   7   0   0 1224.37 31.9186  13
   7   0   0 1258.33 31.8532   2
   7   0   0 1260.13 47.4596   1
   7   0   0 1242.73 28.9025  15
  -7   0   0 1390.84 82.3551   5
   7   0   0 1302.54 58.9423   8
   7   0   0 1194.20 27.4510  12
   7   0   0 1243.07 69.3321   4
  -8   0   0 452.722 48.6356   5
  -8   0   0 476.029 26.5678   1
   8   0   0 444.289 12.6627  14
   8   0   0 451.404 15.2247  13
   8   0   0 448.479 13.0069  22
   8   0   0 458.478 13.7029   9
  -8   0   0 370.533 48.2244   4
   8   0   0 440.953 14.0890  23
   8   0   0 410.787 14.3642  18
   8   0   0 413.216 39.8125   6
   8   0   0 438.167 11.0091  17
   8   0   0 415.160 10.4342  12
   8   0   0 390.085 39.0393   4
  -8   0   0 481.409 15.2219   2
   8   0   0 429.733 14.3128  16
  -8   0   0 458.264 14.0782   9
   8   0   0 450.991 12.0898  15
   8   0   0 435.601 14.7481   2
   8   0   0 474.471 35.7398   8
   8   0   0 479.221 27.9905   1
   9   0   0 232.209 10.2346   2
  -9   0   0 273.546 20.5234   1
   9   0   0 235.113 9.72377  23
  -9   0   0 232.151 39.3032   5
   9   0   0 234.063 34.9433   4
   9   0   0 188.118 39.8820   7
  -9   0   0 259.576 10.6244   2
   9   0   0 232.653 7.68479  15
   9   0   0 242.186 9.23509   9
   9   0   0 259.096 33.2118   6
   9   0   0 235.960 10.2531  18
   9   0   0 228.883 9.87649  16
  -9   0   0 248.850 9.72201   9
   9   0   0 220.844 6.33505  17
   9   0   0 237.875 8.28718  14
   9   0   0 229.925 10.4242  13
  -9   0   0 155.914 36.3861   4
   9   0   0 225.147 28.2837   8
   9   0   0 263.903 21.0724   1
   9   0   0 252.775 8.84211  22
  10   0   0 546.238 56.4365   4
 -10   0   0 638.506 19.8607   2
 -10   0   0 599.115 33.2478   1
  10   0   0 588.205 18.8793  23
  10   0   0 607.317 17.5371  22
  10   0   0 622.351 20.5472  13
  10   0   0 619.783 19.9316  18
  10   0   0 619.582 19.6489  16
  10   0   0 606.843 35.4310   1
  10   0   0 617.271 17.0352  14
  10   0   0 620.586 20.0206   2
  10   0   0 555.661 55.1796   6
  10   0   0 535.797 46.7658   8
 -10   0   0 611.386 18.8363   9
  10   0   0 627.199 18.3075   9
 -10   0   0 610.445 61.6446   5
  10   0   0 599.351 15.6185  19
 -10   0   0 545.060 68.7240   4
  10   0   0 609.614 15.9111  15
  11   0   0 1057.94 30.7259   2
  11   0   0 1107.13 27.3733  14
 -11   0   0 1137.74 49.5786   1
 -11   0   0 932.885 82.6258   5
  11   0   0 1071.36 82.9838   6
  11   0   0 1040.97 25.5674  15
 -11   0   0 994.454 104.259   4
 -11   0   0 1111.42 30.7060   2
  11   0   0 1044.15 25.4113  19
  11   0   0 1064.92 31.5908  13
  11   0   0 1041.31 30.2323  16
 -11   0   0 1116.19 29.9720   9
  11   0   0 1066.44 30.9909  18
  11   0   0 1021.65 50.8542   1
  11   0   0 1065.00 28.7633   9
  11   0   0 1073.60 29.8908  23
  11   0   0 1084.52 28.0555  22
  12   0   0 19.1087 3.77933  18
  12   0   0 21.5949 2.61527  14
  12   0   0 26.7087 3.15688  22
  12   0   0 24.6056 1.98964  19
  12   0   0 15.9838 5.75186   1
 -12   0   0 19.1423 6.82171   1
  12   0   0 19.5518 3.77601   2
  12   0   0 18.3061 3.52340  16
  12   0   0 23.6214 4.41486  13
 -12   0   0 29.5690 3.69352   9
 -12   0   0 20.4149 3.63841   2
 -13   0   0 90.2554 6.70573   2
  13   0   0 90.0651 5.13230  14
  13   0   0 92.1315 3.78443  19
  13   0   0 90.7368 7.14109  16
 -13   0   0 76.3493 6.22470   9
  13   0   0 87.4941 5.81180  22
  13   0   0 93.5831 7.84295  13
  13   0   0 94.0404 7.51022  18
  13   0   0 78.8321 6.78476   2
  14   0   0 302.466 14.1240  16
  14   0   0 256.447 14.1820  13
  14   0   0 283.956 14.2258  18
 -14   0   0 270.718 12.9966   2
 -14   0   0 270.243 12.7433   9
  14   0   0 273.768 11.4667  22
  14   0   0 267.642 10.1652  14
 -15   0   0 310.619 14.3070   9
  15   0   0 301.890 11.0786  14
  15   0   0 314.153 12.8313  22
 -15   0   0 297.760 14.1034   2
  15   0   0 306.123 15.6597  18
  15   0   0 325.777 15.4369  16
  15   0   0 324.848 16.5458  13
  16   0   0 14.3717 4.04676  16
  16   0   0 23.6434 5.53330  18
  16   0   0 11.1214 2.53600  22
  16   0   0 7.00098 2.33705  14
  16   0   0 16.8948 4.40340  13
  17   0   0 65.1645 7.62843  13
  17   0   0 47.6204 8.12410  18
  17   0   0 45.8357 4.99066  22
  17   0   0 56.4785 6.67906  16
  18   0   0 136.500 8.56954  22
  18   0   0 133.467 10.9440  18
  18   0   0 135.393 11.5330  13
  18   0   0 146.384 10.5569  16
   0  -1   0 0.20081 0.39831   2
   0  -1   0 -0.1552 0.25723  18
   0  -1   0 0.35417 0.52472   1
   0  -1   0 -1.9694 1.67103   8
   0  -1   0 0.15304 0.34645  13
   0  -1   0 0.19384 0.21920  16
   0  -1   0 -0.0438 0.19606  22
   0  -1   0 -0.0521 0.32251  15
   0  -1   0 -0.3184 1.15797   7
   0  -1   0 -0.4896 2.86991   4
   0   1   0 0.51234 0.32369  15
   0   1   0 -0.2775 2.93912   4
   0   1   0 1.34833 2.43920   8
   0   1   0 1.67967 2.46189   6
   0   1   0 0.37622 0.62615   1
   0   1   0 -0.7364 1.43886   8
   0   1   0 0.08115 0.20400  18
   0   1   0 0.19957 0.18538  16
   0   1   0 0.14506 3.70177   6
   0   1   0 -1.7908 2.38006   5
   0   1   0 0.16236 0.26716  13
   0   1   0 0.55186 0.21681  22
  -1  -1   0 316.221 7.04238  22
   1  -1   0 314.241 25.1074   4
  -1  -1   0 313.042 13.1676   1
  -1  -1   0 321.845 21.4704   4
   1  -1   0 317.959 8.05697  13
  -1  -1   0 302.846 19.4907   8
   1  -1   0 310.020 20.3164   6
  -1  -1   0 317.906 8.35962   9
   1  -1   0 325.649 14.8771   1
   1  -1   0 301.814 7.62270  24
   1  -1   0 330.901 8.68085   9
   1  -1   0 332.734 15.5173   7
   1  -1   0 322.215 7.75859  22
  -1  -1   0 313.693 26.1980   6
  -1  -1   0 319.603 8.55154   2
   1  -1   0 318.320 7.95406  18
  -1  -1   0 296.767 22.5225   5
   1  -1   0 326.501 19.8980   5
   1  -1   0 314.180 7.93585  16
   1  -1   0 324.284 8.76117  15
   1  -1   0 310.730 19.5008   8
  -1  -1   0 325.644 8.10424  15
  -1   1   0 320.523 8.68116  15
  -1   1   0 309.831 7.67487  24
  -1   1   0 311.458 7.68403  22
   1   1   0 316.375 25.5368   6
   1   1   0 312.057 20.5684   4
  -1   1   0 324.176 14.8594   1
   1   1   0 328.814 8.56870   2
  -1   1   0 316.366 8.03501  23
  -1   1   0 316.431 7.90629  18
   1   1   0 309.368 8.04141  15
  -1   1   0 334.534 21.2241   6
   1   1   0 322.795 13.1501   1
  -1   1   0 310.018 7.96056  13
   1   1   0 361.984 24.7406   5
  -1   1   0 324.743 19.3494   5
  -1   1   0 278.727 23.7648   4
   1   1   0 313.214 6.99820  22
   1   1   0 334.527 19.8737   8
  -2  -1   0 1280.15 46.8819   8
  -2  -1   0 1260.44 27.5051  15
   2  -1   0 1240.13 46.9391   7
  -2  -1   0 1313.90 58.1527   5
   2  -1   0 1243.20 27.9727  22
   2  -1   0 1253.83 43.7005   5
  -2  -1   0 1260.85 27.1737  19
  -2  -1   0 1277.95 29.0806   2
   2  -1   0 1253.78 28.4090  18
  -2  -1   0 1192.64 27.0724  23
  -2  -1   0 1302.58 47.9289   4
   2  -1   0 1264.09 28.4216  13
   2  -1   0 1240.34 28.4241  16
  -2  -1   0 1238.32 35.3285   1
   2  -1   0 1206.83 28.9195  15
  -2  -1   0 1283.53 28.3238   9
   2  -1   0 1243.46 28.4757  23
   2  -1   0 1294.42 38.9092   1
  -2  -1   0 1292.52 57.5772   6
   2  -1   0 1242.20 45.1300   5
   2  -1   0 1322.54 48.5366   8
   2  -1   0 1292.40 51.2446   6
  -2  -1   0 1248.70 26.9338  14
   2   1   0 1246.80 28.3369   9
   2   1   0 1298.46 44.9357   8
   2   1   0 1271.65 45.9165   4
  -2   1   0 1147.67 28.1398  13
  -2   1   0 1208.97 28.2686  18
   2   1   0 1306.48 56.1071   6
  -2   1   0 1268.54 62.3010   4
   2   1   0 1274.89 29.0196   2
   2   1   0 1297.15 35.1403   1
   2   1   0 1212.71 27.0837  23
   2   1   0 1259.73 27.5390  15
  -2   1   0 1252.40 43.0490   5
   3  -1   0 16.7931 1.63935  18
  -3  -1   0 16.4389 3.43554   1
   3  -1   0 19.3841 1.73848  16
   3  -1   0 10.9423 5.91797   6
  -3  -1   0 14.6295 7.72091   5
   3  -1   0 17.5990 1.58138   9
   3  -1   0 20.1356 6.89447   7
   3  -1   0 19.0444 4.89896   1
   3  -1   0 20.9867 5.96048   5
  -3  -1   0 19.8041 1.06266  17
   3  -1   0 16.4024 6.33801   8
  -3  -1   0 21.2962 1.34247  12
  -3  -1   0 19.3113 0.76731  19
   3  -1   0 18.0925 1.67895  13
   3  -1   0 20.8656 5.33403   5
   3  -1   0 16.4083 1.64601  23
   3  -1   0 16.6531 1.44577  22
  -3  -1   0 17.6757 6.04602   4
  -3  -1   0 19.4550 10.5730   6
   3  -1   0 17.0934 1.75200  15
  -3   1   0 9.31182 4.90713   5
   3   1   0 18.0576 3.51954   1
   3   1   0 21.3328 1.66279   9
   3   1   0 25.7558 6.30833   8
  -3   1   0 15.1394 1.64352   9
   3   1   0 21.1304 2.01551   2
  -3   1   0 13.7070 8.60572   4
   3   1   0 13.0401 5.22836   4
   3   1   0 11.0457 5.61117   6
  -4  -1   0 3.64731 1.72266   1
  -4  -1   0 3.55607 0.58991  12
  -4  -1   0 1.94786 0.66874  23
   4  -1   0 2.21986 0.92071  15
   4  -1   0 3.13952 0.82379  22
   4  -1   0 1.07037 2.00436   1
   4  -1   0 2.74676 0.84743   9
  -4  -1   0 -3.4017 5.14138   5
   4  -1   0 2.96095 0.93057  18
   4  -1   0 11.8505 5.63250   8
   4  -1   0 2.20037 0.89351  23
  -4  -1   0 1.91018 0.70580   9
   4  -1   0 2.65179 0.83652   2
   4  -1   0 3.87483 1.24164  16
   4  -1   0 7.67599 5.44938   6
   4  -1   0 4.31618 1.29048  13
  -4   1   0 1.83769 1.51928   1
   4   1   0 3.41285 0.82177  23
   4   1   0 2.32803 3.22256   8
   4   1   0 4.14612 1.19544  13
  -4   1   0 2.14193 0.86286   9
   4   1   0 4.40668 4.96623   6
   4   1   0 2.46781 0.77020  20
   4   1   0 10.9645 5.47877   4
  -4   1   0 -1.3900 3.53117   5
   4   1   0 2.31168 0.84016   9
   4   1   0 2.14134 1.48879   1
  -5  -1   0 262.963 8.61207   9
   5  -1   0 284.634 8.83412  22
   5  -1   0 309.603 31.2376   7
   5  -1   0 296.392 30.1208   6
   5  -1   0 292.240 9.05180   9
  -5  -1   0 282.265 35.0731   5
  -5  -1   0 294.420 10.4127   2
   5  -1   0 297.123 9.82672  18
   5  -1   0 303.339 25.2271   8
  -5  -1   0 282.705 7.14342  12
   5  -1   0 292.967 9.86049  13
   5  -1   0 288.794 9.67850  23
   5  -1   0 295.154 9.46361  15
  -5  -1   0 307.595 16.8057   1
   5  -1   0 281.673 18.7118   1
   5  -1   0 292.302 9.23408   2
   5   1   0 287.283 25.7035   4
   5   1   0 297.007 9.05823   9
  -5   1   0 301.687 38.1454   4
  -5   1   0 288.319 17.8110   1
   5   1   0 279.157 26.1164   6
   5   1   0 300.148 10.2719   2
   5   1   0 294.615 9.15579  18
   5   1   0 293.540 6.99051  14
   5   1   0 276.731 8.46027  23
   5   1   0 297.429 9.79338  13
   5   1   0 303.672 21.7444   8
   5   1   0 290.394 16.0379   1
  -5   1   0 304.081 9.75054   9
  -5   1   0 338.029 28.9147   5
   5   1   0 289.630 9.26324  20
   6  -1   0 187.992 16.2829   1
   6  -1   0 204.963 7.84899   2
  -6  -1   0 230.622 31.7469   5
  -6  -1   0 214.543 15.1867   1
  -6  -1   0 198.416 7.24943   9
   6  -1   0 193.670 7.89060  23
  -6  -1   0 196.658 5.23196  12
   6  -1   0 200.969 7.57499  15
   6  -1   0 188.558 5.49879  21
   6  -1   0 170.138 21.7964   8
   6  -1   0 204.661 8.18956  18
   6  -1   0 182.483 27.3121   6
  -6  -1   0 197.853 5.35736  21
   6  -1   0 208.512 7.28647  22
   6  -1   0 189.525 26.2276   7
   6  -1   0 203.012 7.46369   9
  -6  -1   0 207.519 8.77115   2
  -6   1   0 210.886 16.1743   1
   6   1   0 217.616 20.6133   8
   6   1   0 194.235 7.12491  16
  -6   1   0 216.896 35.4390   4
   6   1   0 196.689 7.99777  13
   6   1   0 202.325 8.47378   2
   6   1   0 212.924 24.6320   4
  -6   1   0 200.177 7.90520   9
   6   1   0 205.517 7.42310   9
   6   1   0 209.603 7.04810  23
   6   1   0 199.042 14.3288   1
   6   1   0 206.859 6.27184  22
   6   1   0 202.539 7.61470  18
  -6   1   0 190.661 25.7051   5
   6   1   0 235.106 24.6566   6
   6   1   0 199.611 5.41716  14
   7  -1   0 28.3577 2.54516  22
   7  -1   0 24.9001 2.96314  13
   7  -1   0 26.6529 2.88769  23
   7  -1   0 32.6118 2.81069  15
  -7  -1   0 17.2771 5.77516   1
   7  -1   0 23.8240 6.81792   1
  -7  -1   0 31.4543 3.48268   2
   7  -1   0 27.4517 2.91871   2
  -7  -1   0 33.1803 2.92186   9
   7  -1   0 54.7310 17.6445   7
   7  -1   0 30.5234 12.5175   8
   7  -1   0 28.3038 3.02879  18
   7  -1   0 27.2571 2.91423  16
   7  -1   0 27.7363 1.36710  21
   7  -1   0 59.0717 18.5000   6
   7  -1   0 30.6638 2.88269   9
   7   1   0 37.2925 2.33770  22
  -7   1   0 28.6573 3.01208   9
   7   1   0 18.0084 11.2217   6
   7   1   0 15.4192 9.32003   8
   7   1   0 30.9595 2.72048  16
   7   1   0 33.4896 3.42905   2
   7   1   0 41.5667 13.6552   4
   7   1   0 36.0917 3.33877  13
   7   1   0 31.6302 7.53763   1
   7   1   0 29.4447 1.67103  14
  -7   1   0 26.4569 7.74091   1
   7   1   0 34.6468 2.69322  23
   7   1   0 29.7670 2.77514   9
  -7   1   0 30.6110 2.87536   2
   7   1   0 31.6999 2.93008  18
   8  -1   0 64.5217 4.72751  23
  -8  -1   0 70.1767 22.7710   5
   8  -1   0 70.6177 5.08003  18
   8  -1   0 60.0763 20.3050   6
   8  -1   0 68.8824 4.57197   9
   8  -1   0 66.2631 5.04377  13
   8  -1   0 68.5833 4.75034   2
   8  -1   0 67.8207 4.26566  15
   8  -1   0 69.7766 4.93416  16
  -8  -1   0 62.9680 4.35105   9
  -8  -1   0 70.7032 10.2333   1
   8  -1   0 66.9122 4.15631  22
  -8  -1   0 64.3989 5.16854   2
   8  -1   0 76.0639 11.3003   1
  -8   1   0 62.9851 11.6110   1
   8   1   0 61.9918 4.72704  13
   8   1   0 63.7479 2.82057  14
  -8   1   0 64.1107 28.5893   4
  -8   1   0 61.4547 4.34410   2
   8   1   0 67.5914 4.10077  23
   8   1   0 77.0679 20.1726   6
   8   1   0 62.3539 4.18605  16
   8   1   0 54.1959 15.1633   8
   8   1   0 65.2808 3.50705  22
   8   1   0 67.9982 5.15323   2
   8   1   0 38.2042 16.2832   4
   8   1   0 63.6930 4.23027   9
   8   1   0 63.0323 4.45773  18
  -8   1   0 58.6384 4.50405   9
   8   1   0 73.6388 12.7171   1
   9  -1   0 54.4868 3.93348  22
  -9  -1   0 48.1362 3.97977   9
   9  -1   0 44.1296 11.2364   1
   9  -1   0 32.0401 17.9999   8
   9  -1   0 51.6618 3.82949  15
   9  -1   0 53.5225 4.53674  23
   9  -1   0 45.3351 4.56166  13
   9  -1   0 51.2427 4.65658  18
   9  -1   0 39.8200 22.5298   7
  -9  -1   0 36.4242 9.36248   1
   9  -1   0 46.4681 3.92383   9
   9  -1   0 65.4530 21.5795   6
  -9  -1   0 43.9437 4.64205   2
  -9  -1   0 51.2612 18.2303   4
   9  -1   0 53.7524 4.53164   2
   9  -1   0 54.3868 4.66348  16
   9   1   0 46.5104 4.57447   2
   9   1   0 43.4157 13.9870   8
  -9   1   0 50.3800 4.37975   9
  -9   1   0 56.3299 25.7695   4
   9   1   0 50.3436 4.00562   9
   9   1   0 48.1348 3.94566  16
   9   1   0 48.2675 4.19468  18
  -9   1   0 15.8044 17.5071   5
  -9   1   0 40.4681 10.2383   1
   9   1   0 22.0009 19.1149   4
   9   1   0 47.0432 2.52819  14
   9   1   0 53.1645 3.92103  23
   9   1   0 51.6791 3.28354  22
   9   1   0 58.8975 4.97483  13
   9   1   0 48.1090 10.1263   1
   9   1   0 71.9935 16.7734   6
  -9   1   0 46.0704 4.01036   2
 -10  -1   0 -19.064 19.5648   5
  10  -1   0 1.43411 1.15019  14
  10  -1   0 5.76264 3.47735   1
 -10  -1   0 9.58648 5.72489   1
  10  -1   0 -1.5078 15.3166   8
  10  -1   0 1.70734 1.61107  18
  10  -1   0 2.48832 1.28140   9
 -10  -1   0 1.75468 1.20111   9
  10  -1   0 17.8404 20.1437   6
  10  -1   0 1.71618 1.09782  15
  10  -1   0 1.26174 1.12682  22
  10  -1   0 0.36611 1.20294  16
 -10  -1   0 0.70004 1.19286   2
  10  -1   0 1.81405 1.76731  13
 -10   1   0 -14.099 16.8501   5
  10   1   0 0.16884 0.73288  22
  10   1   0 1.16254 1.59090   2
  10   1   0 0.40243 1.06382   9
  10   1   0 -0.2618 0.92507  13
 -10   1   0 18.8551 22.3472   4
  10   1   0 1.86442 1.41012  18
  10   1   0 0.30330 0.65468  14
  10   1   0 -13.014 17.9750   4
 -10   1   0 2.53294 1.61298   9
  10   1   0 2.67549 4.51599   1
 -10   1   0 -1.7770 4.16787   1
  10   1   0 1.43310 1.39213  23
  10   1   0 1.38486 1.27405  16
  10   1   0 1.29817 14.1949   6
 -11  -1   0 5.67579 1.88259   9
  11  -1   0 9.92441 3.01035  16
 -11  -1   0 3.35120 1.80078   2
 -11  -1   0 -14.456 22.7449   4
  11  -1   0 10.2789 2.25654   9
  11  -1   0 3.90887 1.54307  19
  11  -1   0 7.35245 2.04729  14
  11  -1   0 7.40028 2.38636   2
  11  -1   0 2.06815 4.18789   1
  11  -1   0 5.89802 2.63038  13
 -11  -1   0 11.5580 5.31039   1
  11  -1   0 5.54325 1.70358  15
  11  -1   0 6.69337 2.35102  18
  11  -1   0 6.49528 2.15932  22
  11   1   0 9.19727 2.40192  16
  11   1   0 6.49685 1.35366  14
  11   1   0 0.29580 22.1417   4
  11   1   0 5.72660 2.50603  13
 -11   1   0 8.58719 2.25486   9
  11   1   0 3.29710 1.98683   2
  11   1   0 36.5872 20.3369   6
  11   1   0 6.45941 1.81441  22
  11   1   0 2.66965 1.56693   9
  11   1   0 5.52786 5.12526   1
 -11   1   0 -16.429 15.8088   5
  11   1   0 4.44125 1.84375  18
  11   1   0 9.47894 2.48996  23
 -11   1   0 8.88784 4.32771   1
  12  -1   0 2.35021 1.14859  19
  12  -1   0 2.53425 1.37256  14
  12  -1   0 3.12857 2.02119  13
  12  -1   0 2.54410 1.28306  15
 -12  -1   0 8.95776 5.24524   1
  12  -1   0 -0.3910 1.08529  22
 -12  -1   0 1.74966 1.52101   2
  12  -1   0 -4.8515 4.88167   1
  12  -1   0 -0.2729 1.18161  16
  12  -1   0 0.82977 1.64348  18
 -12   1   0 5.72779 5.49577   1
  12   1   0 0.16047 1.42974   2
  12   1   0 2.11585 1.67273  16
  12   1   0 1.39531 1.67317  13
  12   1   0 1.60762 1.56829  18
  12   1   0 1.39335 0.86591  14
  12   1   0 1.68529 1.25502  22
 -12   1   0 0.32131 1.13182   9
  12   1   0 5.34818 6.26654   1
  13  -1   0 53.9989 4.38543  15
 -13  -1   0 55.8685 5.15028   9
  13  -1   0 50.4122 5.87472  18
  13  -1   0 47.4655 5.23268   2
  13  -1   0 58.3216 6.45784  13
  13  -1   0 62.6493 6.18532  16
 -13  -1   0 49.8083 5.57931   2
  13  -1   0 49.4346 3.96679  19
  13  -1   0 49.8077 3.04678  17
  13  -1   0 58.5765 4.91591  14
  13  -1   0 53.6898 4.91182  22
  13   1   0 56.0815 6.09047  13
 -13   1   0 54.5390 5.73187   9
  13   1   0 44.1877 2.94082  14
  13   1   0 56.2206 5.45325  16
  13   1   0 52.6261 4.21847  22
  13   1   0 56.4052 5.83040  18
 -14  -1   0 20.7197 4.71813   2
  14  -1   0 8.66164 3.20060  13
  14  -1   0 18.1676 2.87461  19
  14  -1   0 13.0811 2.77529  15
  14  -1   0 23.6425 5.40318  16
  14  -1   0 13.9542 3.13056  22
 -14  -1   0 16.7577 3.49037   9
  14  -1   0 16.7044 4.80879  18
  14  -1   0 18.3519 3.31018  14
  14   1   0 22.7470 3.47977  22
  14   1   0 16.6887 4.08902  16
 -14   1   0 18.6931 4.00443   9
  14   1   0 11.9436 3.44908  13
  14   1   0 15.5744 2.11104  14
  14   1   0 22.5718 4.97260  18
  15  -1   0 2.69207 2.33412  18
  15  -1   0 2.95846 2.43338  13
  15  -1   0 2.12984 1.83739  14
  15  -1   0 5.58840 2.84704  16
  15  -1   0 2.13993 2.02607  22
  15  -1   0 0.99013 1.45218  19
 -15  -1   0 2.91320 1.79206   9
 -15  -1   0 1.47355 1.97835   2
 -15   1   0 5.13012 2.49370   9
  15   1   0 2.54622 2.39271  13
  15   1   0 2.56325 1.61685  22
  15   1   0 4.21353 2.86703  18
  15   1   0 4.51270 2.49980  16
  16  -1   0 19.5908 5.59379  13
 -16  -1   0 15.9700 3.50689   2
  16  -1   0 9.88677 3.24435  18
  16  -1   0 9.31026 2.94275  19
  16  -1   0 13.5140 4.01195  16
  16  -1   0 11.1926 2.75685  14
  16  -1   0 18.1838 3.76978  22
  16   1   0 15.7490 3.18226  22
  16   1   0 6.83862 3.10884  13
  16   1   0 12.5159 3.88117  18
  16   1   0 5.34420 3.30910  16
  17  -1   0 20.7754 4.38639  22
  17  -1   0 21.5351 5.76885  18
  17  -1   0 19.0331 3.83339  14
  17  -1   0 16.0135 4.44459  16
  17  -1   0 16.7568 5.44673  13
  17   1   0 22.8543 4.84008  16
  17   1   0 19.8175 5.19872  13
  17   1   0 15.1870 4.20613  18
  17   1   0 18.9736 3.71402  22
  18  -1   0 4.90643 1.85069  22
  18  -1   0 5.98304 2.85256  16
  18  -1   0 5.77392 2.97664  13
  18  -1   0 4.82811 2.91926  14
  18   1   0 2.73080 2.60215  16
  18   1   0 3.20080 1.93099  22
  18   1   0 4.87628 2.82906  18
  18   1   0 2.61854 2.52275  13
   0  -2   0 1935.86 44.2439   9
   0  -2   0 1966.36 41.5070  22
   0  -2   0 1918.90 43.9412  15
   0  -2   0 1925.04 42.8051   3
   0  -2   0 1876.20 41.4161  16
   0  -2   0 1903.46 43.3146   2
   0  -2   0 1897.15 80.2023   5
   0  -2   0 1893.59 41.9307  18
   0   2   0 1843.56 41.6998  18
   0   2   0 1985.67 76.9978   8
   0   2   0 1991.13 87.3639   4
   0   2   0 1943.37 56.7897   1
   0   2   0 1877.23 41.4658  22
   0   2   0 1830.64 42.3692  13
   0   2   0 2001.79 100.177   6
   1  -2   0 1879.21 41.9697  13
  -1  -2   0 1867.78 42.8173   2
   1  -2   0 1912.74 75.8924   8
  -1  -2   0 1871.01 42.8914   9
   1  -2   0 1827.06 74.3891   6
  -1  -2   0 1876.96 82.7219   5
   1  -2   0 1865.50 43.2280   9
   1  -2   0 1837.42 41.2217  16
   1  -2   0 1862.80 41.4292  18
   1  -2   0 1834.36 43.4183  15
  -1  -2   0 1852.17 55.4560   1
  -1  -2   0 1868.13 40.2031  22
   1  -2   0 1889.25 77.2782   5
  -1  -2   0 1877.52 42.6518  15
   1  -2   0 1875.04 53.4113   7
   1  -2   0 1848.39 41.0188  22
  -1   2   0 1759.89 98.6861   6
  -1   2   0 1934.41 56.7538   1
  -1   2   0 1971.35 77.6443   8
   1   2   0 1862.89 73.9007   8
   1   2   0 1846.06 42.7173   2
  -1   2   0 1900.44 59.2034   1
   1   2   0 1934.10 55.5373   1
   1   2   0 1898.00 54.7362   7
   1   2   0 1880.87 80.7129   4
   1   2   0 1792.82 40.1312  22
  -1   2   0 1894.31 53.9098   7
  -1   2   0 1932.43 91.9518   4
   1   2   0 1879.07 95.1948   6
   1   2   0 1845.54 40.7166  18
   2  -2   0 6.73316 4.40565   8
   2  -2   0 2.23737 0.79121  18
  -2  -2   0 1.81365 0.80114   9
   2  -2   0 4.73755 5.31941   6
   2  -2   0 1.12590 0.74980   9
  -2  -2   0 1.88845 0.82339   2
   2  -2   0 1.62888 3.47811   7
  -2  -2   0 -5.0765 6.49702   5
   2  -2   0 3.79160 0.90117  16
  -2  -2   0 1.99809 0.40854  22
   2  -2   0 0.09766 1.64381   1
   2  -2   0 -0.9031 4.43952   5
  -2  -2   0 3.03217 0.91070  15
   2  -2   0 2.29238 0.79429  13
  -2   2   0 7.88969 5.80779   8
   2   2   0 1.76803 0.74510   2
   2   2   0 0.81330 0.52342  18
  -2   2   0 1.50997 0.88527   9
   2   2   0 2.00343 0.32176  22
  -2   2   0 9.27667 10.1777   4
   2   2   0 -0.6995 6.14494   4
   2   2   0 0.02401 1.15183   1
   2   2   0 -0.0324 5.56078   8
  -2   2   0 0.15367 1.26323   1
  -2   2   0 1.27174 0.55931  24
   2   2   0 13.3453 8.74536   6
  -3  -2   0 700.705 17.8171   9
  -3  -2   0 682.191 18.7360   2
   3  -2   0 707.430 44.2870   8
  -3  -2   0 692.152 52.4672   5
   3  -2   0 691.541 17.6725  18
   3  -2   0 658.019 40.9222   5
   3  -2   0 741.625 47.8234   6
   3  -2   0 706.658 37.3342   7
   3  -2   0 683.069 32.2504   1
   3  -2   0 673.622 16.9875  22
   3  -2   0 670.386 17.6378  13
   3  -2   0 680.716 17.7315  16
   3  -2   0 682.554 19.0557  15
   3  -2   0 693.805 18.2575   9
  -3  -2   0 686.082 16.8095  15
  -3  -2   0 702.513 28.6952   1
  -3  -2   0 689.634 16.2268  19
  -3   2   0 672.908 56.8246   4
   3   2   0 655.542 15.3894  23
   3   2   0 641.272 50.9990   6
   3   2   0 672.654 14.9209  22
  -3   2   0 693.925 31.3199   1
   3   2   0 704.260 18.1043   9
  -3   2   0 674.075 18.7265   9
   3   2   0 703.623 41.5376   4
   3   2   0 678.786 18.5314   2
  -3   2   0 679.525 16.5920  24
   3   2   0 667.099 38.9787   8
   3   2   0 676.156 27.3406   1
  -4  -2   0 3071.44 131.264   5
   4  -2   0 3058.69 67.8014  13
  -4  -2   0 2989.12 65.7998  17
   4  -2   0 3002.66 66.7621  22
   4  -2   0 3137.96 91.0190   1
   4  -2   0 3066.95 67.8226   9
   4  -2   0 2985.22 67.6556  18
  -4  -2   0 3015.15 64.7968  19
   4  -2   0 3095.91 106.761   7
  -4  -2   0 2965.44 68.9286   2
   4  -2   0 2967.44 110.379   8
  -4  -2   0 3006.21 82.5368   1
   4  -2   0 3066.85 117.938   6
   4  -2   0 3018.98 105.655   5
   4  -2   0 3040.54 69.1050  15
  -4  -2   0 3094.97 67.2429   9
   4   2   0 3047.06 67.6076   9
   4   2   0 3154.80 99.8172   8
  -4   2   0 3003.97 68.6622   9
   4   2   0 3115.66 68.8581   2
  -4   2   0 3003.32 87.2570   1
   4   2   0 2913.92 65.4924  15
   4   2   0 2675.08 64.2789  22
  -4   2   0 2965.04 65.9356  24
   4   2   0 2903.86 64.7984  23
   4   2   0 3093.99 103.864   4
  -4   2   0 3146.00 142.803   4
   4   2   0 3052.97 80.6189   1
   4   2   0 3080.02 122.565   6
   5  -2   0 29.0880 2.73928  16
  -5  -2   0 29.3490 2.48780   9
   5  -2   0 30.2524 14.4305   7
  -5  -2   0 29.9368 2.13002  12
   5  -2   0 29.8626 2.38048   2
   5  -2   0 31.4622 8.51498   8
   5  -2   0 32.9734 2.95220  13
   5  -2   0 29.7400 2.99174  15
  -5  -2   0 28.9298 6.74057   1
   5  -2   0 35.1144 11.6711   5
  -5  -2   0 27.2818 1.23785  19
   5  -2   0 28.4242 2.40703  22
  -5  -2   0 27.4399 3.06880   2
   5  -2   0 29.2997 2.75947  18
  -5  -2   0 33.4664 13.4596   5
  -5  -2   0 25.7771 1.68179  17
   5  -2   0 24.8140 6.76222   1
   5  -2   0 28.8473 2.63388   9
  -5   2   0 27.9066 2.14594  24
   5   2   0 25.9986 1.49829  15
   5   2   0 13.9513 10.0511   4
   5   2   0 27.7022 1.75338  23
  -5   2   0 24.3163 6.90308   1
  -5   2   0 28.6717 2.96040   9
   5   2   0 27.8222 1.84245  16
  -5   2   0 17.9170 16.0632   4
   5   2   0 23.4632 5.45796   1
   5   2   0 29.0484 2.62788   9
   5   2   0 31.4174 3.15747   2
   5   2   0 26.0909 9.88503   8
   5   2   0 5.20132 11.2501   6
   6  -2   0 91.6316 19.6774   5
   6  -2   0 99.4734 4.85522   2
   6  -2   0 87.1562 4.91002   9
   6  -2   0 56.0726 17.5734   6
   6  -2   0 92.5400 12.2410   1
   6  -2   0 94.8496 5.70225  15
  -6  -2   0 95.5235 3.30779  17
   6  -2   0 101.116 4.98578  22
   6  -2   0 103.767 5.80824  13
  -6  -2   0 100.379 6.21705   2
   6  -2   0 102.569 5.70904  18
   6  -2   0 101.751 23.3394   7
   6  -2   0 95.7064 19.3788   8
  -6  -2   0 100.287 4.89145   9
  -6  -2   0 91.0970 10.6017   1
  -6  -2   0 100.981 3.88244  12
  -6  -2   0 146.114 34.5337   5
   6   2   0 96.5394 4.01991  23
  -6   2   0 88.4591 11.4009   1
   6   2   0 100.414 19.7811   4
   6   2   0 54.4020 18.8178   6
   6   2   0 101.766 6.04721   2
   6   2   0 97.1438 4.20270  16
   6   2   0 102.912 5.30006   9
   6   2   0 89.5479 5.10916  13
  -6   2   0 90.8036 5.62426   9
   6   2   0 95.2456 4.84893  20
   6   2   0 97.1563 9.98454   1
   6   2   0 104.922 4.84150  18
   6   2   0 123.383 18.2814   8
   6   2   0 98.1513 3.40396  22
  -6   2   0 97.0068 4.47251  24
  -7  -2   0 1635.57 36.5531  17
   7  -2   0 1697.38 67.1775   1
   7  -2   0 1702.37 40.4266   2
   7  -2   0 1592.18 41.9861  13
  -7  -2   0 1709.12 109.615   5
   7  -2   0 1719.20 42.2588  15
  -7  -2   0 1688.38 40.1657   9
   7  -2   0 1695.13 40.7097   9
   7  -2   0 1694.86 81.7406   5
   7  -2   0 1626.59 41.9779  18
   7  -2   0 1731.13 96.3032   6
  -7  -2   0 1698.91 43.5660   2
   7  -2   0 1677.15 42.1616  16
   7  -2   0 1592.74 90.2062   7
  -7  -2   0 1744.97 59.4727   1
  -7  -2   0 1652.75 37.4360  12
   7  -2   0 1646.46 83.4207   8
   7   2   0 1691.94 40.8985   9
  -7   2   0 1767.37 42.8677   9
   7   2   0 1711.56 39.2783  16
   7   2   0 1717.16 43.0841   2
   7   2   0 1658.14 37.5190  22
  -7   2   0 1726.20 62.4347   1
   7   2   0 1683.30 41.6360  13
   7   2   0 1738.82 71.2480   8
   7   2   0 1669.68 40.5295  20
   7   2   0 1677.02 85.7662   6
   7   2   0 1695.75 56.5958   1
   7   2   0 1679.23 40.1565  18
   7   2   0 1752.94 81.7310   4
   7   2   0 1690.22 38.7166  23
  -7   2   0 1567.88 117.758   4
   8  -2   0 382.395 47.7584   6
  -8  -2   0 407.849 15.6154   2
   8  -2   0 381.408 14.5243  13
   8  -2   0 394.006 14.4626  16
  -8  -2   0 389.312 9.87810  12
  -8  -2   0 377.011 12.7064   9
  -8  -2   0 346.630 51.8718   5
   8  -2   0 399.660 14.2191  15
   8  -2   0 389.045 13.1679   9
   8  -2   0 367.702 41.5304   5
   8  -2   0 402.492 13.4581   2
  -8  -2   0 433.992 27.1357   1
   8  -2   0 374.126 39.4446   8
   8  -2   0 401.603 13.0885  22
   8  -2   0 390.004 14.4827  18
   8  -2   0 399.639 42.6869   7
   8  -2   0 403.885 29.9143   1
  -8   2   0 395.390 63.1455   4
   8   2   0 394.892 38.3089   6
   8   2   0 394.620 11.7007  23
   8   2   0 419.949 34.9615   8
   8   2   0 381.747 13.8672  13
   8   2   0 405.847 13.5653   9
  -8   2   0 414.992 14.9600   9
  -8   2   0 386.841 27.1241   1
   8   2   0 363.598 39.1129   4
   8   2   0 376.940 23.5979   1
   8   2   0 397.030 10.7255  22
   8   2   0 383.145 14.8334   2
   8   2   0 393.124 12.2723  16
   8   2   0 385.718 12.9329  18
  -9  -2   0 21.9203 1.60799  21
   9  -2   0 18.6299 3.33656  15
   9  -2   0 16.7334 2.84381  22
  -9  -2   0 33.0740 22.5079   5
  -9  -2   0 21.1104 3.86789   2
   9  -2   0 16.7398 6.06679   1
   9  -2   0 19.9373 2.75348   9
   9  -2   0 -2.5516 20.3239   5
  -9  -2   0 16.2088 7.34571   1
   9  -2   0 15.0130 3.12703  18
   9  -2   0 48.1617 21.4087   7
   9  -2   0 25.0070 20.3477   6
   9  -2   0 13.4966 3.10763  13
   9  -2   0 17.6267 3.40908  16
  -9  -2   0 23.0974 2.82453   9
   9  -2   0 16.6692 2.94059   2
   9   2   0 21.1636 3.07005  16
   9   2   0 21.2374 2.33885  23
  -9   2   0 62.3821 33.9056   4
  -9   2   0 16.3217 6.86842   1
   9   2   0 18.3583 3.51126   2
  -9   2   0 17.9767 3.32281   9
   9   2   0 -2.4812 16.7800   4
   9   2   0 21.1016 3.30687   9
   9   2   0 21.7497 1.93868  22
   9   2   0 23.5155 2.83133  18
   9   2   0 10.3545 4.98824   1
   9   2   0 23.3215 4.06742  13
   9   2   0 11.5635 14.7366   6
 -10  -2   0 230.662 10.1780   9
  10  -2   0 195.189 38.5868   8
  10  -2   0 232.012 9.94199  22
  10  -2   0 226.078 11.3434  18
  10  -2   0 225.530 10.3808  15
 -10  -2   0 242.424 12.1564   2
 -10  -2   0 246.383 21.7034   1
  10  -2   0 259.416 69.4726   5
  10  -2   0 234.978 10.3306   2
  10  -2   0 245.951 11.4395  16
  10  -2   0 220.503 10.1095   9
  10  -2   0 222.657 6.59480  21
  10  -2   0 233.229 11.6756  13
  10  -2   0 200.632 22.7096   1
 -10   2   0 223.431 11.2528   9
  10   2   0 219.351 10.7237  13
  10   2   0 234.690 20.8118   1
  10   2   0 156.984 40.4419   6
  10   2   0 225.877 10.1363   9
 -10   2   0 219.636 21.5739   1
  10   2   0 252.178 8.05594  22
  10   2   0 238.302 10.1900  18
  10   2   0 239.106 9.04420  23
  10   2   0 238.166 9.52296  16
  10   2   0 214.157 11.3217   2
 -11  -2   0 952.174 27.5333   9
  11  -2   0 947.279 27.8753  15
  11  -2   0 977.557 30.4366  13
  11  -2   0 884.049 35.7795   9
  11  -2   0 940.500 27.4636  14
  11  -2   0 933.459 54.2586   1
  11  -2   0 944.648 26.8999  22
  11  -2   0 947.984 27.7754   2
 -11  -2   0 1020.28 31.2211   2
  11  -2   0 956.388 29.3775  16
  11  -2   0 962.989 30.0119  18
 -11  -2   0 919.251 47.6493   1
  11   2   0 947.714 48.4149   1
  11   2   0 981.142 27.6717  18
  11   2   0 948.183 29.8998   2
  11   2   0 948.413 25.6785  23
  11   2   0 966.415 26.6282  16
  11   2   0 993.130 24.2228  22
 -11   2   0 926.279 50.2536   1
 -11   2   0 885.810 29.1111   9
  11   2   0 972.654 29.1537  13
 -12  -2   0 59.2018 5.12651   9
  12  -2   0 51.1152 4.86394  22
  12  -2   0 31.6203 12.5662   1
  12  -2   0 46.2805 4.65839  15
  12  -2   0 58.7647 4.83748  19
  12  -2   0 59.8407 6.36883  18
 -12  -2   0 52.7941 5.85383   2
  12  -2   0 57.7894 6.30047  13
  12  -2   0 55.7492 5.08933  14
  12  -2   0 59.7707 5.11799   2
  12  -2   0 53.3210 5.69779  16
  12   2   0 60.3863 3.89853  22
  12   2   0 58.5766 5.81759  13
 -12   2   0 53.6344 5.80735   9
  12   2   0 63.8234 5.14765  16
  12   2   0 51.1243 5.05548  18
 -12   2   0 64.3303 14.0589   1
  13  -2   0 90.9847 6.65650  14
  13  -2   0 76.7810 6.44877   2
 -13  -2   0 95.6637 6.69134   9
  13  -2   0 98.8709 6.72151  15
 -13  -2   0 102.326 8.24008   2
  13  -2   0 89.7714 6.06415  19
  13  -2   0 97.0882 7.96200  16
  13  -2   0 87.1463 7.72865  18
  13  -2   0 101.383 8.60527  13
  13  -2   0 89.9414 6.56819  22
  13   2   0 96.7399 7.23577  18
  13   2   0 92.3507 5.12720  22
  13   2   0 94.0885 7.73055  13
 -13   2   0 87.8297 7.72678   9
  13   2   0 92.6914 6.61804  16
  14  -2   0 120.348 7.69671  15
  14  -2   0 129.614 6.46462  17
  14  -2   0 125.253 9.61528  18
  14  -2   0 121.119 9.99528  13
  14  -2   0 139.428 10.0641  16
  14  -2   0 128.864 7.43363  19
 -14  -2   0 116.307 9.02480   2
  14  -2   0 118.359 7.99712  22
 -14  -2   0 121.565 8.05285   9
  14  -2   0 126.616 8.24372  14
 -14   2   0 131.731 9.65807   9
  14   2   0 129.329 9.53272  13
  14   2   0 140.156 9.02467  18
  14   2   0 130.802 6.46523  22
  14   2   0 131.211 8.20649  16
 -15  -2   0 214.372 11.3055   9
  15  -2   0 222.780 13.4768  16
  15  -2   0 218.382 14.1728  13
  15  -2   0 200.328 8.17859  17
  15  -2   0 215.962 11.1986  14
  15  -2   0 215.738 10.5357  15
  15  -2   0 212.217 9.84535  19
 -15  -2   0 214.912 13.0944   2
  15  -2   0 220.410 13.6296  18
  15  -2   0 227.529 11.6235  22
  15   2   0 207.564 11.2235  16
  15   2   0 228.632 13.3106  13
  15   2   0 216.267 9.07025  22
  15   2   0 227.334 12.3799  18
 -15   2   0 208.142 12.9611   9
  16  -2   0 2.04314 2.05627  22
  16  -2   0 -0.9916 2.03632  18
  16  -2   0 -0.6655 1.46934  16
  16  -2   0 1.77564 1.85822  19
  16  -2   0 1.60866 2.13310  14
  16  -2   0 2.06486 2.68155  13
  16   2   0 -2.1768 1.40309  13
 -16   2   0 0.37735 1.57605  24
  16   2   0 0.71261 1.83375  18
  16   2   0 8.66936 3.01055  16
  17  -2   0 106.839 9.72256  18
  17  -2   0 88.3326 6.55796  19
  17  -2   0 94.2073 7.26306  14
  17  -2   0 108.470 10.2719  13
  17  -2   0 95.6454 7.66323  22
  17  -2   0 91.3451 9.05253  16
  17   2   0 97.3409 7.95953  16
  17   2   0 87.2541 8.74908  13
  17   2   0 101.142 8.49283  18
 -17   2   0 109.888 7.63630  24
  17   2   0 99.6956 6.16068  22
   0  -3   0 3.27535 1.16796   9
   0  -3   0 -4.1565 5.09453   8
   0  -3   0 0.44443 0.43449  22
   0  -3   0 1.94780 0.76652  18
   0  -3   0 1.14192 0.53220  16
   0  -3   0 1.56615 0.76354   3
   0  -3   0 9.57588 9.23945   5
   0  -3   0 2.81175 1.05667   2
   0  -3   0 2.44354 1.13679  15
   0   3   0 1.56375 8.80096   4
   0   3   0 -0.2891 2.32145   1
   0   3   0 1.30612 7.08287   8
   0   3   0 0.24579 1.61528   1
   1  -3   0 333.043 37.6500   5
   1  -3   0 370.104 10.3121  18
  -1  -3   0 400.116 42.9368   5
   1  -3   0 349.836 11.1896   2
  -1  -3   0 349.850 22.2328   1
  -1  -3   0 338.443 11.5686   2
  -1  -3   0 356.677 11.9039  15
   1  -3   0 363.640 12.5194  15
   1  -3   0 353.615 9.64093  22
  -1  -3   0 366.823 12.0594   9
   1  -3   0 354.916 12.2135   9
   1  -3   0 342.675 9.67892  16
   1  -3   0 351.387 10.8074  13
  -1  -3   0 357.781 8.89981  22
   1  -3   0 327.346 33.6173   8
   1   3   0 307.648 43.1185   6
   1   3   0 332.895 39.1151   4
  -1   3   0 328.367 48.7385   6
   1   3   0 365.004 34.4918   8
  -1   3   0 397.838 46.3276   4
   1   3   0 354.104 22.0743   1
   1   3   0 340.021 9.43185  18
  -1   3   0 335.013 34.6866   8
  -1   3   0 353.288 22.8682   1
   2  -3   0 1571.72 36.5012  13
  -2  -3   0 1523.10 37.3236   9
  -2  -3   0 1552.83 36.9531  15
   2  -3   0 1534.15 35.0715  22
   2  -3   0 1500.57 79.7825   5
   2  -3   0 1550.90 79.6162   6
   2  -3   0 1554.15 37.9694   9
   2  -3   0 1598.32 81.0341   8
  -2  -3   0 1529.26 90.2582   5
  -2  -3   0 1524.58 54.5427   1
   2  -3   0 1531.53 35.6945  18
  -2  -3   0 1540.91 37.7452   2
  -2  -3   0 1492.47 33.2448  22
   2  -3   0 1518.34 35.4194  16
   2  -3   0 1541.95 53.1175   7
  -2   3   0 1542.40 111.515   6
   2   3   0 1538.08 37.5289   2
   2   3   0 1583.84 76.5826   8
   2   3   0 1569.33 53.5997   1
   2   3   0 1458.70 33.1158  22
  -2   3   0 1593.08 59.3373   1
   2   3   0 1452.80 34.0562  18
   2   3   0 1577.12 55.0842   7
  -2   3   0 1465.71 55.2862   1
  -2   3   0 1458.90 79.4482   8
  -2   3   0 1516.91 98.1205   4
   2   3   0 1542.36 81.1210   4
   2   3   0 1506.60 98.2627   6
  -3  -3   0 42.4038 3.11917  15
  -3  -3   0 39.9472 3.64993   2
   3  -3   0 37.6656 13.3482   6
   3  -3   0 28.8422 10.6166   8
  -3  -3   0 47.8159 19.1851   5
   3  -3   0 53.0483 3.08798  22
   3  -3   0 44.5738 3.08416  16
   3  -3   0 37.7296 3.75453  15
  -3  -3   0 42.8865 3.47508   9
   3  -3   0 47.9010 3.39086  13
   3  -3   0 63.0154 16.3498   5
   3  -3   0 47.5300 3.20314  18
  -3  -3   0 41.5797 9.48956   1
   3  -3   0 45.3252 3.73388   9
   3  -3   0 47.5145 10.1766   7
  -3  -3   0 41.7576 2.75501  19
   3   3   0 42.5119 1.41216  22
   3   3   0 39.9343 1.83416  23
  -3   3   0 37.9570 15.4422   8
  -3   3   0 15.6094 15.4595   4
   3   3   0 45.0006 3.72552   2
  -3   3   0 37.9683 8.72925   1
   3   3   0 31.1050 17.8614   6
  -3   3   0 39.8371 3.89787   9
  -3   3   0 45.1210 3.32771   3
   3   3   0 33.0965 11.6443   8
   3   3   0 44.6434 8.21059   1
   3   3   0 24.1518 13.6459   4
   4  -3   0 125.405 17.0601   7
   4  -3   0 92.3486 20.9211   6
  -4  -3   0 87.9533 4.48313  15
   4  -3   0 101.232 5.67936   9
   4  -3   0 96.9830 13.1331   1
   4  -3   0 94.5692 4.65947  22
   4  -3   0 97.2616 5.19275  18
   4  -3   0 96.6057 6.20506  15
   4  -3   0 85.8319 21.0245   5
  -4  -3   0 92.8899 27.0860   5
   4  -3   0 106.023 22.4019   8
  -4  -3   0 96.4767 4.06170  19
  -4  -3   0 104.145 5.47281   9
   4  -3   0 93.4800 5.15395  13
  -4  -3   0 91.2260 5.79007   2
  -4  -3   0 123.867 13.2348   1
  -4  -3   0 91.2874 3.81352  14
   4  -3   0 94.5768 5.05717  16
  -4   3   0 92.5709 6.04983   9
   4   3   0 118.091 21.2680   8
   4   3   0 99.1838 22.5060   4
  -4   3   0 103.566 13.5725   1
  -4   3   0 87.6826 4.24319  24
   4   3   0 84.0299 9.73977   1
  -4   3   0 77.6873 26.3469   4
   4   3   0 91.2511 3.01060  23
   4   3   0 102.758 5.96498   2
  -5  -3   0 1203.84 32.8851   2
  -5  -3   0 1215.03 29.1425  17
   5  -3   0 1134.91 68.6960   5
   5  -3   0 1213.89 64.4083   7
   5  -3   0 1179.34 30.9445  16
   5  -3   0 1134.75 76.3894   6
   5  -3   0 1227.75 55.2539   1
   5  -3   0 1268.23 30.1882  22
   5  -3   0 1240.16 31.3085  13
  -5  -3   0 1170.81 88.3135   5
  -5  -3   0 1198.66 27.7408  19
  -5  -3   0 1228.30 30.6674   9
  -5  -3   0 1210.19 48.8937   1
   5  -3   0 1154.71 72.7252   8
   5  -3   0 1209.12 31.0216  18
   5  -3   0 1205.63 31.3500   9
   5  -3   0 1230.00 33.2563  15
  -5   3   0 1192.55 99.0768   4
   5   3   0 1203.20 26.9916  23
   5   3   0 1202.71 62.5451   8
  -5   3   0 1258.99 53.0288   1
   5   3   0 1222.57 67.5133   4
   5   3   0 1221.99 82.6190   6
   5   3   0 1209.30 32.3372   2
   5   3   0 1197.13 31.2213   9
  -5   3   0 1226.53 32.8977   9
   5   3   0 1269.44 46.3399   1
  -5   3   0 1202.21 29.0729  24
  -6  -3   0 1188.79 49.2751   1
  -6  -3   0 1165.04 32.6194   2
   6  -3   0 1048.71 69.0806   5
  -6  -3   0 1196.43 26.2996  19
   6  -3   0 1226.66 29.3245   2
   6  -3   0 1253.26 31.4594  13
   6  -3   0 1125.84 32.4103  15
  -6  -3   0 1211.82 30.0532   9
   6  -3   0 1168.84 30.9549  16
  -6  -3   0 1163.26 28.9935  12
  -6  -3   0 1154.42 27.7511  17
   6  -3   0 1111.83 73.5554   8
   6  -3   0 1034.45 76.2992   6
   6  -3   0 1195.02 31.0878  18
   6  -3   0 1177.22 29.6458  22
   6  -3   0 1132.41 67.5969   7
  -6  -3   0 1163.62 91.7980   5
   6  -3   0 1164.50 30.5729   9
   6  -3   0 1168.60 56.1197   1
   6   3   0 1206.94 46.1041   1
  -6   3   0 1219.41 53.0698   1
   6   3   0 1098.19 25.2735  22
   6   3   0 1190.82 61.1101   8
   6   3   0 1217.81 67.0478   4
   6   3   0 1180.13 32.2153   2
   6   3   0 1143.06 26.5119  23
  -6   3   0 1190.50 32.5845   9
  -6   3   0 1047.86 94.2631   4
  -6   3   0 1174.90 28.5826  24
   6   3   0 1063.69 80.4784   6
   6   3   0 1183.19 30.8321   9
   6   3   0 1174.78 26.5865  16
   7  -3   0 19.3113 11.6210   7
  -7  -3   0 3.63641 1.58451   2
   7  -3   0 0.61688 0.96815  18
  -7  -3   0 1.96802 0.79161  17
   7  -3   0 6.52768 17.6998   5
  -7  -3   0 1.54271 1.01729  12
   7  -3   0 0.46447 0.73456   9
   7  -3   0 -0.0741 0.81079   2
  -7  -3   0 -7.6325 14.8423   5
   7  -3   0 1.42947 1.23135  15
   7  -3   0 2.50922 16.0930   6
  -7  -3   0 2.56394 3.30511   1
   7  -3   0 -7.7870 12.1528   8
   7  -3   0 1.87921 1.15544  22
   7  -3   0 -0.1586 1.04236  13
  -7  -3   0 1.92298 1.07740   9
   7  -3   0 4.04033 2.02187  16
   7   3   0 1.95294 0.44938  22
   7   3   0 1.63568 1.15588  13
   7   3   0 -9.3757 11.2220   4
   7   3   0 0.84208 1.26908   2
   7   3   0 0.22700 0.56514  23
   7   3   0 0.49911 1.13474   9
  -7   3   0 7.83648 4.23862   1
   7   3   0 0.78392 0.94633  20
  -7   3   0 -0.7755 16.5496   4
   7   3   0 20.1302 12.3151   8
   7   3   0 20.2222 15.3753   6
  -7   3   0 2.40001 1.60261   9
   7   3   0 1.61495 0.52717  15
  -7   3   0 1.47660 0.94854  24
   7   3   0 0.00579 0.64989  16
   7   3   0 0.79701 0.84104  18
  -8  -3   0 46.3734 5.04716   2
  -8  -3   0 34.9654 2.52152  12
   8  -3   0 33.5858 3.55365   9
  -8  -3   0 33.1727 2.01793  17
   8  -3   0 29.4702 3.82784  13
   8  -3   0 34.6978 3.96717  16
   8  -3   0 28.3043 3.17180   2
   8  -3   0 34.0103 4.15823  15
   8  -3   0 35.3708 11.2743   1
   8  -3   0 32.2077 15.2697   7
   8  -3   0 32.1527 3.43762  22
   8  -3   0 39.4207 4.28307  18
   8  -3   0 34.3892 21.4591   5
  -8  -3   0 30.9423 3.29440   9
  -8  -3   0 40.1943 10.0096   1
   8   3   0 22.7675 6.86384   1
   8   3   0 36.8947 3.18673  18
   8   3   0 31.9389 5.05040   2
  -8   3   0 32.9572 4.25197   9
  -8   3   0 31.4167 2.94017  24
   8   3   0 34.5305 3.26462  20
   8   3   0 32.1860 2.28739  23
   8   3   0 33.0843 1.75978  22
   8   3   0 32.3315 3.58368   9
   8   3   0 35.3568 2.60568  16
   8   3   0 51.1345 23.5660   6
  -8   3   0 19.3899 8.20948   1
   8   3   0 33.8247 3.70300  13
   9  -3   0 984.152 29.4900  15
   9  -3   0 872.698 73.7606   7
  -9  -3   0 956.143 23.0096  12
   9  -3   0 975.414 26.7787   2
   9  -3   0 941.651 29.0284  18
   9  -3   0 999.680 29.1626  16
   9  -3   0 964.265 27.3033   9
  -9  -3   0 988.136 30.8313   2
   9  -3   0 980.293 29.5729  13
  -9  -3   0 968.745 26.5970   9
   9  -3   0 912.609 54.4991   1
   9  -3   0 954.849 26.9083  22
  -9  -3   0 958.142 47.8954   1
   9   3   0 945.734 22.2849  22
   9   3   0 962.367 23.7749  23
   9   3   0 856.395 25.4165  18
   9   3   0 962.083 27.8086   9
  -9   3   0 998.598 25.9256  24
   9   3   0 1008.02 45.2153   1
   9   3   0 1024.00 80.6970   6
   9   3   0 958.431 27.8513  13
   9   3   0 977.549 24.6052  16
   9   3   0 946.725 29.7155   2
  -9   3   0 971.948 50.7981   1
  -9   3   0 990.660 30.3192   9
 -10  -3   0 194.000 7.05669  21
  10  -3   0 186.620 23.9551   1
 -10  -3   0 205.776 11.9426   2
 -10  -3   0 219.980 21.6548   1
  10  -3   0 208.073 11.0402  16
 -10  -3   0 201.621 6.09669  12
 -10  -3   0 205.425 9.53252   9
  10  -3   0 204.699 11.2109  18
  10  -3   0 205.980 9.71566  22
  10  -3   0 197.320 10.8896  15
  10  -3   0 216.710 11.6235  13
  10  -3   0 196.400 9.84273   9
  10  -3   0 201.644 9.64191   2
  10   3   0 197.915 8.96803  18
  10   3   0 191.791 19.5425   1
 -10   3   0 210.488 9.10779  24
 -10   3   0 174.881 21.1387   1
  10   3   0 200.302 7.52903  23
 -10   3   0 212.723 11.8218   9
  10   3   0 201.770 10.2416  13
  10   3   0 200.795 8.12899  16
  10   3   0 194.701 6.36797  22
 -11  -3   0 30.1273 3.74931   9
 -11  -3   0 24.3734 2.04735  21
  11  -3   0 24.7452 4.96210  13
 -11  -3   0 26.3366 5.54870   2
  11  -3   0 33.3865 5.56824  18
  11  -3   0 20.7436 3.67899   2
  11  -3   0 28.9412 5.42772  15
  11  -3   0 32.2797 5.46298  16
  11  -3   0 31.5152 2.66149  21
  11  -3   0 28.2561 4.40977  22
  11   3   0 32.4983 4.20777  13
  11   3   0 38.2963 3.48947  16
  11   3   0 35.6018 2.41359  22
  11   3   0 34.4808 3.79910  18
 -11   3   0 21.6848 10.6063   1
 -11   3   0 24.5608 4.88344   9
 -11   3   0 29.2891 3.48142  24
  12  -3   0 99.9753 7.49558  14
  12  -3   0 97.5685 8.49781  13
  12  -3   0 100.569 4.27585  21
 -12  -3   0 99.0833 8.88490   2
  12  -3   0 107.659 7.91560  15
  12  -3   0 97.7170 7.15843  19
  12  -3   0 108.680 7.37426  22
  12  -3   0 102.706 8.28394  16
  12  -3   0 99.5170 7.15080   2
  12  -3   0 102.660 8.48511  18
 -12  -3   0 100.085 7.24943   9
  12   3   0 106.410 7.90898  13
 -12   3   0 90.4075 8.15561   9
 -12   3   0 90.2642 6.35890  24
  12   3   0 99.3039 6.14518  16
  12   3   0 108.046 4.66726  22
  12   3   0 116.805 7.19279  18
 -13  -3   0 323.838 16.9140   2
  13  -3   0 296.316 13.2564   2
  13  -3   0 334.173 16.5118  18
 -13  -3   0 318.283 14.1313   9
  13  -3   0 308.441 14.4222  14
  13  -3   0 332.637 15.0461  15
  13  -3   0 309.345 13.8201  22
  13  -3   0 332.153 14.1711  19
  13  -3   0 329.971 16.1814  16
  13  -3   0 313.669 16.6358  13
 -13   3   0 274.883 12.7387  24
  13   3   0 322.294 12.6003  16
 -13   3   0 296.780 16.1256   9
  13   3   0 325.233 15.2210  13
  13   3   0 323.376 10.0189  22
  13   3   0 306.525 13.3898  18
 -14  -3   0 1.27510 1.65213   9
 -14  -3   0 -0.2041 1.46658   2
  14  -3   0 -0.5242 1.59538  22
  14  -3   0 1.00450 1.63897  19
  14  -3   0 1.54103 2.37719  18
  14  -3   0 -1.1804 1.16121  14
  14  -3   0 -3.2870 1.58698  13
  14  -3   0 2.49648 2.20634  16
  14  -3   0 -1.1291 1.58555  15
  14   3   0 1.84517 2.09716  13
  14   3   0 -1.5608 1.64147  16
 -14   3   0 1.04065 1.97514   9
 -14   3   0 0.49941 1.35210  24
  14   3   0 1.50740 1.86254  18
  15  -3   0 37.7399 4.81475  19
  15  -3   0 51.0900 8.85726  16
  15  -3   0 45.9627 5.47674  22
  15  -3   0 30.5810 6.40857  13
  15  -3   0 46.1182 5.46342  14
  15  -3   0 36.0489 4.47297  17
  15  -3   0 40.4570 7.50639  18
  15  -3   0 32.3996 5.43880  15
  15   3   0 38.5722 6.17824  18
 -15   3   0 44.9803 5.02833  24
  15   3   0 49.5600 4.97193  16
  15   3   0 36.4439 3.42395  22
  15   3   0 51.6796 6.33102  13
  16  -3   0 75.8628 8.76468  13
  16  -3   0 71.8909 7.16521  15
  16  -3   0 75.3021 6.18496  17
  16  -3   0 88.3941 7.45927  22
  16  -3   0 76.1660 8.21226  16
  16  -3   0 82.6238 6.73248  19
  16  -3   0 79.1253 8.61628  18
  16  -3   0 93.6883 7.94027  14
 -16   3   0 90.2201 7.07670  24
  16   3   0 100.753 8.95034  13
  16   3   0 84.9579 7.50639  18
  16   3   0 83.5376 6.86732  16
  17  -3   0 61.6671 7.52388  18
  17  -3   0 62.1342 6.39338  22
  17  -3   0 56.1435 5.99107  19
  17  -3   0 50.6129 6.13203  14
  17  -3   0 47.8249 8.21435  13
  17  -3   0 41.5796 7.07768  16
  17   3   0 57.9662 6.52829  18
  17   3   0 55.2989 6.98046  16
 -17   3   0 71.5674 6.12293  24
  17   3   0 52.3294 8.57122  13
   0  -4   0 783.949 23.3437   9
   0  -4   0 765.389 18.3750  16
   0  -4   0 754.888 21.9609   2
   0  -4   0 671.645 22.5513  15
   0  -4   0 769.284 18.6528  22
   0  -4   0 784.307 19.6559  18
   0  -4   0 753.952 64.4745   5
   0   4   0 794.922 40.4016   1
   0   4   0 779.375 70.1413   4
   0   4   0 840.064 44.4151   1
   0   4   0 672.387 78.2409   6
   0   4   0 823.728 63.2337   8
  -1  -4   0 40.6167 3.47942   3
   1  -4   0 54.7452 4.87954  15
   1  -4   0 51.7071 2.97093  16
  -1  -4   0 49.8364 2.48945  22
  -1  -4   0 49.5413 4.39675   9
  -1  -4   0 47.9148 4.31885  15
   1  -4   0 51.1470 2.94553  22
   1  -4   0 29.0171 15.8202   5
  -1  -4   0 47.7237 4.19020   2
   1  -4   0 49.8081 3.28671  18
  -1  -4   0 48.6840 4.57820   9
   1  -4   0 45.6052 4.31402   9
  -1  -4   0 32.4126 20.7052   5
  -1   4   0 62.2588 13.0544   1
  -1   4   0 60.5736 24.9726   4
   1   4   0 31.5902 22.1351   4
  -1   4   0 21.4579 17.3334   6
   1   4   0 33.6742 9.41710   1
  -1   4   0 46.5000 11.3596   1
   1   4   0 38.8235 8.98414   1
   1   4   0 52.2872 26.4901   6
  -1   4   0 36.5957 16.3632   8
   1   4   0 79.5223 19.5446   8
   2  -4   0 3.88529 1.14351  22
   2  -4   0 9.61178 12.6969   5
   2  -4   0 2.74237 1.06643  16
   2  -4   0 4.16565 1.63933   9
   2  -4   0 4.37866 1.47081   2
  -2  -4   0 2.38433 0.69654  22
   2  -4   0 1.44547 1.27895  15
   2  -4   0 6.43871 1.76224  13
  -2  -4   0 3.82450 1.36404  19
  -2  -4   0 2.05631 1.34385   2
   2  -4   0 7.48524 10.9800   8
  -2  -4   0 11.5872 16.1786   5
  -2  -4   0 2.52377 1.47264   9
   2  -4   0 1.44342 0.97512  18
  -2  -4   0 3.11828 1.46839  15
   2   4   0 -1.5023 2.59103   1
  -2   4   0 4.11079 3.13707   1
  -2   4   0 -3.8333 15.9533   4
   2   4   0 -10.472 18.6899   6
  -2   4   0 2.11748 12.5483   8
   2   4   0 9.40997 11.0606   8
   2   4   0 10.4757 13.1981   4
  -2   4   0 -25.263 14.8340   6
  -2   4   0 8.32887 6.49919   1
   3  -4   0 224.333 35.6879   8
  -3  -4   0 233.079 8.71162  19
  -3  -4   0 193.134 19.5396   1
   3  -4   0 225.165 8.14668  22
   3  -4   0 227.241 9.16745   2
   3  -4   0 230.948 8.82003  18
   3  -4   0 256.755 34.6095   6
  -3  -4   0 225.781 9.80287   9
   3  -4   0 224.557 10.1682   9
   3  -4   0 224.380 11.0938  15
  -3  -4   0 233.474 10.4928   2
   3  -4   0 241.298 35.5866   5
  -3  -4   0 251.808 9.79427  15
  -3  -4   0 204.025 41.7421   5
   3  -4   0 222.039 8.41743  16
   3  -4   0 240.960 9.52980  13
   3   4   0 281.313 21.5526   1
   3   4   0 212.965 6.44874  23
  -3   4   0 220.825 22.3636   1
  -3   4   0 224.710 35.2130   8
  -3   4   0 251.017 22.2774   1
   3   4   0 183.361 29.2627   8
   3   4   0 226.396 43.7317   6
   3   4   0 220.088 6.34244  23
   3   4   0 176.869 33.8399   4
  -3   4   0 193.028 49.7600   6
  -3   4   0 217.617 45.8619   4
   4  -4   0 124.673 6.67083  13
   4  -4   0 105.428 28.5131   8
  -4  -4   0 116.488 33.6563   5
   4  -4   0 124.527 8.09985  15
   4  -4   0 81.3119 25.9729   6
  -4  -4   0 116.161 5.47482  19
   4  -4   0 125.158 7.28085   9
  -4  -4   0 121.105 6.78957   9
   4  -4   0 77.1087 24.9041   5
  -4  -4   0 130.204 6.50123  15
   4  -4   0 124.444 6.34502  18
   4  -4   0 117.907 6.14992  16
   4  -4   0 115.436 5.69173  22
  -4  -4   0 129.001 7.73016   2
  -4  -4   0 102.509 14.3172   1
   4   4   0 117.068 3.59639  23
   4   4   0 129.363 40.7658   6
   4   4   0 118.788 13.6236   1
   4   4   0 109.819 30.0291   4
  -4   4   0 55.4809 38.4806   6
  -4   4   0 119.909 7.91585   9
  -4   4   0 115.225 15.9838   1
   4   4   0 119.597 7.23157   2
  -4   4   0 157.708 42.5307   4
  -4   4   0 111.943 27.4258   8
  -4   4   0 119.971 15.1376   1
  -4   4   0 126.970 6.64914   3
   4   4   0 125.306 24.1008   8
   5  -4   0 18.2397 3.20770  16
  -5  -4   0 17.8656 1.84178  19
   5  -4   0 16.9850 3.05273   9
   5  -4   0 17.8682 3.10962  18
  -5  -4   0 13.7188 2.66903   9
   5  -4   0 -7.2194 17.9208   5
   5  -4   0 18.0195 2.82617  22
   5  -4   0 10.6658 12.3872   8
  -5  -4   0 16.3821 3.50232   2
  -5  -4   0 27.2000 24.7835   5
  -5  -4   0 12.1018 6.19889   1
  -5  -4   0 19.5015 2.46793  17
   5  -4   0 16.3548 3.01822  13
  -5  -4   0 14.9752 1.31064  14
   5  -4   0 14.0354 3.17700  15
  -5   4   0 67.9622 27.6323   4
   5   4   0 15.1311 5.85694   1
   5   4   0 25.1272 17.8990   4
  -5   4   0 21.3765 3.62638   3
  -5   4   0 4.61125 6.40711   1
   5   4   0 13.0079 2.65048   2
   5   4   0 52.7643 18.4280   8
   5   4   0 -0.1297 20.1597   6
  -5   4   0 20.6666 4.15126   9
  -6  -4   0 180.436 7.73937  17
  -6  -4   0 202.224 9.13844  12
   6  -4   0 215.100 11.4842  15
   6  -4   0 197.679 9.46544  16
  -6  -4   0 205.399 9.23649   9
   6  -4   0 207.879 9.58489  18
   6  -4   0 194.010 22.2245   1
  -6  -4   0 206.820 6.91351  19
  -6  -4   0 199.042 10.6758   2
   6  -4   0 210.881 8.82191  22
   6  -4   0 210.158 9.79435   9
   6  -4   0 195.042 9.51055  13
  -6  -4   0 200.843 20.1180   1
  -6   4   0 183.268 21.1811   1
   6   4   0 173.769 31.1903   8
  -6   4   0 200.950 9.16010   3
   6   4   0 193.170 46.4474   6
   6   4   0 215.077 18.8321   1
  -6   4   0 216.049 11.2549   9
   6   4   0 192.767 10.1318   2
   7  -4   0 117.562 8.62580  15
   7  -4   0 134.637 7.90211  18
   7  -4   0 136.076 7.99430  13
  -7  -4   0 132.539 5.87929  17
  -7  -4   0 121.300 16.4616   1
  -7  -4   0 138.627 7.42096   9
   7  -4   0 122.060 6.87061  22
  -7  -4   0 120.042 8.46735   2
   7  -4   0 133.513 7.94394  16
   7  -4   0 136.749 6.81845   2
  -7  -4   0 128.413 4.60350  19
   7  -4   0 139.815 7.88816   9
  -7  -4   0 132.333 6.82975  12
   7  -4   0 125.324 18.3144   1
   7   4   0 134.569 15.0697   1
   7   4   0 132.544 5.71663  18
  -7   4   0 135.329 6.51678  24
   7   4   0 128.886 6.30680  20
  -7   4   0 126.712 8.81913   9
   7   4   0 130.436 8.47470   2
  -7   4   0 142.854 19.5822   1
   7   4   0 134.810 7.24525  13
   7   4   0 115.786 34.9713   6
   8  -4   0 31.0871 10.0513   1
  -8  -4   0 33.1356 3.64016   9
   8  -4   0 31.3950 4.85661  18
  -8  -4   0 26.5670 4.84556   2
   8  -4   0 35.2424 3.55566   2
   8  -4   0 39.4120 4.02637  22
  -8  -4   0 33.1239 2.63434  17
  -8  -4   0 27.6279 3.01283  12
   8  -4   0 23.8721 4.40376  15
   8  -4   0 33.6905 5.55050  16
   8  -4   0 30.7776 3.75190   9
  -8  -4   0 22.0322 8.50704   1
   8  -4   0 36.3842 4.50745  13
   8   4   0 35.2919 8.92693   1
  -8   4   0 14.6649 8.61448   1
   8   4   0 27.7772 2.81333  18
  -8   4   0 28.0711 4.85401   9
   8   4   0 30.4838 3.14307  20
   8   4   0 30.9118 3.81797  13
  -8   4   0 36.9205 3.39598  24
   9  -4   0 6.14246 7.11122   1
  -9  -4   0 9.15404 1.99661  12
   9  -4   0 13.7800 3.57255  18
   9  -4   0 9.07255 3.12345  15
   9  -4   0 16.9132 4.12805  16
  -9  -4   0 11.3741 3.69378   2
  -9  -4   0 11.1802 2.62883   9
   9  -4   0 11.8159 3.03459   9
  -9  -4   0 14.3388 1.64569  17
   9  -4   0 11.0073 2.99543  22
   9  -4   0 14.0142 3.85441  13
   9  -4   0 11.5869 2.53358   2
  -9  -4   0 9.98647 5.49444   1
  -9   4   0 8.32424 2.10682  24
  -9   4   0 10.6640 3.14247   9
   9   4   0 1.46321 6.23845   1
  -9   4   0 23.3202 8.15334   1
   9   4   0 14.3133 2.52804  18
   9   4   0 12.5628 2.87563  13
  10  -4   0 75.2902 6.88948  13
  10  -4   0 70.4382 6.50899  16
 -10  -4   0 59.0953 5.16659   9
  10  -4   0 54.8006 4.97149   2
 -10  -4   0 66.6197 6.92667   2
 -10  -4   0 61.4994 3.64196  12
  10  -4   0 54.9384 5.30806  22
  10  -4   0 57.7944 18.0788   1
  10  -4   0 62.3813 6.60664  15
  10  -4   0 66.7904 6.51727  18
  10   4   0 60.9631 3.33416  16
 -10   4   0 69.9283 7.06028   9
 -10   4   0 43.9208 14.1325   1
  10   4   0 69.1504 5.90005  13
  10   4   0 70.8402 4.80050  18
 -10   4   0 71.0327 5.08653  24
 -11  -4   0 107.074 4.42263  12
  11  -4   0 106.459 7.58187  22
 -11  -4   0 101.486 5.47093  21
 -11  -4   0 110.235 7.37186   9
  11  -4   0 110.352 8.91970  15
  11  -4   0 105.327 8.09628  19
  11  -4   0 98.3186 8.52145  13
  11  -4   0 105.194 7.13783   2
  11  -4   0 115.052 8.74159  16
 -11  -4   0 110.246 9.52164   2
  11  -4   0 108.038 8.77417  18
 -11   4   0 99.1566 8.97800   9
 -11   4   0 116.166 7.00095  24
  11   4   0 106.500 7.64258  13
  11   4   0 101.882 6.26818  18
  11   4   0 102.057 4.92504  16
  12  -4   0 8.72738 3.25441  16
  12  -4   0 16.7256 2.80613  21
  12  -4   0 9.80046 3.45391   2
  12  -4   0 15.2771 3.96033  22
  12  -4   0 9.87426 3.28676  14
  12  -4   0 15.2537 4.45447  18
 -12  -4   0 9.86031 2.00607  21
  12  -4   0 19.3800 5.01152  13
 -12  -4   0 14.9247 3.55185   9
 -12  -4   0 8.30045 3.15845   2
  12  -4   0 13.5567 4.16439  15
  12  -4   0 14.4238 3.46220  19
  12   4   0 13.4708 3.74609  13
 -12   4   0 12.1494 4.44059   9
  12   4   0 8.77522 2.07968  16
 -12   4   0 20.0553 3.71205  24
  13  -4   0 0.20919 2.15375  18
  13  -4   0 -0.5050 1.59242  21
  13  -4   0 3.56346 2.78082  13
  13  -4   0 0.37521 1.82805  19
  13  -4   0 6.32962 2.88758  16
  13  -4   0 1.45069 4.33055   2
 -13  -4   0 -0.0416 2.10285   2
  13  -4   0 1.47283 1.78223  14
 -13  -4   0 0.91620 1.62187   9
  13  -4   0 -1.6588 1.79942  15
  13  -4   0 1.83255 1.56114  22
 -13   4   0 2.25673 1.43707  24
  13   4   0 4.45533 1.96077  18
  13   4   0 -1.0221 1.73570  13
 -13   4   0 -0.5774 2.64257   9
  13   4   0 0.19662 1.68969  16
  14  -4   0 16.5559 4.24256  14
  14  -4   0 16.3584 3.79531  15
  14  -4   0 16.6949 4.78995  13
  14  -4   0 19.2916 4.28816  19
  14  -4   0 12.9102 5.04226  16
  14  -4   0 12.6862 3.75388  22
  14  -4   0 15.6671 4.51280  18
  14   4   0 15.8832 4.35082  13
 -14   4   0 11.3556 3.03505  24
  14   4   0 16.8977 3.21782  16
  14   4   0 13.5927 3.20788  18
  15  -4   0 33.2630 6.46883  18
  15  -4   0 29.7828 6.67261  13
  15  -4   0 31.9149 5.22087  17
  15  -4   0 37.9624 6.01270  19
  15  -4   0 32.6564 6.09400  22
  15  -4   0 32.0108 6.09864  14
  15  -4   0 48.2491 7.60016  15
  15  -4   0 33.7388 6.85139  16
 -15   4   0 44.0869 5.06105  24
  15   4   0 31.4812 6.34438  13
  15   4   0 38.1401 4.78480  18
  15   4   0 30.6108 4.94699  16
  16  -4   0 2.82540 2.72674  18
  16  -4   0 0.87616 2.95489  17
  16  -4   0 8.31755 3.58797  16
  16  -4   0 0.56184 2.57201  13
  16  -4   0 4.58885 2.99666  14
  16  -4   0 5.56307 2.67892  22
  16  -4   0 6.51523 3.66980  15
  16  -4   0 3.72891 2.67117  19
  16   4   0 2.42259 2.39174  13
  16   4   0 7.36933 3.07332  18
 -16   4   0 5.11349 2.35084  24
   0  -5   0 1.18554 1.61016   9
   0  -5   0 0.80674 0.71924  16
   0  -5   0 0.45207 1.25572   9
   0  -5   0 1.16377 0.92533  18
   0  -5   0 0.19301 1.12484  15
   0  -5   0 1.89455 1.25442  19
   0  -5   0 17.1382 20.8458   5
   0  -5   0 -0.7104 0.69408   2
   0   5   0 0.47595 3.67419   1
   0   5   0 11.6212 23.1347   4
   0   5   0 -15.366 14.6835   8
   1  -5   0 438.447 17.3754  15
  -1  -5   0 376.676 58.2699   5
   1  -5   0 429.954 15.3809   2
  -1  -5   0 422.071 11.3581  22
   1  -5   0 432.380 16.6981   9
  -1  -5   0 412.148 16.2174  15
   1  -5   0 423.335 12.1332  16
   1  -5   0 405.866 56.6824   5
  -1  -5   0 436.445 16.9230   9
  -1  -5   0 428.650 15.9263   2
   1  -5   0 423.727 13.2025  18
   1  -5   0 400.249 12.1356  22
  -1  -5   0 412.820 15.0465  19
  -1  -5   0 435.953 16.3927   9
  -1   5   0 440.259 35.5584   1
  -1   5   0 405.461 31.2182   1
   1   5   0 446.689 35.2781   1
   1   5   0 411.145 30.8756   1
   1   5   0 361.339 50.9098   8
  -1   5   0 387.341 60.0741   4
  -2  -5   0 1711.60 43.5565   3
   2  -5   0 1695.33 41.0883  22
  -2  -5   0 1755.66 45.7563   9
  -2  -5   0 1696.17 38.8111  22
   2  -5   0 1704.12 113.555   5
   2  -5   0 1805.11 46.5503   9
   2  -5   0 1793.70 42.4286  18
  -2  -5   0 1776.66 44.0998  19
  -2  -5   0 1727.15 46.6695   9
  -2  -5   0 1725.18 45.4742  15
   2  -5   0 1731.91 41.2475  16
   2  -5   0 1767.44 44.4640   2
  -2  -5   0 1747.89 45.8743   2
   2  -5   0 1769.54 48.1209  15
   2   5   0 1831.75 71.5083   1
   2   5   0 1737.90 78.2271   1
  -2   5   0 1814.41 78.4506   1
  -2   5   0 1812.40 136.262   4
  -2   5   0 1732.06 73.4585   1
   2   5   0 1838.94 116.326   4
   2   5   0 1710.73 101.002   8
   3  -5   0 -22.907 23.3086   5
  -3  -5   0 4.68702 1.66923   9
   3  -5   0 1.82282 1.22168  18
   3  -5   0 -0.1902 0.86221   2
  -3  -5   0 4.54113 1.44557  19
   3  -5   0 4.00087 2.44363  15
  -3  -5   0 2.17174 1.27773   3
  -3  -5   0 0.90783 1.24645  15
   3  -5   0 1.59027 1.11162  16
  -3  -5   0 1.00858 1.22142   9
   3  -5   0 2.10432 1.77738   9
   3  -5   0 2.16347 1.04740  22
  -3  -5   0 2.43268 1.37861   2
  -3   5   0 2.75128 6.00910   1
   3   5   0 12.0941 18.8097   8
   3   5   0 -1.2119 3.41059   1
  -3   5   0 0.92736 2.90378   1
   3   5   0 2.61266 0.77678  23
   4  -5   0 348.851 14.5390   9
   4  -5   0 351.732 16.5219  15
  -4  -5   0 342.546 12.1123  19
  -4  -5   0 351.774 13.5264  17
   4  -5   0 343.267 13.0124   2
   4  -5   0 352.149 12.8608  18
  -4  -5   0 315.157 28.0827   1
  -4  -5   0 344.492 13.9300   9
   4  -5   0 357.687 13.5330  13
  -4  -5   0 348.489 10.8687  14
   4  -5   0 350.297 12.5174  16
   4  -5   0 344.292 11.9552  22
  -4  -5   0 376.427 15.4390   2
  -4  -5   0 366.079 13.7877  15
   4   5   0 355.895 27.3317   1
  -4   5   0 357.206 30.4906   1
  -4   5   0 367.767 32.1688   1
   4   5   0 357.918 50.5226   8
  -5  -5   0 1097.04 55.8356   1
  -5  -5   0 1084.45 29.7244  17
   5  -5   0 1085.32 29.5150   2
  -5  -5   0 1097.93 30.7645   9
  -5  -5   0 1064.39 25.5354  14
   5  -5   0 1109.03 30.7104  13
   5  -5   0 1065.32 34.5494  15
   5  -5   0 1093.93 28.7045  22
   5  -5   0 1064.07 29.6472  18
   5  -5   0 1028.36 29.1674  16
   5  -5   0 1074.33 31.3672   9
  -5  -5   0 1084.74 27.6235  19
  -5  -5   0 1061.20 32.6624   2
  -5   5   0 1028.95 56.4201   1
  -5   5   0 1014.04 58.0213   1
   5   5   0 1042.25 50.1252   1
   6  -5   0 782.116 23.8970  18
  -6  -5   0 773.769 26.5545   2
  -6  -5   0 757.528 23.6668   9
  -6  -5   0 784.450 22.6115  17
   6  -5   0 817.008 22.9619  22
   6  -5   0 772.003 24.2524  13
  -6  -5   0 718.474 44.5481   1
  -6  -5   0 770.676 20.4624  19
   6  -5   0 742.326 24.4968   9
   6  -5   0 766.277 27.9144  15
   6  -5   0 785.598 23.7680  16
  -6  -5   0 772.660 24.4712  12
   6   5   0 763.347 41.4905   1
  -6   5   0 768.381 49.4584   1
  -6   5   0 759.450 48.4411   1
   6   5   0 751.837 18.8100  18
   7  -5   0 -0.7002 1.02926  16
  -7  -5   0 0.50123 1.01224  12
  -7  -5   0 1.72547 1.61159   2
  -7  -5   0 0.43864 5.43806   1
   7  -5   0 3.51988 1.86698  18
  -7  -5   0 3.73495 1.59453  17
  -7  -5   0 1.70193 1.27544   9
   7  -5   0 3.69152 1.90837   9
   7  -5   0 0.48793 1.14627  22
   7  -5   0 1.99304 1.58086  13
   7  -5   0 -0.3428 1.53768  15
  -7  -5   0 0.03811 0.77566  19
  -7   5   0 7.44861 5.35476   1
  -7   5   0 1.26988 1.39936   3
  -7   5   0 -8.1012 5.97442   1
  -7   5   0 -0.0454 1.23413   9
   7   5   0 2.56411 0.98308  20
   7   5   0 3.76196 1.76902  13
   7   5   0 1.95935 1.03546  18
   8  -5   0 225.190 11.7046  13
  -8  -5   0 192.599 12.0829   2
  -8  -5   0 219.240 10.4501   9
   8  -5   0 221.318 13.4370  15
   8  -5   0 207.038 10.2231  22
  -8  -5   0 195.235 6.33472  19
   8  -5   0 197.933 10.8108  16
  -8  -5   0 229.248 9.89583  12
  -8  -5   0 214.353 8.55737  17
   8  -5   0 189.891 10.7967  18
   8  -5   0 214.471 9.51505   2
  -8   5   0 149.752 24.3121   1
   8   5   0 200.226 8.63710  20
  -8   5   0 217.362 10.8991   3
  -8   5   0 214.840 13.0914   9
   8   5   0 211.514 10.2139  13
  -8   5   0 183.950 25.2725   1
   8   5   0 201.118 7.38628  18
   9  -5   0 680.318 23.8190  18
   9  -5   0 631.720 23.1195  16
  -9  -5   0 651.337 19.6200  12
   9  -5   0 653.399 21.8332  22
   9  -5   0 651.556 20.4725   2
  -9  -5   0 662.092 25.8929   2
  -9  -5   0 669.913 21.7523   9
  -9  -5   0 636.744 17.9798  17
   9  -5   0 659.521 26.0811  15
   9  -5   0 678.300 24.1052  13
   9  -5   0 650.630 24.2884  19
  -9   5   0 646.679 47.1414   1
  -9   5   0 689.413 23.1028   3
  -9   5   0 631.389 26.0280   9
   9   5   0 678.910 21.9777  13
   9   5   0 577.718 17.4548  18
  10  -5   0 142.430 11.2043  15
  10  -5   0 162.976 10.7882  18
  10  -5   0 151.619 8.53903   2
  10  -5   0 182.674 11.4559  13
 -10  -5   0 154.548 7.22839  12
 -10  -5   0 146.784 11.3841   2
 -10  -5   0 162.473 9.20067   9
  10  -5   0 156.722 9.42212  22
  10  -5   0 168.924 10.7306  16
 -10  -5   0 147.564 5.89988  17
  10  -5   0 167.507 11.1015  19
  10   5   0 148.695 9.05131  13
 -10   5   0 162.834 9.94007   3
  10   5   0 167.970 7.14812  18
 -10   5   0 161.255 12.1385   9
  11  -5   0 15.8053 3.67310  22
  11  -5   0 20.6434 4.44295  19
  11  -5   0 23.8949 5.26101  15
  11  -5   0 15.2579 4.30095   2
  11  -5   0 24.3317 5.31716  13
 -11  -5   0 22.1319 4.12020   9
 -11  -5   0 16.5085 4.19707   2
  11  -5   0 20.0154 4.62801  16
  11  -5   0 17.4691 4.46018  14
  11  -5   0 21.4649 5.46089  18
 -11   5   0 26.2997 5.29280   3
 -11   5   0 20.6050 4.80691   9
  11   5   0 23.8320 4.41729  13
 -11   5   0 29.4786 3.61081  24
  11   5   0 21.0171 3.20384  18
  12  -5   0 182.708 12.1406  16
  12  -5   0 164.708 11.3522  19
  12  -5   0 174.155 12.4810  15
  12  -5   0 176.833 11.7600  14
  12  -5   0 173.956 12.0627  18
 -12  -5   0 156.923 7.54437  21
  12  -5   0 179.094 10.7464  22
  12  -5   0 176.084 12.3312  13
  12   5   0 172.992 8.20689  18
  12   5   0 170.691 10.2942  13
 -12   5   0 145.931 12.4865   9
 -12   5   0 155.001 10.4979   3
 -12   5   0 173.125 9.20917  24
 -13  -5   0 246.997 9.81643  21
  13  -5   0 291.285 16.3052  15
  13  -5   0 286.978 11.1159  21
  13  -5   0 255.547 15.7224  18
  13  -5   0 304.059 16.5102  16
  13  -5   0 259.701 16.0452  13
  13  -5   0 280.506 15.4413  14
  13  -5   0 276.493 15.0405  19
  13  -5   0 276.382 14.1344  22
  13   5   0 282.968 14.2227  13
  13   5   0 276.630 11.3616  18
 -13   5   0 272.533 12.4482  24
  14  -5   0 6.93041 3.10138  17
  14  -5   0 1.00601 2.17252  13
  14  -5   0 2.61096 2.78689  16
  14  -5   0 7.18473 2.65004  22
  14  -5   0 1.29178 1.93680  19
  14  -5   0 0.33488 1.81194  14
  14  -5   0 6.61432 3.56632  15
  14  -5   0 -1.4843 2.56879  18
  14   5   0 1.23231 2.48117  18
 -14   5   0 1.29025 1.46699  24
  14   5   0 -0.1744 2.37932  13
  15  -5   0 27.8469 5.57716  15
  15  -5   0 31.0655 6.90830  13
  15  -5   0 32.5448 5.93559  19
  15  -5   0 25.3971 6.41097  16
  15  -5   0 40.7520 7.71766  18
  15  -5   0 31.7186 5.20405  17
  15  -5   0 31.3309 5.33863  22
  15  -5   0 30.1008 5.59777  14
  15   5   0 40.3568 5.87150  18
  15   5   0 31.5383 5.52672  13
 -15   5   0 36.4592 4.58198  24
   0  -6   0 2.54428 1.87579   9
   0  -6   0 3.24032 1.84925   2
   0  -6   0 4.42158 2.45413   9
   0  -6   0 2.35479 1.01967  22
   0  -6   0 5.00920 2.27941  15
   0  -6   0 2.30431 1.57669  19
   0   6   0 -5.1233 9.19832   1
   0   6   0 11.8661 4.56446   1
  -1  -6   0 22.8263 4.51390  15
   1  -6   0 20.5823 2.33979  22
  -1  -6   0 16.1398 3.65414   9
   1  -6   0 23.2830 2.82765  18
  -1  -6   0 19.5863 4.18762   9
   1  -6   0 19.0387 2.46507  16
   1  -6   0 18.6714 4.85558  15
   1  -6   0 14.9793 3.71579   9
   1  -6   0 18.3864 3.78390   2
  -1  -6   0 24.1400 4.45324  19
  -1  -6   0 20.8851 2.00297  22
   1  -6   0 26.9663 4.83325  19
   1  -6   0 28.7487 5.27157   9
  -1  -6   0 22.0106 4.32259   2
   1   6   0 15.3197 8.15127   1
  -1   6   0 4.66819 7.62741   1
   1   6   0 19.4339 9.45771   1
  -1   6   0 9.10133 11.1508   1
  -2  -6   0 22.3377 3.97406  19
   2  -6   0 18.0263 3.92326  19
   2  -6   0 26.0837 3.31597  22
   2  -6   0 24.1425 4.51957   9
   2  -6   0 28.2260 2.70610  16
  -2  -6   0 22.5028 4.15548   9
  -2  -6   0 18.9309 4.08177   2
  -2  -6   0 22.7871 4.48418  15
   2  -6   0 20.0470 3.74224   2
   2  -6   0 24.7696 3.51125  18
   2  -6   0 25.5021 5.70500  15
  -2  -6   0 22.1742 1.72859  22
  -2  -6   0 25.5146 4.74252   9
   2   6   0 17.9333 11.8687   1
  -2   6   0 7.53476 10.6014   1
   2   6   0 28.6409 9.58339   1
  -2   6   0 19.5053 9.45922   1
  -3  -6   0 35.5455 4.51357  17
   3  -6   0 28.6365 5.06241  19
  -3  -6   0 25.8357 5.14624   9
  -3  -6   0 27.1233 4.77891   9
  -3  -6   0 27.5506 4.86344  15
  -3  -6   0 32.4371 3.75003  19
   3  -6   0 21.4405 3.98553   9
   3  -6   0 27.0891 4.41746   2
  -3  -6   0 24.6270 4.46076   2
  -3  -6   0 22.6142 2.85625  14
   3  -6   0 25.7339 5.66964  15
   3  -6   0 27.0633 3.08743  16
   3  -6   0 29.6822 3.06224  22
   3  -6   0 29.7456 3.42439  18
   3   6   0 33.5230 9.54649   1
   3   6   0 26.0893 1.71130  23
   3   6   0 26.3030 15.4248   1
  -3   6   0 2.76860 12.9719   1
  -3   6   0 30.4829 10.9169   1
  -4  -6   0 18.4083 4.20074   9
   4  -6   0 30.4906 5.78954  15
  -4  -6   0 34.4000 4.90349   3
   4  -6   0 29.0005 3.37878  16
  -4  -6   0 29.6423 4.79042  17
   4  -6   0 26.2800 3.28583  18
   4  -6   0 23.8573 4.74247   9
  -4  -6   0 26.6459 4.60453   9
  -4  -6   0 26.3154 4.03470  19
  -4  -6   0 24.0896 2.60008  14
  -4  -6   0 27.7513 4.83887   2
   4  -6   0 28.8382 3.15423  22
   4  -6   0 28.3255 5.48162  19
   4  -6   0 24.8278 4.24683   2
  -4   6   0 14.7220 9.62486   1
   4   6   0 16.3525 11.2967   1
  -4   6   0 3.76768 10.8653   1
   5  -6   0 2.39869 1.97416   9
  -5  -6   0 4.17507 1.91680  17
   5  -6   0 4.33030 2.15163  18
  -5  -6   0 4.55974 2.21305   2
   5  -6   0 4.16832 1.83238  22
   5  -6   0 3.08551 2.46326  15
   5  -6   0 3.14521 1.63322  16
  -5  -6   0 -0.4242 1.87021   9
   5  -6   0 1.83718 1.61933  13
   5  -6   0 5.89228 2.84148  19
  -5  -6   0 4.44014 1.69257  19
   5  -6   0 2.65954 1.41708   2
  -5  -6   0 5.58914 2.18804   9
  -5   6   0 4.38699 5.73115   1
  -5   6   0 -3.7130 8.56017   1
  -6  -6   0 0.92687 0.94305  14
  -6  -6   0 0.63517 2.00048  12
   6  -6   0 3.35054 1.91208  18
  -6  -6   0 2.79411 1.81648   9
   6  -6   0 2.85123 1.53505   2
   6  -6   0 0.91551 1.96280  15
   6  -6   0 -0.8352 1.25441  19
   6  -6   0 1.79746 1.34365  22
  -6  -6   0 2.63062 1.87409   2
   6  -6   0 4.48367 1.78064  16
   6  -6   0 5.94690 2.17578  13
  -6  -6   0 0.05988 1.13889  19
  -6  -6   0 5.61909 2.22950  17
  -6   6   0 14.4921 9.18246   1
   6   6   0 3.41292 1.41873  20
  -6   6   0 -11.229 10.3153   1
  -7  -6   0 24.8940 4.00352  17
  -7  -6   0 25.2721 4.98739   2
  -7  -6   0 24.1333 4.46260  12
   7  -6   0 23.8523 4.00819   2
   7  -6   0 25.0402 4.48824  16
  -7  -6   0 22.4116 4.15076   9
   7  -6   0 20.6102 3.83159  22
   7  -6   0 28.8901 5.30779  13
   7  -6   0 20.7181 4.71557  19
   7  -6   0 24.2622 5.71595  15
   7  -6   0 22.3268 4.30852  18
  -7  -6   0 16.7739 2.58501  19
   7   6   0 28.2519 3.61961  13
  -7   6   0 -0.4779 9.85605   1
   8  -6   0 21.8284 4.92655  13
   8  -6   0 22.9846 5.80725  15
  -8  -6   0 25.8048 4.36853   9
   8  -6   0 25.7730 4.01954   2
   8  -6   0 26.4366 4.59638  22
   8  -6   0 22.2617 3.88557   2
  -8  -6   0 22.2417 2.25519  19
  -8  -6   0 29.9789 4.44833  17
   8  -6   0 34.3903 5.56679  16
   8  -6   0 21.9290 4.61019  19
   8  -6   0 31.3974 5.31318  18
  -8  -6   0 27.4715 4.56287  12
  -8  -6   0 28.5691 5.39291   2
   8   6   0 27.8103 4.42337  13
  -8   6   0 3.83856 17.4625   1
   9  -6   0 2.56828 2.17235  16
  -9  -6   0 1.08510 1.57861   9
  -9  -6   0 0.49649 1.89084   2
  -9  -6   0 -0.2106 1.51078  17
   9  -6   0 4.31887 2.64328  18
   9  -6   0 2.49762 1.84979  22
  -9  -6   0 3.07444 1.98311  12
   9  -6   0 0.84074 2.23745  19
   9  -6   0 2.06300 2.65607  15
   9  -6   0 0.56687 2.83831   2
   9  -6   0 -0.0600 2.10584  13
   9   6   0 1.48316 1.45159  13
  10  -6   0 7.46316 2.67890  22
 -10  -6   0 7.90160 2.11196  17
  10  -6   0 7.45165 3.59406  15
  10  -6   0 6.88897 3.09107  13
 -10  -6   0 6.45483 1.97738  12
  10  -6   0 4.73791 2.33929   2
  10  -6   0 8.25809 3.19604  14
  10  -6   0 12.3606 3.55030  18
  10  -6   0 13.1447 4.02820  16
  10  -6   0 7.24414 3.73727  19
  10   6   0 6.13229 2.92190  13
  11  -6   0 6.45466 3.35893  18
  11  -6   0 13.9886 3.73113  22
  11  -6   0 5.87400 3.54854  16
  11  -6   0 12.1260 4.01843  19
  11  -6   0 4.91495 3.26113  13
  11  -6   0 5.85822 3.33163   2
  11  -6   0 6.57274 2.90177  14
 -11  -6   0 5.05650 2.39182  12
  11  -6   0 10.8096 4.15077  15
  11   6   0 7.59599 2.87918  13
  12  -6   0 3.62451 3.15527  19
  12  -6   0 7.15828 3.33601  18
  12  -6   0 3.60040 2.51843  14
  12  -6   0 4.45939 2.77459  15
  12  -6   0 2.44880 2.58241  13
 -12  -6   0 5.62470 2.11239  21
  12  -6   0 3.66770 2.33344  22
  12  -6   0 3.61613 2.49933  16
  12   6   0 6.29622 2.83014  13
  13  -6   0 -5.4983 2.19090  15
  13  -6   0 -0.0448 1.59260  22
  13  -6   0 1.03221 2.07478  16
  13  -6   0 6.77931 3.50929  19
 -13  -6   0 0.94698 2.22742  21
  13  -6   0 -0.6650 2.41011  17
  13  -6   0 1.23692 1.94457  14
  13  -6   0 0.90810 2.59793  21
  13  -6   0 3.94706 2.85720  18
  13   6   0 -3.3058 2.14344  13
   0  -7   0 0.65754 1.93928   9
   0  -7   0 -1.0934 1.44129   2
   0  -7   0 -4.2396 1.81665   9
   0  -7   0 -0.2610 1.70042  15
   0  -7   0 1.95242 1.81358  19
   0  -7   0 -1.0864 1.13272  14
   0  -7   0 2.48588 1.08472  22
  -1  -7   0 190.077 12.3489   9
   1  -7   0 180.025 11.0351   2
  -1  -7   0 213.925 11.5465  19
   1  -7   0 198.059 10.9246  14
   1  -7   0 205.105 13.4217  15
  -1  -7   0 204.912 12.3625  17
   1  -7   0 185.400 11.8156   9
  -1  -7   0 207.129 10.3402  14
  -1  -7   0 200.614 11.8980   2
   1  -7   0 203.112 12.4692   9
  -1  -7   0 201.544 12.2173   9
  -1  -7   0 190.532 6.57103  22
   1  -7   0 204.270 7.87083  22
  -1  -7   0 207.202 12.8850  15
   1  -7   0 183.953 11.5731  19
  -1   7   0 221.110 49.4315   1
  -2  -7   0 393.497 18.7295   9
  -2  -7   0 394.857 18.3210  15
   2  -7   0 400.238 17.1257   2
   2  -7   0 411.264 18.6422  19
   2  -7   0 391.825 18.5682   9
  -2  -7   0 420.644 18.4307   9
   2  -7   0 394.451 12.1206  16
  -2  -7   0 405.393 15.0736  14
   2  -7   0 437.887 20.6689  15
   2  -7   0 419.163 13.4982  22
  -2  -7   0 394.480 17.9391  17
  -2  -7   0 421.250 16.7803  19
  -2  -7   0 402.106 18.2131   2
   2  -7   0 409.512 27.6488   9
   2   7   0 405.789 10.9033  23
  -2   7   0 473.296 65.1125   1
  -3  -7   0 54.3123 6.22239  17
  -3  -7   0 57.8267 5.45238  19
   3  -7   0 54.2238 4.23373  16
   3  -7   0 70.2052 7.52950   9
   3  -7   0 48.1350 5.43416   2
  -3  -7   0 60.1949 6.43368   9
  -3  -7   0 57.8618 7.31635   9
   3  -7   0 66.6636 4.70322  22
  -3  -7   0 61.6687 6.46233   2
  -3  -7   0 68.3503 4.98479  14
   3  -7   0 64.7113 7.79960  15
   3  -7   0 64.3616 5.12499  18
   3  -7   0 76.2626 7.68336  19
   4  -7   0 26.2612 5.93857  15
  -4  -7   0 27.0219 5.07633  17
  -4  -7   0 26.5488 4.88791   9
  -4  -7   0 24.8935 3.44400  14
  -4  -7   0 28.3887 5.71704   2
   4  -7   0 25.7739 3.79272  16
   4  -7   0 23.6435 3.66430  18
   4  -7   0 24.0629 5.79357  19
   4  -7   0 25.2081 4.42309   2
  -4  -7   0 35.3326 4.13732  19
   4  -7   0 28.4432 3.36805  22
   5  -7   0 369.846 14.0696  16
  -5  -7   0 366.307 16.0008  17
   5  -7   0 362.284 18.4897  19
   5  -7   0 347.740 15.2928   2
  -5  -7   0 359.101 13.9714  19
   5  -7   0 379.753 20.3563  15
  -5  -7   0 351.922 18.0797   2
  -5  -7   0 402.093 18.6368  12
   5  -7   0 350.753 14.4409  18
  -5  -7   0 368.817 16.6835   9
   5  -7   0 362.228 13.8427  22
  -6  -7   0 269.704 12.9171  17
  -6  -7   0 277.463 11.1353  19
  -6  -7   0 281.375 14.6931  12
  -6  -7   0 244.050 15.4228   2
   6  -7   0 249.617 12.5253   2
   6  -7   0 274.732 15.1377  14
   6  -7   0 284.725 12.6226  16
   6  -7   0 284.496 12.2022  22
  -6  -7   0 272.800 13.8381   9
   6  -7   0 291.716 17.8161  15
   6  -7   0 260.647 12.4581  18
   6  -7   0 254.852 15.5484  19
   6   7   0 265.836 11.3470  13
  -7  -7   0 1.01544 1.15030  19
   7  -7   0 -0.2404 1.49787  22
  -7  -7   0 -3.1185 1.49285  12
   7  -7   0 -2.4114 1.61554  19
   7  -7   0 1.45581 1.86403  14
   7  -7   0 -1.6948 1.64733  18
  -7  -7   0 2.14730 2.24220  17
   7  -7   0 6.23098 3.09653  15
   7  -7   0 -2.2863 2.16316   2
   7   7   0 -1.0371 1.22275  13
   8  -7   0 75.3598 6.37522  22
   8  -7   0 70.1152 7.05864  18
  -8  -7   0 71.4010 5.76790  17
  -8  -7   0 70.0540 6.50599  12
   8  -7   0 84.1093 8.85307  19
   8  -7   0 75.4849 7.17019   2
   8  -7   0 89.9568 9.72089  15
   8  -7   0 74.5229 6.97428  16
   8  -7   0 74.2643 7.10358  13
   8  -7   0 88.8338 8.60025  14
   8   7   0 70.2741 5.84319  13
   9  -7   0 251.603 13.6198  16
  -9  -7   0 248.747 12.0126  12
   9  -7   0 241.026 15.4993   2
   9  -7   0 246.647 15.1015  14
   9  -7   0 250.964 13.8391  18
   9  -7   0 227.207 15.1338  19
   9  -7   0 260.637 14.1230  13
   9  -7   0 275.556 13.2391  22
   9  -7   0 230.135 16.3277  15
  -9  -7   0 239.243 10.6939  17
   9   7   0 238.878 11.6658  13
  10  -7   0 22.5641 5.49745  19
  10  -7   0 27.4996 5.86781  18
  10  -7   0 17.8593 4.12310  22
  10  -7   0 22.2682 6.02938  15
  10  -7   0 17.5452 4.32891  14
  10  -7   0 29.5914 6.13202  13
  10  -7   0 13.3452 3.77795  16
  10   7   0 18.2433 3.71085  13
  11  -7   0 24.6760 5.12776  22
 -11  -7   0 28.4943 4.52754  21
 -11  -7   0 20.1867 5.34570  12
  11  -7   0 27.4288 5.57669  18
  11  -7   0 22.9595 5.79569  14
  11  -7   0 24.1270 5.03137  16
  11  -7   0 22.1828 5.08650  13
  11  -7   0 17.5693 5.31067  17
  11  -7   0 21.2783 5.57297  19
  11  -7   0 28.3032 6.88128  15
  11   7   0 24.3982 5.00800  13
   0  -8   0 255.504 12.9316  14
   0  -8   0 271.183 14.5262  19
   0  -8   0 276.983 16.1698  17
   0  -8   0 285.405 16.6515  15
   0  -8   0 231.870 14.2397   2
  -1  -8   0 34.5681 6.06591  19
   1  -8   0 41.4808 7.29862  17
   1  -8   0 47.0446 7.16215  19
   1  -8   0 41.9961 3.90817  22
   1  -8   0 46.0958 7.97830  15
  -1  -8   0 47.6271 5.00221  14
  -1  -8   0 40.6424 7.09569  17
   1  -8   0 38.1815 5.88482  14
  -2  -8   0 -0.2909 1.69317  17
  -2  -8   0 0.37945 1.62554  14
   2  -8   0 -1.1175 1.93391  15
   2  -8   0 1.09170 1.64109  22
   2  -8   0 4.53566 2.61173  17
  -2  -8   0 0.75077 1.98985  19
   2  -8   0 0.55369 1.94415  19
   2  -8   0 -0.9496 2.64050   2
   2  -8   0 0.10961 2.04887  14
   3  -8   0 50.8827 6.74069   2
  -3  -8   0 62.3556 5.96035  19
  -3  -8   0 53.7459 4.76598  14
   3  -8   0 66.2511 7.54050  19
   3  -8   0 53.7988 6.53418  14
  -3  -8   0 65.3762 10.2492  12
   3  -8   0 66.6701 8.62267  15
   3  -8   0 60.5742 7.68597  17
  -3  -8   0 57.7161 6.83184  17
   3  -8   0 68.9313 4.81769  22
   4  -8   0 115.340 10.9788  17
   4  -8   0 124.067 9.93595   2
   4  -8   0 140.186 11.1407  19
  -4  -8   0 117.265 6.44781  14
   4  -8   0 143.593 12.6137  15
   4  -8   0 136.088 7.28501  22
  -4  -8   0 128.163 8.38176  19
  -4  -8   0 126.133 9.67219  17
   4  -8   0 135.481 10.3140  14
  -4  -8   0 129.994 11.1383  12
   5  -8   0 -0.3591 1.88099  19
   5  -8   0 3.30905 2.89209  15
  -5  -8   0 -1.8970 2.08294  12
   5  -8   0 0.62343 1.22341  22
  -5  -8   0 -0.0766 1.99911  17
   5  -8   0 6.12142 2.65404  18
   5  -8   0 6.62393 3.96402   2
   5  -8   0 3.86194 2.11234  14
   5  -8   0 2.36444 2.30957  17
   6  -8   0 0.85839 1.50418  19
   6  -8   0 -2.2630 1.74873  22
  -6  -8   0 -0.6660 1.80860  12
  -6  -8   0 -0.2500 2.02865  17
  -6  -8   0 3.37279 1.72925  19
   6  -8   0 -1.4489 1.75987  15
   6  -8   0 -0.3887 2.36403  17
   6  -8   0 3.96556 2.28542  16
   6  -8   0 -2.4733 1.31169  14
   7  -8   0 75.4443 6.85049  16
   7  -8   0 102.339 9.77798  19
   7  -8   0 100.652 11.0096  15
  -7  -8   0 101.585 8.48579  12
   7  -8   0 75.6887 6.84269  18
   7  -8   0 95.3128 9.21623  14
   7  -8   0 99.4332 10.3826  17
  -7  -8   0 86.9219 7.11262  17
   7  -8   0 91.7978 6.93581  22
  18   0  -1 -3.3072 1.84312  18
  18   0  -1 0.99393 2.08868  16
  17   0  -1 1.84530 2.00659  18
  17   0  -1 0.78396 1.56873  22
  17   0  -1 2.08582 2.29025  16
  16   0  -1 1.04374 2.19774  13
  16   0  -1 0.53470 1.30234  22
  16   0  -1 1.51498 2.29069  18
  16   0  -1 1.70815 1.75381  14
 -15   0   1 -0.9603 1.58051   9
  15   0  -1 0.90214 1.37444  14
  15   0  -1 0.27014 1.29056  22
  15   0  -1 1.31706 1.69496  13
 -15   0   1 1.08436 1.36334   2
  15   0  -1 -1.1702 1.58428  16
  15   0  -1 1.48677 1.96069  18
  14   0  -1 2.61567 2.19005  13
  14   0  -1 -0.1888 0.99650  19
  14   0  -1 3.57565 1.75575  22
  14   0  -1 3.35818 2.08368  16
 -14   0   1 0.11783 1.13129   9
 -14   0   1 2.77259 1.56953   2
  14   0  -1 1.85468 1.37446  14
  14   0  -1 0.75573 1.85190  18
  13   0  -1 -0.3813 1.45448  13
 -13   0   1 1.69688 1.28972   9
  13   0  -1 -0.0254 1.44601  16
  13   0  -1 0.58093 0.88730  19
  13   0  -1 1.11810 1.00698  14
 -13   0   1 -0.1499 1.21383   2
  13   0  -1 0.77178 1.32205  22
  13   0  -1 -0.5254 1.29967  18
  12   0  -1 0.79045 1.11948  22
 -12   0   1 -0.4211 4.32402   1
  12   0  -1 2.03408 3.99224   1
  12   0  -1 1.01206 1.55793  13
  12   0  -1 2.60346 1.10953  15
  12   0  -1 -0.5560 0.81221  14
 -12   0   1 1.59800 1.20930   2
  12   0  -1 2.06751 1.82111  23
  12   0  -1 1.45361 1.66226   2
  12   0  -1 0.59127 1.44623  18
 -12   0   1 2.30494 1.48952   9
  11   0  -1 1.17127 0.79592  15
  11   0  -1 2.42810 1.52602  18
  11   0  -1 7.71853 5.21121   1
 -11   0   1 0.19723 1.05732   9
  11   0  -1 0.00321 0.95499   9
 -11   0   1 31.8852 22.8210   5
  11   0  -1 0.37847 1.10633  22
  11   0  -1 -0.2996 1.07608  13
  11   0  -1 1.30713 1.07705  14
  11   0  -1 1.65872 1.38056  23
 -11   0   1 1.56727 3.67895   1
  11   0  -1 0.85689 1.31397  16
 -10   0   1 14.2097 17.6072   5
  10   0  -1 0.79495 0.58659  17
  10   0  -1 11.3889 18.9591   4
  10   0  -1 1.76575 1.41937   2
  10   0  -1 3.61292 1.61142  23
  10   0  -1 -0.0312 0.93542   9
  10   0  -1 1.35211 1.03999  14
 -10   0   1 0.74889 1.28580   2
  10   0  -1 -5.0699 3.27372   1
  10   0  -1 0.74581 1.10229  16
 -10   0   1 -20.858 16.1257   4
  10   0  -1 -0.0853 0.42495  12
  10   0  -1 -1.5583 12.7153   6
 -10   0   1 -0.9348 2.73712   1
  10   0  -1 -1.0541 0.60161  22
 -10   0   1 0.36829 0.98628   9
  10   0  -1 0.20610 1.02618  18
  10   0  -1 -18.818 12.6150   8
  10   0  -1 1.61872 0.84316  15
  10   0  -1 -0.4388 0.80521  13
   9   0  -1 0.01384 2.62778   1
   9   0  -1 -0.5176 0.82666  16
   9   0  -1 17.1831 11.2834   8
  -9   0   1 -0.3724 0.75911   9
   9   0  -1 0.75372 0.86457  22
   9   0  -1 0.95159 1.00364  23
   9   0  -1 0.47735 1.00889  18
  -9   0   1 4.96205 3.10249   1
   9   0  -1 -0.2214 0.55488  17
   9   0  -1 0.31100 1.02435   2
   9   0  -1 -0.3264 0.87834  13
   9   0  -1 -5.1155 11.0842   4
   9   0  -1 0.59498 0.76150  15
   9   0  -1 4.35108 9.19111   6
   9   0  -1 -0.2521 0.74858   9
   9   0  -1 1.01402 0.73655  14
  -9   0   1 9.96617 12.7303   5
   8   0  -1 0.04715 0.77004  16
   8   0  -1 -9.5348 6.53251   6
   8   0  -1 -0.8004 0.79616   2
   8   0  -1 0.18901 0.44869  17
  -8   0   1 -16.050 10.5526   4
  -8   0   1 0.70404 0.98858   9
   8   0  -1 2.17148 2.49573   1
   8   0  -1 0.19510 0.76623  23
   8   0  -1 0.19540 0.77950  18
  -8   0   1 -0.0144 1.00297   2
   8   0  -1 0.90978 0.42947  12
   8   0  -1 5.65026 9.26350   4
  -8   0   1 -1.9621 1.69338   1
   8   0  -1 0.90692 6.62283   8
   8   0  -1 -0.4627 0.59547  13
   8   0  -1 0.03281 0.58007  15
  -8   0   1 -21.273 12.7189   5
   8   0  -1 -0.2247 0.49503  22
   8   0  -1 -0.2755 0.62164   9
  -7   0   1 -0.0621 2.15248   1
   7   0  -1 4.26124 8.04775   6
   7   0  -1 1.09546 0.88330  18
   7   0  -1 -1.3276 1.74201   1
   7   0  -1 13.1823 9.51528   4
   7   0  -1 0.69414 0.43402  17
  -7   0   1 -0.6630 0.72032   2
   7   0  -1 0.81247 6.51369   8
   7   0  -1 0.34905 0.83019  13
   7   0  -1 0.10637 0.84030   2
   7   0  -1 1.21340 0.93571  23
   7   0  -1 0.47039 0.36790  12
   7   0  -1 0.33488 0.59599  22
  -7   0   1 7.11991 8.25387   5
  -7   0   1 -1.5644 7.97649   4
  -7   0   1 0.10877 0.63644   9
   7   0  -1 0.43189 0.69571   9
   6   0  -1 -0.1285 0.58722  13
   6   0  -1 0.66293 0.84586  18
   6   0  -1 -0.0488 1.74001   1
   6   0  -1 0.36826 0.35979  17
  -6   0   1 3.10301 9.27152   5
  -6   0   1 0.43135 0.82042   2
   6   0  -1 -4.3631 6.15671   4
  -6   0   1 -0.1776 1.23596   1
   6   0  -1 1.22481 0.59672  15
  -6   0   1 0.27565 0.64638   9
   6   0  -1 2.96476 6.03749   8
   6   0  -1 -2.4291 5.56998   6
   6   0  -1 0.51856 0.66040   9
   6   0  -1 0.54404 0.65733  23
   6   0  -1 2.24043 1.02728   2
   5   0  -1 2.18118 5.44004   4
   5   0  -1 1.64204 1.73659   1
  -5   0   1 0.86395 1.51055   1
   5   0  -1 -3.4214 4.59395   8
   5   0  -1 0.99341 0.69500  13
  -5   0   1 0.71812 0.62445   9
   5   0  -1 3.77263 1.17750  23
   5   0  -1 1.46060 0.69082  18
   5   0  -1 1.62586 0.59031  15
  -5   0   1 1.66021 0.93607   2
   5   0  -1 -2.5369 4.24272   6
   5   0  -1 1.34976 0.86134   2
  -5   0   1 9.48664 8.37758   5
  -4   0   1 1.06462 1.18610   1
   4   0  -1 3.18822 4.40523   6
  -4   0   1 0.28193 0.74890   2
   4   0  -1 -2.7342 3.16506   8
   4   0  -1 0.95577 0.95155   2
   4   0  -1 -0.6433 0.96286   1
   4   0  -1 -2.1518 4.79624   4
   4   0  -1 0.81987 0.57681   9
  -4   0   1 -8.7134 5.37048   5
   4   0  -1 0.89058 0.37439  12
   3   0  -1 0.28939 0.19330  21
  -3   0   1 -2.0574 3.71489   5
   3   0  -1 0.52845 0.37403  17
   3   0  -1 3.13400 2.42126   8
  -3   0   1 0.31081 0.20234  21
   3   0  -1 -2.1306 1.92667   6
  -3   0   1 0.17496 0.55176   2
   3   0  -1 -0.1673 0.41133  13
   3   0  -1 0.92848 0.36342  12
   3   0  -1 1.95279 2.97172   4
   3   0  -1 0.03933 0.46281   9
  -3   0   1 0.96243 0.55532   9
   3   0  -1 0.46294 0.58155   2
  -3   0   1 0.69423 0.46025  12
  -3   0   1 -1.0379 1.07276   1
   3   0  -1 1.28948 0.77753  20
  -3   0   1 0.17030 3.21041   6
   3   0  -1 -0.5532 0.35146  23
   2   0  -1 0.56572 0.45823  13
  -2   0   1 0.16492 0.18204  21
  -2   0   1 -0.1495 0.38099   9
  -2   0   1 0.36074 0.62320   1
   2   0  -1 0.24196 3.18355   5
   2   0  -1 0.07273 0.18565  12
  -2   0   1 0.74476 1.56071   8
  -2   0   1 -1.9587 2.22775   5
   2   0  -1 0.34844 0.27037  15
  -2   0   1 -0.1733 1.74226   6
   2   0  -1 0.45148 0.24398  17
  -2   0   1 0.04709 0.50531   2
   2   0  -1 -0.5302 0.44671   1
   2   0  -1 0.48272 1.16872   8
   2   0  -1 3.62511 2.52578   4
   2   0  -1 0.43985 0.45815   2
  -2   0   1 1.42153 0.45210  17
   2   0  -1 0.39748 0.37364  23
  -2   0   1 0.12904 0.26784  23
   2   0  -1 0.38304 0.29729  19
   2   0  -1 1.90757 1.91971   6
   2   0  -1 0.43407 0.17246  21
  -2   0   1 0.43094 0.32214  12
  -2   0   1 0.82845 1.79040   4
   2   0  -1 -0.3544 0.32866   9
   1   0  -1 -0.6371 1.27267   5
  -1   0   1 0.29905 0.23376  19
  -1   0   1 0.54025 0.89359   6
  -1   0   1 -0.0556 0.16891  12
  -1   0   1 -0.0880 0.14885  17
  -1   0   1 0.62805 0.28213   2
  -1   0   1 -0.1422 0.14098   9
   1   0  -1 -0.5942 1.06265   6
   1   0  -1 -0.9210 0.69804   4
  -1   0   1 -0.2437 0.86211   8
   1   0  -1 0.20286 0.39948   1
  -1   0   1 -0.6222 1.16910   5
  -1   0   1 0.23808 0.15936  21
   1   0  -1 -0.3330 0.82520   8
  -1   0  -1 0.22486 0.12006  17
   1   0   1 -1.7460 1.11960   4
   1   0   1 0.33598 0.18112  14
   1   0   1 0.12146 0.08632  17
   1   0   1 1.94692 1.24521   5
  -1   0  -1 0.24039 0.15759  15
  -1   0  -1 1.90930 1.24448   5
   1   0   1 0.05072 0.27493   1
   1   0   1 -0.3244 1.18616   7
  -1   0  -1 1.48676 0.76516   8
   1   0   1 -0.0077 0.09462  19
   1   0   1 0.19637 0.16474  16
  -1   0  -1 -0.1541 0.78374   6
  -1   0  -1 0.37910 0.24198   2
  -1   0  -1 0.19730 0.14695  19
  -1   0  -1 0.35941 0.21126  14
   1   0   1 0.18639 0.14448  22
  -1   0  -1 0.13953 0.17515   9
  -1   0  -1 0.19473 0.16320  22
  -1   0  -1 2.33730 1.49913   7
   1   0   1 0.44146 0.21588  18
  -1   0  -1 0.56894 0.16093  12
  -1   0  -1 0.20479 0.23242   1
  -1   0  -1 0.20705 0.18327  13
  -1   0  -1 0.63825 1.02047   4
   1   0   1 -0.5570 0.71876   6
   1   0   1 -0.4337 0.54705   8
   2   0   1 0.48518 0.31912  14
   2   0   1 0.18879 0.13129  21
   2   0   1 0.43991 2.13365   4
  -2   0  -1 0.09006 0.31139   9
  -2   0  -1 0.28892 1.41078   8
   2   0   1 0.62456 0.69737   1
  -2   0  -1 1.01724 1.89010   4
   2   0   1 0.17463 0.37934  18
  -2   0  -1 0.25197 0.23949  15
   2   0   1 0.34787 0.37146  23
   2   0   1 1.69370 2.04256   6
   2   0   1 0.27766 0.24036  19
  -2   0  -1 0.26194 0.22380  22
  -2   0  -1 0.27694 0.36540  18
  -2   0  -1 -0.0796 0.14807  21
   2   0   1 -2.2213 2.02138   7
   2   0   1 0.10053 0.37172   2
   2   0   1 0.08380 0.22904  15
  -2   0  -1 -0.1288 2.53012   5
   2   0   1 -0.1938 1.50236   8
  -2   0  -1 0.22338 0.30746  16
  -2   0  -1 2.45269 3.14382   4
  -2   0  -1 0.69954 0.39972  23
  -2   0  -1 0.52984 1.65793   6
   2   0   1 0.24248 0.37254  13
   2   0   1 0.37997 0.29026  22
   2   0   1 -3.4858 2.90007   5
   2   0   1 0.24835 0.34291   9
  -2   0  -1 0.10025 0.63476   1
   2   0   1 1.36259 0.45424  16
   3   0   1 1.52281 1.15929   1
   3   0   1 0.39476 0.51774  23
  -3   0  -1 -7.9805 3.96763   5
   3   0   1 -7.4536 4.37190   5
  -3   0  -1 0.40745 0.43902   9
  -3   0  -1 2.49017 2.76165   4
   3   0   1 0.72850 0.41419  14
  -3   0  -1 -1.0141 2.80284   6
   3   0   1 0.34009 0.45659  16
   3   0   1 5.93404 2.69808   8
  -3   0  -1 1.99975 2.35664   8
  -3   0  -1 0.05069 0.41127  23
   3   0   1 0.51090 0.39059  22
   3   0   1 2.03435 0.72899   2
   3   0   1 -0.1627 0.26136  15
  -3   0  -1 3.83604 3.99272   4
   3   0   1 1.04848 0.53376  13
  -3   0  -1 0.69919 0.39628  15
   3   0   1 0.35555 0.28169  12
   3   0   1 0.26825 0.57515  18
   3   0   1 -0.2850 0.42696   9
   3   0   1 0.83547 3.35777   4
  -3   0  -1 0.58291 0.57776   2
   4   0   1 0.83409 0.54224  14
  -4   0  -1 0.68026 0.38982  15
  -4   0  -1 -0.1184 0.57322   2
   4   0   1 3.04077 3.65760   6
   4   0   1 0.38392 0.25430  12
  -4   0  -1 -3.7594 4.44808   5
   4   0   1 0.78889 0.71161   2
   4   0   1 0.68178 1.14223   1
   4   0   1 0.28329 0.45790  23
   4   0   1 0.62516 0.73219  13
  -4   0  -1 -0.7461 3.95734   4
   4   0   1 1.73737 0.80621  16
  -4   0  -1 0.60954 1.06940   1
   4   0   1 0.44934 0.54693   9
   4   0   1 0.41156 2.96904   8
   4   0   1 7.92038 4.62714   4
   4   0   1 -0.0336 0.44426  18
  -4   0  -1 0.97667 0.62790   9
  -4   0  -1 6.99985 4.10816   6
   4   0   1 0.56433 0.41487  15
  -5   0  -1 1.51859 0.56661  15
   5   0   1 0.71669 0.56750  14
   5   0   1 0.31598 0.66914  13
   5   0   1 0.44206 0.72306   2
   5   0   1 2.39389 2.41940   1
  -5   0  -1 -0.6735 0.53967   2
   5   0   1 0.52888 0.63056  16
   5   0   1 0.68139 0.62570  23
   5   0   1 0.86372 0.62016   9
   5   0   1 2.54919 3.90104   8
   5   0   1 1.50890 0.66671  22
   5   0   1 1.51790 0.86750  18
   5   0   1 0.76924 0.47569  15
  -5   0  -1 0.01860 1.59350   1
   5   0   1 -7.7171 5.42049   4
  -5   0  -1 3.93450 8.22425   4
  -5   0  -1 0.21599 0.52708   9
   6   0   1 1.24060 0.86330  18
  -6   0  -1 -1.0946 0.55276   2
   6   0   1 -10.565 5.42659   7
   6   0   1 5.40810 6.71884   8
   6   0   1 0.59102 0.63367  16
   6   0   1 -0.3986 0.34784  15
  -6   0  -1 0.81917 0.68323   9
   6   0   1 -0.0881 0.60421  23
   6   0   1 -1.1068 1.09379   1
   6   0   1 2.66915 1.02361  13
   6   0   1 -0.4293 0.33252  22
   6   0   1 -0.2558 0.20540  12
  -6   0  -1 0.80779 1.63982   1
  -6   0  -1 -13.189 7.67970   5
   6   0   1 0.39779 0.52954  14
   6   0   1 0.19436 0.64866   9
   6   0   1 -0.1315 0.28539  17
   6   0   1 -7.4866 5.96712   4
   6   0   1 -4.9354 6.69084   6
  -6   0  -1 -11.986 8.95396   4
   6   0   1 -0.1588 0.65711   2
  -7   0  -1 0.11077 0.67716   9
   7   0   1 1.79958 0.65940  15
   7   0   1 -0.6273 0.43779  13
  -7   0  -1 -15.160 11.5967   4
   7   0   1 1.79968 6.19487   7
   7   0   1 -0.5273 0.54079   9
   7   0   1 0.30937 0.34922  17
   7   0   1 2.52302 1.06041  22
  -7   0  -1 0.54929 0.89460   2
   7   0   1 -0.6949 7.67338   4
  -7   0  -1 -1.3760 9.72731   5
   7   0   1 0.51384 0.82845   2
   7   0   1 1.10775 0.91315  18
  -7   0  -1 0.02016 0.59424  15
   7   0   1 5.15305 2.27192   1
   7   0   1 0.42365 0.58422  16
   7   0   1 -0.0959 0.56626  23
   7   0   1 1.08723 0.67855  14
   7   0   1 -0.7041 8.42052   6
  -7   0  -1 2.04907 1.75382   1
   7   0   1 5.92446 8.26218   8
   8   0   1 0.57105 1.12409  16
   8   0   1 1.89004 0.73436  15
   8   0   1 2.37500 1.15027  23
  -8   0  -1 9.38411 11.0408   5
   8   0   1 0.79420 0.83169  13
   8   0   1 0.79470 0.57601  19
  -8   0  -1 0.44021 2.33170   1
   8   0   1 2.60667 1.09238  22
  -8   0  -1 8.06155 12.9263   4
   8   0   1 3.28577 2.40990   1
   8   0   1 2.69155 1.41660  18
   8   0   1 24.4619 10.4935   7
   8   0   1 13.0770 9.13064   4
   8   0   1 -14.764 7.51348   6
   8   0   1 1.48326 0.88790  14
   8   0   1 0.52997 0.98683   2
   8   0   1 -7.1059 7.68700   8
   9   0   1 0.05355 0.83245  22
   9   0   1 -3.3841 2.86550   1
   9   0   1 1.16951 1.22134  16
   9   0   1 30.6546 13.1706   6
   9   0   1 -12.409 11.5237   4
  -9   0  -1 -0.1335 0.69320   9
   9   0   1 -0.4290 0.59509  14
   9   0   1 -10.386 12.3665   7
   9   0   1 -0.3523 0.55748  19
  -9   0  -1 -0.7482 0.76084   2
  -9   0  -1 0.44747 17.4324   5
   9   0   1 0.13326 0.91054   2
   9   0   1 -0.7878 0.73088  23
   9   0   1 -0.1871 0.66149  15
   9   0   1 0.10927 0.72726   9
   9   0   1 -4.1652 10.8493   8
   9   0   1 -0.1848 0.87860  18
  -9   0  -1 -6.2992 17.2879   4
  -9   0  -1 -0.3348 2.52302   1
   9   0   1 0.34559 0.86984  13
  10   0   1 40.9870 19.6383   6
 -10   0  -1 9.84725 21.1532   4
  10   0   1 8.48598 4.12106   1
 -10   0  -1 -13.670 15.7394   5
 -11   0  -1 -5.0449 3.63083   1
  11   0   1 0.52729 1.31744  16
  11   0   1 -0.9979 0.83775  22
 -11   0  -1 -0.8911 0.83706   9
  11   0   1 -0.2780 1.00594   2
  11   0   1 21.7597 20.3480   6
  11   0   1 3.99743 3.35800   1
  11   0   1 0.35463 1.45175  13
  11   0   1 -0.0495 1.23871  18
 -11   0  -1 1.39465 1.28471   2
  11   0   1 -1.3288 0.75188   9
 -11   0  -1 0.77099 17.9846   5
 -11   0  -1 -44.103 24.4813   4
  11   0   1 1.28342 1.03730  14
  12   0   1 -0.3105 1.30003   2
  12   0   1 6.89320 5.34440   1
 -12   0  -1 0.88880 1.41641   2
  12   0   1 -0.0757 0.92709  22
  12   0   1 1.85080 1.03266  14
 -12   0  -1 5.86455 4.54856   1
  12   0   1 1.35749 0.85283  19
  12   0   1 0.06005 1.20089  16
  12   0   1 2.11527 1.90672  13
 -12   0  -1 -0.0687 0.83718   9
 -13   0  -1 0.71890 1.30144   9
  13   0   1 -0.3605 1.06098  22
  13   0   1 0.14480 1.07302  16
 -13   0  -1 1.86468 1.49551   2
  13   0   1 -2.1863 1.44429   2
  13   0   1 0.71188 1.59598  13
  13   0   1 -0.9658 0.94414  14
  13   0   1 -1.3529 0.69337  19
  13   0   1 -0.8214 1.20034  18
  14   0   1 0.59870 1.61980  18
 -14   0  -1 -1.9463 1.14710   2
  14   0   1 2.02327 1.84947  16
 -14   0  -1 0.22682 1.23383   9
  14   0   1 -0.2377 0.99875  22
  14   0   1 0.64382 1.72620  13
  14   0   1 -0.4172 1.13620  14
  15   0   1 -1.9290 1.30655  14
  15   0   1 2.01689 2.21305  16
  15   0   1 1.30629 2.06480  13
 -15   0  -1 0.94236 1.64798   2
  15   0   1 -1.1139 1.39301  18
 -15   0  -1 1.78367 1.78474   9
  15   0   1 0.17822 1.29367  22
  16   0   1 2.01682 2.00523  13
  16   0   1 -1.6713 1.77633  14
  16   0   1 1.37488 1.59338  22
  16   0   1 -0.2661 1.71537  16
  16   0   1 3.23577 2.11576  18
  17   0   1 -0.2558 1.37431  22
  17   0   1 3.04283 1.90503  16
  17   0   1 -0.8992 2.00088  18
  17   0   1 -2.2951 1.58204  13
  18   0   1 0.47479 1.85379  22
  18   0   1 -0.0403 1.94493  13
  18   0   1 3.15901 2.32745  18
  18   0   1 1.56478 2.23195  16
  18  -1  -1 123.275 10.2643  16
  18  -1  -1 143.420 11.8199  13
  18  -1  -1 104.997 7.42225  14
  18  -1  -1 125.508 10.7649  18
  18  -1  -1 121.168 8.31464  22
  18   1  -1 120.096 9.89447  18
  18   1  -1 129.863 7.82931  22
  18   1  -1 112.827 10.2426  13
  18   1  -1 129.060 9.65411  16
  17  -1  -1 -1.5216 1.90880  14
  17  -1  -1 -1.9715 1.47608  13
  17  -1  -1 2.93431 2.20656  22
  17  -1  -1 2.33251 2.19679  18
  17  -1  -1 1.42704 2.09547  16
  17   1  -1 1.12387 2.13746  13
  17   1  -1 1.81799 1.59878  22
  17   1  -1 0.67426 2.22088  16
  17   1  -1 0.60706 2.11563  18
  16  -1  -1 170.552 11.8990  18
 -16  -1   1 181.315 11.0700   2
  16  -1  -1 155.983 7.02197  19
  16  -1  -1 155.239 8.46750  14
  16  -1  -1 179.940 12.5744  13
  16  -1  -1 159.582 9.48070  22
  16  -1  -1 181.479 11.9715  16
  16   1  -1 166.912 10.7341  16
  16   1  -1 174.905 11.4062  18
  16   1  -1 168.932 8.74768  22
  16   1  -1 179.241 12.2703  13
  15  -1  -1 233.365 13.3862  16
  15  -1  -1 224.659 8.85189  19
  15  -1  -1 261.166 14.4236  18
  15  -1  -1 236.159 10.6966  14
 -15  -1   1 239.811 12.8438   2
  15  -1  -1 244.240 11.4657  22
 -15  -1   1 234.897 11.9413   9
  15  -1  -1 211.171 13.4783  13
  15   1  -1 244.504 12.6506  16
 -15   1   1 231.676 12.8168   9
  15   1  -1 228.801 13.5653  13
  15   1  -1 236.084 10.2238  22
  15   1  -1 252.673 13.4790  18
  14  -1  -1 249.833 13.9429  13
  14  -1  -1 226.408 7.16460  17
  14  -1  -1 239.890 13.3543  18
  14  -1  -1 246.138 9.74309  15
  14  -1  -1 219.969 9.02510  19
  14  -1  -1 234.129 10.9625  22
  14  -1  -1 216.493 12.4367  16
 -14  -1   1 236.113 11.4946   9
  14  -1  -1 241.588 10.6862  14
 -14  -1   1 236.473 12.5982   2
  14   1  -1 247.602 12.2625  16
  14   1  -1 242.092 10.0510  22
 -14   1   1 247.771 12.7362   9
  14   1  -1 232.959 13.2485  13
  14   1  -1 249.351 12.9576  18
  14   1  -1 224.869 7.06370  14
  13  -1  -1 136.310 8.67236   2
  13  -1  -1 154.085 9.92824  18
  13  -1  -1 138.197 7.15305  15
  13  -1  -1 156.729 7.95942  14
  13  -1  -1 157.887 9.79994  16
 -13  -1   1 157.096 9.67947   2
  13  -1  -1 140.732 6.86532  19
  13  -1  -1 140.613 9.91097  13
  13  -1  -1 154.568 8.31369  22
 -13  -1   1 149.232 8.51655   9
  13   1  -1 143.011 7.16100  22
  13   1  -1 150.328 5.39109  14
  13   1  -1 138.714 8.58520  16
  13   1  -1 149.939 9.36038  18
  13   1  -1 144.343 9.71004  13
 -13   1   1 156.562 9.62030   9
 -12  -1   1 419.407 31.1506   1
  12  -1  -1 440.913 14.8623  15
  12  -1  -1 443.787 15.5314  22
  12  -1  -1 457.239 17.6669  16
  12  -1  -1 449.803 17.1065   2
  12  -1  -1 469.727 18.2273  18
 -12  -1   1 455.052 17.9892   2
 -12  -1   1 454.423 16.1726   9
  12  -1  -1 395.270 32.7876   1
  12  -1  -1 461.838 15.4519  14
  12   1  -1 444.418 12.1272  14
  12   1  -1 454.850 17.1997  18
  12   1  -1 416.329 30.7608   1
  12   1  -1 435.955 17.6913   2
  12   1  -1 487.781 18.5447  13
  12   1  -1 468.037 16.1543  23
 -12   1   1 479.282 17.6361   9
  12   1  -1 460.413 16.6066  16
  12   1  -1 465.835 14.4849  22
 -12   1   1 479.677 32.4768   1
  11  -1  -1 425.938 16.6163  18
 -11  -1   1 403.828 14.5803   9
  11  -1  -1 373.764 49.8910   8
  11  -1  -1 437.009 16.9957  13
 -11  -1   1 415.308 16.2813   2
  11  -1  -1 407.216 16.0237  16
 -11  -1   1 426.083 29.4368   1
  11  -1  -1 413.424 15.6463   2
  11  -1  -1 396.937 13.8326  14
  11  -1  -1 419.097 14.2457  22
  11  -1  -1 418.906 15.8124  23
  11  -1  -1 416.446 31.8626   1
 -11  -1   1 394.148 54.9690   4
  11  -1  -1 389.974 14.2456   9
  11  -1  -1 412.210 13.8198  15
  11   1  -1 301.717 50.7859   4
 -11   1   1 447.889 16.1546   9
  11   1  -1 422.981 14.6003  23
  11   1  -1 406.019 13.0059  22
  11   1  -1 430.483 16.6025  13
  11   1  -1 360.533 27.5730   1
  11   1  -1 417.308 15.5505  18
  11   1  -1 399.069 14.8808  16
 -11   1   1 449.189 29.7544   1
  11   1  -1 426.414 16.5842   2
 -11   1   1 361.553 49.8115   5
  11   1  -1 414.655 14.7760   9
  11   1  -1 420.045 11.2753  14
 -10  -1   1 186.843 38.8705   5
  10  -1  -1 182.342 9.18795  23
  10  -1  -1 179.519 7.92308  15
  10  -1  -1 171.704 42.7011   6
  10  -1  -1 181.656 9.32729  16
  10  -1  -1 173.222 19.2222   1
 -10  -1   1 176.978 8.42200   9
  10  -1  -1 175.568 8.28841   9
  10  -1  -1 141.945 29.7656   8
  10  -1  -1 170.944 9.51896  13
 -10  -1   1 181.656 18.1103   1
  10  -1  -1 176.749 8.01689  22
  10  -1  -1 178.351 9.12362   2
  10  -1  -1 175.955 9.39494  18
 -10  -1   1 186.311 9.85192   2
 -10   1   1 175.590 18.1031   1
 -10   1   1 136.693 39.1358   4
  10   1  -1 179.380 5.89548  14
  10   1  -1 179.355 8.86758  18
  10   1  -1 192.048 7.35593  22
  10   1  -1 164.878 37.1875   4
  10   1  -1 184.710 8.51726   9
 -10   1   1 242.885 38.6630   5
  10   1  -1 198.487 9.88906  13
  10   1  -1 173.387 8.04002  23
  10   1  -1 176.428 17.7839   1
 -10   1   1 191.831 9.40377   9
  10   1  -1 186.200 9.71749   2
  10   1  -1 150.648 26.5878   8
  10   1  -1 188.425 8.69989  16
   9  -1  -1 787.072 54.0844   8
  -9  -1   1 846.720 39.9596   1
   9  -1  -1 769.907 41.9604   1
   9  -1  -1 794.817 67.5379   7
   9  -1  -1 810.608 23.6872   2
  -9  -1   1 823.323 24.7361   2
   9  -1  -1 817.964 24.4258  13
   9  -1  -1 792.956 22.6500   9
  -9  -1   1 822.623 22.8008   9
   9  -1  -1 809.854 23.5575  23
   9  -1  -1 680.405 64.6877   6
   9  -1  -1 820.653 23.8702  16
  -9  -1   1 774.093 73.5008   5
   9  -1  -1 821.259 21.9683  22
   9  -1  -1 799.574 22.0206  15
   9  -1  -1 767.716 23.6969  18
   9   1  -1 805.892 19.0349  14
   9   1  -1 784.666 22.4544  16
   9   1  -1 802.013 49.7340   8
   9   1  -1 794.975 20.5307  22
   9   1  -1 794.874 21.9003  23
  -9   1   1 834.840 23.8250   9
   9   1  -1 836.133 40.3476   1
   9   1  -1 823.200 23.3708  18
   9   1  -1 793.353 23.8688  13
  -9   1   1 757.845 78.6348   4
   9   1  -1 822.783 61.6078   4
  -9   1   1 796.172 40.4644   1
  -9   1   1 696.600 63.5681   5
   9   1  -1 789.705 22.4759   9
   9   1  -1 778.586 59.1911   6
   9   1  -1 822.333 24.6076   2
   8  -1  -1 1164.54 51.7971   1
   8  -1  -1 1142.73 79.5447   6
   8  -1  -1 1236.20 32.0871  23
  -8  -1   1 1206.31 27.3675  12
  -8  -1   1 1196.74 89.5531   5
  -8  -1   1 1225.48 33.3726   2
   8  -1  -1 1254.21 32.2556   2
   8  -1  -1 1240.57 66.7701   8
   8  -1  -1 1239.13 31.5644   9
   8  -1  -1 1222.90 32.4841  18
   8  -1  -1 1225.33 32.6381  13
  -8  -1   1 1253.69 31.6082   9
   8  -1  -1 1238.99 30.5337  22
   8  -1  -1 1221.30 30.8134  15
   8  -1  -1 1231.17 32.2670  16
   8   1  -1 1239.62 33.0776   2
   8   1  -1 1217.78 27.6644  14
   8   1  -1 1270.45 31.0789  16
  -8   1   1 1193.86 31.9254   9
   8   1  -1 1245.55 31.6332  18
   8   1  -1 1302.91 61.9853   8
  -8   1   1 1141.74 77.1150   5
   8   1  -1 1126.11 70.1853   6
   8   1  -1 1214.60 49.3394   1
   8   1  -1 1219.96 71.9828   4
   8   1  -1 1229.83 32.3906  13
   8   1  -1 1239.44 30.5532  23
   8   1  -1 1213.08 31.0464   9
   8   1  -1 1243.25 29.1444  22
  -8   1   1 1266.32 51.4718   1
  -8   1   1 1250.13 96.6499   4
  -7  -1   1 1287.55 28.3849  21
  -7  -1   1 1185.88 85.0938   5
   7  -1  -1 1319.89 32.4689   9
   7  -1  -1 1342.17 31.6087  22
  -7  -1   1 1315.85 32.3036   9
   7  -1  -1 1334.36 32.1850  15
   7  -1  -1 1224.05 28.5438  21
   7  -1  -1 1286.29 33.2368  18
   7  -1  -1 1310.32 33.0008  23
   7  -1  -1 1249.55 51.7434   1
   7  -1  -1 1325.83 33.6080  13
  -7  -1   1 1339.97 34.4149   2
   7  -1  -1 1268.92 77.4965   6
  -7  -1   1 1314.96 29.1975  12
  -7  -1   1 1258.06 28.1774  21
   7  -1  -1 1343.33 33.1002   2
   7  -1  -1 1353.86 67.1057   8
  -7  -1   1 1266.60 47.7558   1
   7   1  -1 1312.24 32.1718   9
  -7   1   1 1261.32 75.4407   5
   7   1  -1 1329.27 74.4673   4
  -7   1   1 1285.45 93.4591   4
   7   1  -1 1320.21 60.3282   8
   7   1  -1 1332.05 34.0611   2
   7   1  -1 1344.55 31.6687  23
  -7   1   1 1311.46 50.9985   1
   7   1  -1 1308.01 32.5473  20
   7   1  -1 1351.57 72.2000   6
   7   1  -1 1332.08 32.5878  18
   7   1  -1 1306.72 28.9639  14
  -7   1   1 1218.69 32.6757   9
   7   1  -1 1317.15 33.3363  13
   7   1  -1 1344.60 49.1033   1
   6  -1  -1 34.9277 13.3037   4
  -6  -1   1 38.2415 2.87600   9
  -6  -1   1 46.0435 18.3871   5
   6  -1  -1 37.7185 3.11321   2
   6  -1  -1 66.4298 19.3443   6
  -6  -1   1 44.6913 3.84622   2
   6  -1  -1 34.7794 3.12670  18
   6  -1  -1 35.5321 2.85899   9
  -6  -1   1 41.9975 1.72141  21
   6  -1  -1 41.9181 3.39090  13
   6  -1  -1 37.0797 2.95546  15
   6  -1  -1 35.4792 3.05120  23
   6  -1  -1 36.6172 1.74967  21
   6  -1  -1 39.5147 2.75482  22
  -6  -1   1 35.1349 1.71821  17
  -6  -1   1 33.9463 1.79780  12
   6  -1  -1 29.5583 7.81281   1
   6  -1  -1 34.2471 11.8428   8
  -6  -1   1 37.5679 7.29613   1
   6   1  -1 39.9150 2.70064  23
  -6   1   1 40.5076 14.1994   5
  -6   1   1 35.0730 7.97104   1
   6   1  -1 45.0949 3.12598   9
   6   1  -1 27.3398 11.0781   6
  -6   1   1 39.0037 3.20846   9
   6   1  -1 39.6204 1.60515  15
  -6   1   1 34.6596 14.5898   4
   6   1  -1 39.2849 3.28149  13
   6   1  -1 41.8988 6.44182   1
   6   1  -1 40.1523 1.42882  19
   6   1  -1 29.8893 12.1210   4
   6   1  -1 37.3670 2.92665  18
   6   1  -1 40.0081 3.54168   2
   6   1  -1 37.6237 1.62808  14
   6   1  -1 37.8756 2.98035  20
   6   1  -1 16.6398 9.44329   8
   5  -1  -1 1110.52 63.1615   4
   5  -1  -1 1123.40 61.4419   6
   5  -1  -1 1021.90 24.4232  21
  -5  -1   1 1148.68 38.7362   1
   5  -1  -1 1093.72 26.3887   9
  -5  -1   1 1079.55 26.0552   9
   5  -1  -1 1087.69 25.9214  22
   5  -1  -1 1081.72 53.7096   8
   5  -1  -1 1067.64 27.1238  13
  -5  -1   1 1176.00 73.5079   5
  -5  -1   1 1066.43 24.3108  12
   5  -1  -1 1106.33 42.3717   1
  -5  -1   1 1064.74 24.0706  17
   5  -1  -1 1055.10 26.6651  15
  -5  -1   1 1097.99 28.1167   2
   5  -1  -1 1059.98 26.3875   2
   5  -1  -1 1074.44 26.8811  23
   5   1  -1 1067.53 55.0605   4
   5   1  -1 1084.15 23.6125  19
   5   1  -1 1083.40 25.6266  23
   5   1  -1 1117.79 49.0633   8
   5   1  -1 1060.33 26.8924  13
  -5   1   1 1154.08 58.3527   5
   5   1  -1 1069.31 54.1269   6
   5   1  -1 1077.89 23.5795  14
   5   1  -1 1062.18 26.3804  20
   5   1  -1 1123.57 27.9975   2
   5   1  -1 1087.22 24.1079  17
  -5   1   1 1072.05 40.1033   1
  -5   1   1 1092.31 75.0344   4
   5   1  -1 1100.02 37.6198   1
   5   1  -1 1157.60 26.6264   9
  -5   1   1 1123.40 27.1592   9
  -4  -1   1 1214.48 37.5984   1
   4  -1  -1 1082.01 25.7343  21
   4  -1  -1 1119.46 27.5298  18
  -4  -1   1 1169.66 28.6007   2
  -4  -1   1 1116.16 25.2007  17
   4  -1  -1 1127.72 56.2710   6
  -4  -1   1 1150.89 26.7522   9
   4  -1  -1 1142.61 26.9494   2
   4  -1  -1 1153.09 41.1626   1
   4  -1  -1 1134.16 27.5173  13
   4  -1  -1 1150.31 59.0735   4
   4  -1  -1 1120.64 26.5572  22
   4  -1  -1 1110.32 27.3983  23
  -4  -1   1 1123.00 25.5136  12
   4  -1  -1 1145.14 27.6185  15
  -4  -1   1 1186.56 68.5436   5
   4  -1  -1 1120.41 51.6783   8
  -4  -1   1 1133.69 25.0799  19
   4  -1  -1 1142.42 27.0236   9
   4   1  -1 1193.86 28.4441   2
  -4   1   1 1157.85 71.1667   4
   4   1  -1 1126.07 26.1323  23
   4   1  -1 1190.27 55.0649   6
   4   1  -1 1158.94 52.9086   4
  -4   1   1 1176.44 27.6586   9
   4   1  -1 1184.69 27.1053   9
  -4   1   1 1188.32 53.9499   5
   4   1  -1 1146.65 36.4177   1
   4   1  -1 1162.90 47.7929   8
  -4   1   1 1151.06 39.5383   1
   4   1  -1 1137.86 24.8442  19
  -3  -1   1 1383.38 32.3626   2
  -3  -1   1 1288.78 30.1715  23
  -3  -1   1 1393.01 68.3874   5
   3  -1  -1 1366.99 31.3771   9
   3  -1  -1 1350.38 31.8914  15
   3  -1  -1 1407.27 44.1892   1
  -3  -1   1 1299.21 39.5878   1
  -3  -1   1 1371.99 30.0656  17
   3  -1  -1 1378.44 58.5732   6
   3  -1  -1 1347.89 31.4265  13
  -3  -1   1 1387.27 30.4793  12
  -3  -1   1 1399.20 31.1618   9
   3  -1  -1 1403.20 53.2824   5
   3  -1  -1 1367.44 31.0319   2
  -3  -1   1 1371.24 29.6716  19
   3  -1  -1 1410.75 55.0267   8
   3  -1  -1 1348.93 31.5808  23
   3  -1  -1 1368.10 31.6123  18
   3   1  -1 1339.50 30.2932  23
  -3   1   1 1388.59 53.2436   5
   3   1  -1 1387.96 39.5795   1
  -3   1   1 1393.54 42.6106   1
   3   1  -1 1376.84 51.2108   8
   3   1  -1 1371.96 29.7122  19
  -3   1   1 1487.88 73.9932   4
   3   1  -1 1409.11 31.4027   9
   3   1  -1 1387.12 54.5885   4
   3   1  -1 1369.81 58.6701   6
  -2  -1   1 824.653 19.9740   2
  -2  -1   1 814.104 17.6074  14
  -2  -1   1 869.133 46.1600   6
   2  -1  -1 844.932 36.8403   5
   2  -1  -1 844.574 36.1901   8
   2  -1  -1 853.486 35.7996   5
  -2  -1   1 814.476 18.2150  19
   2  -1  -1 790.619 19.0009  13
   2  -1  -1 823.548 19.3302  23
   2  -1  -1 831.609 19.2234  18
  -2  -1   1 828.111 39.2994   4
  -2  -1   1 818.009 26.2335   1
  -2  -1   1 804.257 19.1485  12
   2  -1  -1 863.693 39.8513   6
  -2  -1   1 807.635 18.6377  17
   2  -1  -1 853.254 28.9206   1
  -2  -1   1 844.257 19.3113   9
   2  -1  -1 798.984 19.8010  15
  -2   1   1 800.462 19.1430  18
   2   1  -1 805.249 38.0379   4
  -2   1   1 826.262 28.0366   1
  -2   1   1 798.315 18.9760  13
  -2   1   1 856.489 35.5152   5
   2   1  -1 833.184 36.2635   8
   2   1  -1 803.433 18.1601  22
   2   1  -1 818.958 19.3697   9
   2   1  -1 884.928 26.4577   1
   2   1  -1 778.574 18.2339  23
  -2   1   1 833.596 19.6828   9
  -2   1   1 814.496 18.6810  24
  -2   1   1 838.309 47.6277   4
   2   1  -1 812.680 18.3219  19
   2   1  -1 783.852 18.6219  15
   2   1  -1 831.272 42.8726   6
   1  -1  -1 1026.17 38.8463   8
   1  -1  -1 1029.20 22.8835  13
   1  -1  -1 985.231 45.9033   4
  -1  -1   1 1007.30 30.3291   1
  -1  -1   1 1035.50 23.3747  15
  -1  -1   1 1033.71 22.9979  19
   1  -1  -1 1030.28 22.9062  18
   1  -1  -1 1084.72 42.1924   6
   1  -1  -1 1019.46 23.1062  23
  -1  -1   1 1031.01 22.4162  22
  -1  -1   1 1062.07 46.0178   4
   1  -1  -1 1085.59 43.0829   5
  -1  -1   1 1034.93 23.6067   9
  -1  -1   1 1056.09 51.0917   6
   1  -1  -1 1067.01 24.0168  15
  -1  -1   1 1068.32 46.6181   5
  -1  -1   1 1048.82 22.6584  16
  -1  -1   1 992.768 41.0273   8
   1  -1  -1 1059.63 32.2818   1
  -1  -1   1 1036.14 23.7081   2
  -1   1   1 981.557 23.1042  23
   1   1  -1 1064.05 44.7780   4
   1   1  -1 1003.08 23.3605  15
   1   1  -1 1035.54 23.7066   9
  -1   1   1 1036.69 48.5487   4
   1   1  -1 999.966 48.4747   6
   1   1  -1 999.130 22.3333  22
   1   1  -1 1082.46 42.0884   8
   1   1  -1 1036.06 23.6491   2
  -1   1   1 1056.80 42.1529   5
  -1   1   1 1069.03 42.6131   6
   1   1  -1 1036.81 30.1835   1
  -1   1   1 1066.91 32.0341   1
   1   1  -1 1065.04 46.0358   5
   1   1  -1 1039.72 22.5270  16
  -1   1   1 995.673 23.7891  15
  -1   1   1 1030.03 22.9168  18
  -1   1   1 1012.77 22.7942  13
  -1   1   1 989.444 22.8867  24
   1   1  -1 1054.12 23.1595  18
   0  -1  -1 431.338 10.8576   9
   0  -1   1 431.992 16.4387   1
   0  -1   1 440.296 18.2095   7
   0  -1  -1 436.226 10.2911   3
   0  -1   1 431.143 10.2932  18
   0  -1  -1 436.667 22.5061   8
   0  -1  -1 427.609 26.0932   5
   0  -1   1 425.163 10.9390  15
   0  -1   1 440.204 28.7921   4
   0  -1  -1 437.592 9.64042  22
   0  -1   1 424.230 10.3945   2
   0  -1   1 425.377 23.8969   5
   0  -1   1 414.185 9.91140  16
   0  -1  -1 471.022 26.3126   4
   0  -1  -1 425.837 9.56311  18
   0  -1   1 427.208 10.5880  13
   0  -1  -1 457.667 22.3834   8
   0  -1  -1 447.010 10.9003  15
   0  -1   1 429.591 9.87282  22
   0  -1   1 455.351 32.4568   6
   0   1  -1 407.451 10.1717  18
   0   1  -1 426.229 9.90398  16
   0   1   1 409.583 17.0522   1
   0   1   1 422.405 22.3825   8
   0   1  -1 391.589 9.78079  22
   0   1  -1 414.535 10.4907  13
   0   1   1 424.498 9.54483  18
   0   1  -1 437.467 23.6715   5
   0   1  -1 439.365 10.4093   2
   0   1   1 414.283 21.6565   6
   0   1  -1 414.956 10.8166  15
   0   1   1 428.129 9.81208  13
   0   1   1 451.961 25.8139   4
   0   1  -1 461.853 23.6744   6
   0   1  -1 435.193 16.4682   1
   0   1   1 430.759 15.8174   1
   0   1  -1 446.557 24.4723   8
   0   1   1 419.206 10.7253  15
   0   1   1 428.177 9.82762  23
   0   1   1 464.330 26.4485   5
   0   1  -1 462.950 31.8216   6
   0   1  -1 460.236 29.6002   4
   0   1  -1 428.850 23.3792   8
   0   1  -1 447.332 17.9324   7
   0   1   1 456.240 21.1992   8
   1  -1   1 664.743 31.0718   8
   1  -1   1 651.362 14.9363  22
   1  -1   1 599.941 14.5397  24
   1  -1   1 661.882 31.6481   6
  -1  -1  -1 660.592 20.9378   1
   1  -1   1 656.808 15.8749   9
  -1  -1  -1 718.688 29.8036   8
  -1  -1  -1 690.538 29.0394   8
  -1  -1  -1 655.390 15.4125   9
   1  -1   1 654.474 27.6206   5
   1  -1   1 645.859 15.9842  15
   1  -1   1 644.714 15.2755  18
   1  -1   1 691.155 39.9147   4
  -1  -1  -1 694.463 29.5131   4
   1  -1   1 646.256 15.1784  16
   1  -1   1 687.346 26.7204   7
  -1  -1  -1 670.402 15.2006  15
   1  -1   1 660.776 23.8154   1
  -1  -1  -1 639.646 15.7643   2
  -1  -1  -1 650.573 35.9355   5
   1  -1   1 647.319 15.4909  13
  -1   1  -1 633.530 15.2161  18
  -1   1  -1 649.207 26.2918   7
  -1   1  -1 644.125 14.8960  22
  -1   1  -1 668.431 23.7318   1
  -1   1  -1 678.653 39.8626   4
  -1   1  -1 658.488 31.6506   6
   1   1   1 658.760 35.5159   5
   1   1   1 685.628 20.9827   1
   1   1   1 656.237 27.6842   8
   1   1   1 648.618 26.8393   8
  -1   1  -1 670.391 27.5205   5
   1   1   1 662.538 37.4123   6
   1   1   1 679.391 15.8155   2
   1   1   1 673.353 28.3395   4
  -1   1  -1 681.899 30.5538   8
  -1   1  -1 619.582 15.3442  13
  -1   1  -1 644.224 15.9509   9
  -1   1  -1 638.469 14.6132  24
  -1   1  -1 623.698 15.1071  16
  -1   1  -1 647.253 41.8705   6
   1   1   1 622.881 15.0839  15
  -2  -1  -1 7600.87 181.328   4
  -2  -1  -1 7816.11 199.167   6
   2  -1   1 7738.13 192.296   6
  -2  -1  -1 7770.66 205.767   5
  -2  -1  -1 7770.08 168.966   1
   2  -1   1 7510.60 178.946   5
  -2  -1  -1 7441.56 181.807   8
   2  -1   1 7709.80 178.077   5
   2  -1   1 7445.49 173.948   1
   2  -1   1 7542.62 186.710   7
   2  -1   1 7653.53 188.162   8
  -2   1  -1 7556.67 173.375   1
   2   1   1 7326.05 167.966   1
   2   1   1 7641.55 197.466   6
  -2   1  -1 7720.68 187.610   7
   2   1   1 7530.42 177.415   8
   2   1   1 7746.29 178.480   4
  -2   1  -1 7416.69 188.938   6
  -2   1  -1 7572.50 213.601   4
  -3  -1  -1 6374.46 173.235   6
   3  -1   1 6437.82 158.872   5
   3  -1   1 6240.51 161.764   8
   3  -1   1 5928.58 132.671  15
   3  -1   1 6204.47 132.596  16
   3  -1   1 6197.97 152.341   5
   3  -1   1 6356.41 168.971   7
   3  -1   1 6244.10 146.781   1
  -3  -1  -1 6312.65 140.608   1
  -3  -1  -1 5977.46 130.137  14
   3  -1   1 5955.54 132.507  13
  -3  -1  -1 6245.74 156.760   4
  -3  -1  -1 6216.88 182.468   5
   3  -1   1 6221.28 167.495   6
  -3  -1  -1 5764.81 130.663  23
   3   1   1 6394.09 168.459   6
  -3   1  -1 6156.99 145.027   1
   3   1   1 6040.49 139.317   1
   3   1   1 6180.59 148.908   8
  -3   1  -1 6307.46 193.811   4
   3   1   1 6236.07 154.345   4
  -3   1  -1 6234.19 153.352   5
   3   1   1 6051.65 131.144  16
   3   1   1 6076.15 130.438  14
   4  -1   1 1438.78 33.5829  15
  -4  -1  -1 1425.02 32.3965   9
  -4  -1  -1 1390.39 31.6382  21
   4  -1   1 1459.99 47.1418   1
   4  -1   1 1400.80 33.7297  13
   4  -1   1 1422.54 32.5927   2
   4  -1   1 1559.81 65.7238   6
   4  -1   1 1404.65 32.6853  22
   4  -1   1 1423.85 66.2363   7
   4  -1   1 1403.34 33.6826  18
   4  -1   1 1412.34 32.8612   9
  -4  -1  -1 1390.03 31.0227  12
  -4  -1  -1 1423.61 41.9306   1
  -4  -1  -1 1314.98 31.7666  23
  -4  -1  -1 1504.22 75.8719   5
   4  -1   1 1428.34 58.1816   8
  -4  -1  -1 1437.52 34.2259   2
  -4  -1  -1 1536.62 67.1537   6
   4  -1   1 1417.38 33.7197  16
  -4   1  -1 1477.25 83.0030   4
   4   1   1 1491.89 56.5572   4
   4   1   1 1488.73 32.7479   9
   4   1   1 1493.00 31.4381  22
   4   1   1 1391.17 33.3663  13
  -4   1  -1 1432.95 45.0758   1
   4   1   1 1413.60 41.0035   1
   4   1   1 1390.36 32.8170  20
   4   1   1 1471.97 50.1037   8
   4   1   1 1398.89 32.3092  16
   4   1   1 1417.07 31.9589  23
   4   1   1 1486.60 34.2371   2
   4   1   1 1427.82 60.3419   6
   4   1   1 1431.78 32.7816  18
   4   1   1 1434.43 31.0450  14
  -4   1  -1 1460.02 57.2008   5
  -4   1  -1 1418.87 33.4243   9
  -5  -1  -1 26.8958 2.70524   2
   5  -1   1 22.9826 1.98105  22
  -5  -1  -1 20.1418 4.68643   1
   5  -1   1 24.5408 2.27478  15
   5  -1   1 5.92080 9.27953   6
   5  -1   1 22.9818 2.34136  18
  -5  -1  -1 26.5982 12.9636   5
   5  -1   1 22.4844 2.30138  16
   5  -1   1 24.8074 6.10491   1
  -5  -1  -1 22.7640 0.99235  12
  -5  -1  -1 21.1358 1.30177  21
   5  -1   1 22.7716 2.01680   9
  -5  -1  -1 24.5094 2.00266   9
   5  -1   1 16.0814 8.57520   8
   5  -1   1 19.3606 9.57418   7
   5  -1   1 21.2512 2.27095  13
   5  -1   1 23.7418 2.18331   2
  -5   1  -1 18.6379 4.55459   1
   5   1   1 19.2297 8.64057   4
   5   1   1 23.4886 1.82217  23
   5   1   1 21.4993 1.89076  16
  -5   1  -1 11.0889 14.2050   4
   5   1   1 27.9813 7.36490   8
   5   1   1 20.6911 4.63670   1
   5   1   1 24.1380 1.30180  14
   5   1   1 23.9570 1.56206  22
   5   1   1 19.8420 9.76499   6
  -5   1  -1 24.8628 2.35574   9
   5   1   1 24.9594 2.06769   9
  -5   1  -1 24.2709 10.1357   5
   5   1   1 24.9483 2.16810  18
   5   1   1 23.8718 2.55484   2
   5   1   1 23.7751 2.33841  13
   6  -1   1 3737.40 143.018   7
   6  -1   1 3692.08 83.3640  13
   6  -1   1 3652.87 81.5265  22
   6  -1   1 3606.97 81.5749   9
   6  -1   1 3741.64 121.288   8
   6  -1   1 3713.50 83.2412  18
  -6  -1  -1 3714.22 97.2433   1
   6  -1   1 3635.19 82.0855  15
  -6  -1  -1 3695.75 83.9428   2
   6  -1   1 3590.95 83.0661  16
   6  -1   1 3835.93 138.112   6
  -6  -1  -1 3667.79 152.093   5
  -6  -1  -1 3496.87 78.7947  21
   6  -1   1 3823.28 82.3368   2
  -6  -1  -1 3683.32 81.5333   9
   6  -1   1 3712.17 104.020   1
   6   1   1 3802.95 81.6889   9
   6   1   1 3655.43 81.6073  16
   6   1   1 3760.13 82.1410  18
   6   1   1 3700.39 83.5652   2
   6   1   1 3652.89 80.0596  22
  -6   1  -1 3690.27 82.6757   9
  -6   1  -1 3690.64 131.418   5
   6   1   1 3778.46 108.964   8
   6   1   1 3733.23 123.148   6
   6   1   1 3686.47 97.2321   1
  -6   1  -1 3625.22 81.6154   2
   6   1   1 3824.71 126.592   4
   6   1   1 3718.28 79.3402  14
   6   1   1 3661.26 82.8522  13
   6   1   1 3696.93 81.0191  23
  -6   1  -1 3769.11 100.702   1
  -6   1  -1 3888.50 166.038   4
   7  -1   1 1669.79 40.1245  16
   7  -1   1 1617.10 38.5532  15
   7  -1   1 1548.18 35.0873  21
  -7  -1  -1 1598.99 38.5776   9
   7  -1   1 1730.83 75.0001   8
   7  -1   1 1583.90 39.9673  18
   7  -1   1 1586.05 59.4115   1
   7  -1   1 1627.64 35.0737  21
   7  -1   1 1650.00 87.8993   6
   7  -1   1 1633.80 38.2549  22
   7  -1   1 1640.00 39.1452   2
  -7  -1  -1 1512.12 95.5984   5
  -7  -1  -1 1634.56 40.8106   2
  -7  -1  -1 1613.91 53.9610   1
   7  -1   1 1618.56 40.3422  13
   7  -1   1 1628.80 38.6275   9
   7  -1   1 1619.16 91.2484   7
   7   1   1 1643.91 38.3886   9
   7   1   1 1632.10 35.8971  14
   7   1   1 1621.94 37.8906  23
   7   1   1 1485.62 53.5365   1
   7   1   1 1565.05 75.9410   6
   7   1   1 1627.32 36.7903  22
   7   1   1 1666.24 39.8969  13
  -7   1  -1 1599.21 83.6996   5
   7   1   1 1674.08 39.0434  18
  -7   1  -1 1630.72 57.2712   1
   7   1   1 1564.93 40.1413   2
   7   1   1 1658.32 38.6556  16
   7   1   1 1717.67 64.4115   8
  -7   1  -1 1579.27 39.3364   9
  -7   1  -1 1517.26 38.3264   2
   7   1   1 1574.57 77.0305   4
  -7   1  -1 1621.31 107.506   4
   8  -1   1 223.862 8.92931   9
   8  -1   1 183.968 26.3454   8
   8  -1   1 224.064 9.67417  16
  -8  -1  -1 237.255 8.90486   9
   8  -1   1 228.543 8.64670  15
  -8  -1  -1 232.557 10.2299   2
  -8  -1  -1 216.424 41.2187   5
   8  -1   1 174.258 37.3157   7
   8  -1   1 222.524 9.75950  18
  -8  -1  -1 241.969 18.0697   1
  -8  -1  -1 201.034 32.0219   4
   8  -1   1 227.998 8.50780  22
   8  -1   1 217.534 19.6803   1
   8  -1   1 219.240 9.06416   2
   8   1   1 218.202 6.63174  14
   8   1   1 230.267 7.52108  22
   8   1   1 222.953 9.60791  13
   8   1   1 153.953 28.6613   4
   8   1   1 218.633 8.28725  23
   8   1   1 182.154 36.3231   7
  -8   1  -1 238.551 19.9363   1
   8   1   1 213.250 8.40079   9
   8   1   1 235.114 8.96107  16
  -8   1  -1 204.364 8.53608   2
   8   1   1 218.748 17.5030   1
   8   1   1 233.968 31.3276   6
  -8   1  -1 222.079 32.9905   5
   8   1   1 228.895 9.08373  18
   8   1   1 214.055 9.70011   2
   8   1   1 224.140 24.3075   8
  -8   1  -1 204.687 9.07990   9
   9  -1   1 454.364 30.9521   1
   9  -1   1 394.243 51.6361   7
   9  -1   1 493.071 15.1787  22
   9  -1   1 475.284 17.1533  13
  -9  -1  -1 473.521 28.0515   1
   9  -1   1 485.148 15.9247   2
   9  -1   1 504.516 16.8634  16
  -9  -1  -1 484.321 15.3777   9
  -9  -1  -1 463.383 55.3344   5
  -9  -1  -1 507.471 17.6662   2
   9  -1   1 495.482 15.5632   9
   9  -1   1 500.131 15.2618  15
   9  -1   1 473.809 52.9998   6
   9  -1   1 471.190 42.5520   8
  -9  -1  -1 504.289 52.1780   4
   9  -1   1 480.897 15.2220  14
   9  -1   1 508.015 17.2819  18
  -9   1  -1 528.388 52.6507   5
   9   1   1 500.431 15.7329  16
   9   1   1 493.840 16.0818  18
   9   1   1 511.680 15.4825   9
  -9   1  -1 501.434 30.4423   1
   9   1   1 501.160 13.9382  22
   9   1   1 376.287 50.3473   7
   9   1   1 476.072 37.7289   8
   9   1   1 506.826 17.0416  13
  -9   1  -1 490.081 16.3881   9
   9   1   1 477.000 46.1299   4
   9   1   1 474.660 45.4236   6
   9   1   1 517.735 29.3461   1
  -9   1  -1 628.155 72.9499   4
   9   1   1 486.715 12.8354  14
   9   1   1 503.502 17.2365   2
  -9   1  -1 505.315 15.7724   2
   9   1   1 497.688 15.1524  23
 -10  -1  -1 1131.22 32.0604   2
  10  -1   1 1039.71 81.2863   6
 -10  -1  -1 1183.29 49.3627   1
  10  -1   1 1078.81 29.1809   9
 -10  -1  -1 1130.08 29.4418   9
  10  -1   1 1107.82 28.1346  19
  10  -1   1 1024.16 66.4361   8
  10  -1   1 1104.63 28.7056  15
  10  -1   1 1107.42 53.7523   1
  10  -1   1 1112.50 29.1660  22
  10  -1   1 1087.57 30.1452   2
  10  -1   1 1095.88 32.0622  13
 -10  -1  -1 950.104 90.7111   5
  10  -1   1 1149.63 31.9147  18
  10  -1   1 1138.84 29.3185  14
  10  -1   1 1108.30 31.3180  16
 -10  -1  -1 1072.91 85.8061   4
 -10   1  -1 1114.22 79.9834   5
  10   1   1 1028.27 74.5692   4
  10   1   1 988.996 27.2056  22
  10   1   1 1118.29 31.5642  13
 -10   1  -1 1133.65 102.138   4
 -10   1  -1 1136.35 31.0066   9
  10   1   1 1084.16 48.2535   1
 -10   1  -1 1137.89 50.0171   1
  10   1   1 1056.48 73.1398   6
  10   1   1 1117.03 29.4091   9
  10   1   1 1127.44 26.2760  14
 -10   1  -1 1159.17 30.0842   2
  10   1   1 1112.47 31.6458   2
  10   1   1 1166.70 30.7883  18
  10   1   1 1113.68 29.9442  16
  11  -1   1 123.391 5.99724  19
  11  -1   1 120.382 6.23170  15
  11  -1   1 128.760 6.79812  14
 -11  -1  -1 104.529 7.49514   2
 -11  -1  -1 121.328 6.79446   9
  11  -1   1 111.684 6.49437  22
  11  -1   1 121.515 7.89852  16
  11  -1   1 114.992 8.13207  13
  11  -1   1 110.952 6.40469   9
 -11  -1  -1 145.967 16.1942   1
  11  -1   1 126.144 8.20936  18
  11  -1   1 114.474 7.00497   2
  11   1   1 129.876 7.71817  18
  11   1   1 121.408 5.89393  22
  11   1   1 118.655 4.91691  14
  11   1   1 81.1853 31.2214   6
  11   1   1 100.493 33.5096   4
  11   1   1 120.918 6.73049   9
  11   1   1 127.342 8.12439   2
  11   1   1 122.737 7.19566  16
  11   1   1 106.276 13.9706   1
 -11   1  -1 134.125 15.8462   1
 -11   1  -1 129.834 7.87616   9
  11   1   1 125.612 8.04480  13
  12  -1   1 1.63476 1.65801  13
 -12  -1  -1 6.76629 4.74710   1
  12  -1   1 1.49683 1.13452  19
 -12  -1  -1 0.92558 1.35615   9
  12  -1   1 0.39433 1.52058   2
 -12  -1  -1 -0.5143 1.42705   2
  12  -1   1 0.86285 1.14690  14
  12  -1   1 2.08858 0.99492  17
  12  -1   1 -0.3138 1.05159  16
  12  -1   1 0.35284 1.20180  22
  12  -1   1 3.44264 5.64709   1
  12  -1   1 0.96956 1.36950  15
  12  -1   1 -0.6000 1.23726  18
  12   1   1 0.88944 1.02046  22
  12   1   1 -0.4219 1.12225  16
 -12   1  -1 0.70965 1.21102   9
  12   1   1 2.68266 1.08146  14
  12   1   1 1.92258 1.68666  18
  12   1   1 2.56349 1.38929   2
 -12   1  -1 7.67016 5.57439   1
  12   1   1 1.27841 1.73791  13
  13  -1   1 630.961 23.8158  13
  13  -1   1 650.575 20.2274  22
  13  -1   1 573.201 15.1172  17
 -13  -1  -1 602.651 22.1924   2
  13  -1   1 541.574 20.1590   2
  13  -1   1 604.421 17.6726  19
  13  -1   1 612.745 22.5108  16
  13  -1   1 635.332 23.2018  18
  13  -1   1 625.898 19.6825  14
 -13  -1  -1 625.619 20.3694   9
  13  -1   1 618.694 18.3609  15
  13   1   1 638.324 22.1400  18
  13   1   1 639.744 18.6482  22
  13   1   1 615.573 16.2201  14
  13   1   1 633.324 22.9250  13
  13   1   1 627.036 21.4112  16
 -13   1  -1 633.029 21.9937   9
  14  -1   1 313.870 10.9531  19
 -14  -1  -1 324.798 15.1296   2
  14  -1   1 328.127 13.5047  22
  14  -1   1 325.161 13.0681  14
  14  -1   1 343.915 16.7778  13
 -14  -1  -1 346.527 14.2376   9
  14  -1   1 326.394 15.7174  16
  14  -1   1 331.697 16.2104  18
  14   1   1 340.023 12.4677  22
 -14   1  -1 360.705 15.6958   9
  14   1   1 343.575 15.5176  18
  14   1   1 327.452 9.87028  14
  14   1   1 326.865 14.6578  16
  14   1   1 311.793 15.7326  13
  15  -1   1 8.51670 3.64970  16
  15  -1   1 9.79431 2.91759  22
  15  -1   1 10.7834 2.74187  14
 -15  -1  -1 17.0698 3.67987   2
  15  -1   1 13.8190 4.22404  13
  15  -1   1 11.1103 4.05407  18
 -15  -1  -1 4.48568 2.11741   9
  15  -1   1 10.7326 2.17039  19
  15   1   1 8.30564 2.17331  22
 -15   1  -1 6.42596 2.71900   9
  15   1   1 10.0828 3.73277  18
  15   1   1 8.48865 3.34920  16
  16  -1   1 36.5211 5.41583  22
 -16  -1  -1 30.7386 5.28326   2
  16  -1   1 34.3112 6.55225  16
  16  -1   1 32.0973 3.82003  14
  16  -1   1 23.7981 5.09004  18
  16  -1   1 33.0746 6.55339  13
  16   1   1 32.3723 6.47045  13
  16   1   1 40.3968 6.73504  18
  16   1   1 36.4046 6.00933  16
  16   1   1 34.3319 3.91650  22
  17  -1   1 247.301 12.3158  22
  17  -1   1 224.980 10.7575  14
  17  -1   1 247.249 15.6432  13
  17  -1   1 266.276 15.1317  16
  17  -1   1 223.177 14.3072  18
  17   1   1 230.476 13.8040  18
  17   1   1 250.992 11.0994  22
  17   1   1 245.918 15.1509  13
  17   1   1 245.907 13.6801  16
  18  -1   1 36.1868 6.71804  16
  18  -1   1 48.1572 5.43545  22
  18  -1   1 40.7078 5.55569  14
  18  -1   1 43.6050 7.84052  13
  18  -1   1 53.1151 8.55339  18
  18   1   1 41.1665 7.72867  13
  18   1   1 33.2464 6.03048  18
  18   1   1 42.1486 6.79455  16
  18   1   1 44.4299 4.81374  22
  17  -2  -1 50.4802 5.50359  14
  17  -2  -1 37.1988 6.50738  18
  17  -2  -1 41.7242 5.17010  19
  17  -2  -1 40.1353 7.97247  13
  17  -2  -1 48.4810 5.48740  22
  17  -2  -1 26.8301 6.12051  16
  17   2  -1 46.6297 7.03030  16
  17   2  -1 43.0687 6.85845  18
 -17   2   1 48.2649 5.07550  24
  17   2  -1 30.7214 6.11787  13
  17   2  -1 46.0353 4.29914  22
  16  -2  -1 65.9451 6.13569  15
  16  -2  -1 58.5486 5.22490  19
  16  -2  -1 74.2091 7.97404  18
  16  -2  -1 66.1423 6.32176  22
  16  -2  -1 66.6927 8.06387  13
  16  -2  -1 60.3146 6.00595  14
  16  -2  -1 61.6826 7.32017  16
  16   2  -1 55.8897 6.45338  18
  16   2  -1 63.9705 4.85056  22
  16   2  -1 66.9850 6.53656  16
  16   2  -1 63.8132 7.48119  13
 -16   2   1 76.1239 6.49682  24
  15  -2  -1 1.55595 1.84446  17
  15  -2  -1 1.64714 2.06445  13
  15  -2  -1 -1.0938 1.42947  19
  15  -2  -1 3.10686 1.90392  18
  15  -2  -1 1.35155 1.78593  22
  15  -2  -1 4.50634 2.09903  15
 -15  -2   1 -1.1802 1.17619   9
  15  -2  -1 2.27620 1.92330  16
 -15  -2   1 4.05850 2.49409   2
  15  -2  -1 1.81258 1.98087  14
  15   2  -1 1.22068 1.87698  16
 -15   2   1 -2.7435 1.83590   9
  15   2  -1 3.05072 1.57629  22
  15   2  -1 -1.0355 1.76146  13
  15   2  -1 5.47716 2.64389  18
  14  -2  -1 59.1082 5.56448  22
  14  -2  -1 60.1819 6.51467  16
  14  -2  -1 57.6970 5.04574  19
 -14  -2   1 52.9234 6.26031   2
  14  -2  -1 67.9914 6.99128  18
  14  -2  -1 55.8115 5.29414  15
 -14  -2   1 54.6485 5.32937   9
  14  -2  -1 62.1565 5.68888  14
  14  -2  -1 58.9012 7.01945  13
  14   2  -1 64.5234 4.36576  22
 -14   2   1 62.5868 6.74809   9
  14   2  -1 45.6654 5.39583  18
  14   2  -1 59.1744 6.37424  13
  14   2  -1 59.8089 5.52626  16
  13  -2  -1 152.709 9.04941   2
  13  -2  -1 175.241 10.7622  16
  13  -2  -1 152.478 10.6788  13
  13  -2  -1 164.267 10.7318  18
  13  -2  -1 170.006 9.16302  22
  13  -2  -1 158.759 8.86471  15
 -13  -2   1 173.075 9.36477   9
  13  -2  -1 164.872 9.11767  14
  13  -2  -1 158.870 8.41912  19
 -13  -2   1 167.451 10.7554   2
 -13   2   1 168.399 10.7042   9
  13   2  -1 169.134 9.69560  18
  13   2  -1 161.809 8.86109  16
  13   2  -1 162.401 10.4179  13
  13   2  -1 165.972 7.25552  22
 -12  -2   1 82.4815 6.12753   9
  12  -2  -1 83.8513 7.29012  18
  12  -2  -1 74.2490 6.69555  16
  12  -2  -1 73.9574 5.84805  14
  12  -2  -1 73.1113 5.85884  15
 -12  -2   1 76.7199 7.14040   2
  12  -2  -1 86.1035 7.50236  13
  12  -2  -1 72.5444 6.00969   2
  12  -2  -1 84.3668 6.12851  22
 -12   2   1 77.5809 6.93131   9
  12   2  -1 73.8153 4.44307  22
  12   2  -1 74.3500 5.63183  16
  12   2  -1 84.4206 5.54011  23
  12   2  -1 83.1354 7.06987  13
  12   2  -1 65.6132 5.75225  18
 -12   2   1 45.8756 13.3838   1
  11  -2  -1 185.221 9.37888  15
 -11  -2   1 178.109 10.8217   2
 -11  -2   1 174.679 9.19814   9
  11  -2  -1 190.369 9.09039  22
  11  -2  -1 168.906 10.3671  13
  11  -2  -1 151.048 20.1530   1
  11  -2  -1 197.697 10.7905  18
  11  -2  -1 176.033 9.97024  16
  11  -2  -1 180.214 9.49845   2
  11  -2  -1 163.408 9.15316   9
 -11  -2   1 170.098 19.6235   1
  11   2  -1 155.920 6.66863  22
 -11   2   1 173.914 10.3070   9
  11   2  -1 190.863 9.38570  18
  11   2  -1 191.171 8.63648  16
 -11   2   1 170.592 20.3686   1
  11   2  -1 181.123 10.0239  13
  11   2  -1 176.563 8.07126  23
  11   2  -1 176.518 20.0396   1
  11   2  -1 169.925 10.2587   2
  10  -2  -1 171.947 8.89693   2
  10  -2  -1 171.736 8.26461  22
 -10  -2   1 186.253 10.5559   2
  10  -2  -1 181.518 9.72621  16
  10  -2  -1 180.106 21.1716   1
  10  -2  -1 192.371 9.22076  15
  10  -2  -1 172.955 9.57689  18
  10  -2  -1 176.288 9.96652  13
 -10  -2   1 175.716 8.74653   9
 -10  -2   1 148.898 17.5243   1
  10  -2  -1 113.855 34.8964   8
  10  -2  -1 161.927 8.57428   9
  10   2  -1 178.178 9.44460  13
  10   2  -1 178.986 7.57190  23
  10   2  -1 170.572 6.46047  22
 -10   2   1 157.682 9.38403   9
  10   2  -1 164.006 8.63134   9
 -10   2   1 145.924 17.8132   1
  10   2  -1 172.378 18.3213   1
  10   2  -1 182.214 10.1409   2
  10   2  -1 172.936 7.93717  16
  10   2  -1 109.369 31.4112   6
  10   2  -1 165.702 8.39153  18
  -9  -2   1 199.475 48.2698   5
   9  -2  -1 180.547 8.51493   9
   9  -2  -1 181.851 9.60382  13
  -9  -2   1 172.424 5.45626  21
   9  -2  -1 148.024 18.9141   1
   9  -2  -1 192.117 9.09342  15
   9  -2  -1 170.237 8.50860   2
   9  -2  -1 156.757 30.2457   8
   9  -2  -1 132.270 40.1945   6
  -9  -2   1 172.820 5.40481  12
   9  -2  -1 177.457 9.24793  16
  -9  -2   1 173.486 9.83190   2
   9  -2  -1 163.005 32.9610   5
   9  -2  -1 176.620 9.35193  18
  -9  -2   1 171.518 18.1104   1
  -9  -2   1 177.606 8.28182   9
   9  -2  -1 180.666 8.15235  22
   9   2  -1 177.194 8.21179  18
   9   2  -1 185.468 9.22155  13
   9   2  -1 172.998 36.0972   4
   9   2  -1 190.033 6.47070  22
   9   2  -1 174.973 16.8331   1
   9   2  -1 141.829 25.9244   8
  -9   2   1 171.951 9.38283   9
  -9   2   1 181.440 19.2547   1
   9   2  -1 168.716 32.0242   6
   9   2  -1 176.992 8.61778   9
   9   2  -1 186.608 7.74012  16
   9   2  -1 188.643 7.37977  23
   9   2  -1 177.131 9.69447   2
   8  -2  -1 43.2195 17.9996   8
   8  -2  -1 29.2970 4.53490  13
   8  -2  -1 28.3947 3.42796  23
   8  -2  -1 29.3602 3.14314   9
   8  -2  -1 24.2869 3.84537  16
   8  -2  -1 26.5553 3.32356  18
   8  -2  -1 29.0963 2.97873  22
   8  -2  -1 26.5449 3.09760   2
   8  -2  -1 38.9512 17.7084   5
   8  -2  -1 25.6256 7.33756   1
   8  -2  -1 30.9625 3.47233  15
  -8  -2   1 30.3416 1.90847  12
  -8  -2   1 54.3999 23.4006   5
   8  -2  -1 -0.8428 15.6530   6
  -8  -2   1 28.9637 3.03640   9
   8  -2  -1 75.1853 22.0585   7
  -8  -2   1 29.8624 8.33726   1
  -8  -2   1 29.0695 2.05309  21
  -8  -2   1 28.4835 3.77848   2
   8   2  -1 27.0265 2.01295  22
   8   2  -1 32.4854 7.88064   1
   8   2  -1 25.0521 2.85173  18
   8   2  -1 11.8570 13.9825   4
   8   2  -1 27.0856 2.51867  23
   8   2  -1 28.0934 3.35975  13
   8   2  -1 27.0729 2.62690  16
   8   2  -1 26.8114 3.12204   9
  -8   2   1 17.5072 6.51501   1
   8   2  -1 37.0572 4.23792   2
   8   2  -1 18.0584 12.2125   8
   8   2  -1 31.9665 3.28964  20
  -8   2   1 28.0398 3.67781   9
   8   2  -1 26.7721 14.8435   6
   7  -2  -1 539.347 15.9339   2
  -7  -2   1 530.454 15.6367   9
  -7  -2   1 540.667 29.7104   1
   7  -2  -1 515.782 16.8562  23
   7  -2  -1 494.405 32.5078   1
  -7  -2   1 542.192 18.2792   2
   7  -2  -1 534.257 17.1014  15
  -7  -2   1 535.523 12.8021  17
  -7  -2   1 510.783 57.3870   5
  -7  -2   1 532.491 13.4657  12
   7  -2  -1 580.691 51.1654   7
   7  -2  -1 520.421 16.8483  16
   7  -2  -1 518.494 15.8986   9
   7  -2  -1 522.016 15.5791  22
   7  -2  -1 551.451 17.3525  13
   7  -2  -1 581.113 50.4378   6
   7  -2  -1 473.546 42.0272   5
   7  -2  -1 516.223 16.8814  18
   7   2  -1 514.995 42.5436   4
  -7   2   1 517.632 17.2289   9
   7   2  -1 524.565 16.6351  13
   7   2  -1 525.642 15.8307  20
  -7   2   1 544.929 15.1962  24
   7   2  -1 488.731 44.2771   6
  -7   2   1 548.749 31.5715   1
   7   2  -1 544.866 16.3978   9
   7   2  -1 529.248 14.3947  23
   7   2  -1 543.614 17.9091   2
   7   2  -1 540.651 27.5957   1
  -7   2   1 533.488 62.1804   4
   7   2  -1 535.726 14.7217  16
   7   2  -1 538.740 37.1908   8
   6  -2  -1 229.651 19.9124   1
   6  -2  -1 232.687 8.45687  22
  -6  -2   1 240.463 10.3662   2
   6  -2  -1 234.932 28.5268   5
   6  -2  -1 242.990 9.55740  23
  -6  -2   1 242.407 7.32747  12
   6  -2  -1 233.169 9.39583  16
   6  -2  -1 224.074 30.3719   7
   6  -2  -1 237.694 9.45601  18
  -6  -2   1 226.089 46.0103   5
   6  -2  -1 238.697 9.42229  13
  -6  -2   1 254.151 18.2379   1
   6  -2  -1 246.097 8.68386   2
  -6  -2   1 232.532 8.50591   9
   6  -2  -1 241.866 8.92784   9
   6  -2  -1 238.638 26.3496   8
  -6  -2   1 245.596 6.78152  17
   6  -2  -1 247.079 9.88100  15
   6   2  -1 197.227 29.4314   6
  -6   2   1 236.568 8.04628  24
   6   2  -1 244.965 16.7241   1
   6   2  -1 231.199 9.99606   2
   6   2  -1 247.280 9.19594   9
   6   2  -1 254.864 9.38158  13
   6   2  -1 215.713 23.5252   8
   6   2  -1 254.714 28.2401   4
  -6   2   1 210.497 45.2804   4
   6   2  -1 229.795 6.42543  15
  -6   2   1 241.738 9.88791   9
  -6   2   1 231.381 19.0871   1
   6   2  -1 240.468 7.52977  23
   5  -2  -1 738.006 53.2691   6
   5  -2  -1 708.553 19.5955  18
  -5  -2   1 690.619 17.7360  12
   5  -2  -1 690.330 46.9336   8
  -5  -2   1 715.503 16.2497  19
   5  -2  -1 715.058 18.6064   2
   5  -2  -1 700.055 18.5777  22
   5  -2  -1 712.003 19.6402  16
   5  -2  -1 727.954 19.6099  13
  -5  -2   1 720.301 18.8496   9
   5  -2  -1 713.065 19.1518   9
  -5  -2   1 719.016 31.6626   1
   5  -2  -1 723.077 36.4529   1
  -5  -2   1 707.573 17.0894  17
   5  -2  -1 684.737 46.2632   5
   5  -2  -1 704.785 48.2244   7
  -5  -2   1 721.293 20.7284   2
  -5  -2   1 743.335 62.9329   5
   5  -2  -1 695.200 20.2794  15
   5   2  -1 703.467 44.8196   4
   5   2  -1 680.066 17.0405  23
   5   2  -1 732.305 20.6367   2
   5   2  -1 710.581 29.8377   1
  -5   2   1 719.273 18.0953  24
   5   2  -1 720.138 19.3984   9
   5   2  -1 687.575 17.1745  22
  -5   2   1 761.970 20.5287   9
   5   2  -1 665.489 51.8131   6
  -5   2   1 741.424 34.2262   1
   5   2  -1 754.950 43.8153   8
  -5   2   1 728.162 67.7685   4
   5   2  -1 694.516 16.9658  15
   4  -2  -1 10.4119 2.33161  15
  -4  -2   1 6.74307 1.48049   9
   4  -2  -1 27.2016 8.75823   5
   4  -2  -1 7.32806 4.00828   1
   4  -2  -1 0.75339 6.82940   7
   4  -2  -1 7.76987 1.63920  18
   4  -2  -1 9.39717 1.98430  13
  -4  -2   1 5.96868 1.60756   2
  -4  -2   1 8.74859 0.91458  19
  -4  -2   1 9.46977 1.77264  12
   4  -2  -1 7.10954 1.50410   9
   4  -2  -1 6.99571 1.59494  16
   4  -2  -1 6.40880 1.23708  22
  -4  -2   1 -4.1709 7.66359   5
  -4  -2   1 4.91945 2.93858   1
  -4  -2   1 9.21745 1.41381  17
   4  -2  -1 -6.4721 7.85891   6
   4  -2  -1 5.05068 1.26751  23
   4  -2  -1 10.4263 7.34029   8
   4   2  -1 6.41565 3.07122   1
   4   2  -1 8.94020 1.07486  15
  -4   2   1 9.83285 1.57606  24
  -4   2   1 -7.2556 9.25121   4
  -4   2   1 3.74759 2.46711   1
   4   2  -1 6.11333 9.81689   6
   4   2  -1 2.63467 5.71968   4
  -4   2   1 6.98951 1.79579   9
   4   2  -1 11.2533 1.09622  23
   4   2  -1 9.38951 6.17601   8
   4   2  -1 7.74508 1.68422   9
   4   2  -1 10.8573 2.32405   2
   4   2  -1 8.42288 0.79931  22
  -3  -2   1 1381.46 32.0963   9
  -3  -2   1 1368.57 76.7746   5
   3  -2  -1 1346.41 31.8786  23
   3  -2  -1 1376.95 55.9669   7
   3  -2  -1 1389.63 32.4060   9
   3  -2  -1 1301.90 48.7791   1
  -3  -2   1 1332.28 30.2484  19
   3  -2  -1 1329.79 63.9429   5
   3  -2  -1 1477.58 69.8304   6
  -3  -2   1 1320.65 31.0430  17
   3  -2  -1 1344.92 31.5789  13
  -3  -2   1 1366.59 45.1407   1
  -3  -2   1 1347.98 32.9148   2
   3  -2  -1 1327.05 31.5422  18
   3  -2  -1 1330.06 31.0000  22
   3  -2  -1 1318.34 63.0143   8
   3  -2  -1 1353.80 31.7370  16
  -3  -2   1 1328.63 29.3178  14
   3  -2  -1 1348.71 33.2861  15
   3   2  -1 1293.95 29.2106  22
   3   2  -1 1359.85 32.7767   2
   3   2  -1 1325.80 29.7282  23
  -3   2   1 1301.23 80.9464   4
   3   2  -1 1375.00 43.9187   1
   3   2  -1 1340.60 32.2772   9
   3   2  -1 1425.79 65.4966   4
   3   2  -1 1292.54 75.1514   6
  -3   2   1 1361.80 48.0874   1
  -3   2   1 1372.72 33.0139   9
   3   2  -1 1383.37 61.4223   8
  -3   2   1 1330.23 30.7683  24
   3   2  -1 1325.95 29.8151  16
  -2  -2   1 603.699 45.8229   5
  -2  -2   1 651.708 15.7860  19
   2  -2  -1 661.921 41.8467   6
   2  -2  -1 673.997 42.2622   5
  -2  -2   1 632.381 16.8166   9
  -2  -2   1 648.499 17.2345   2
   2  -2  -1 637.556 28.7729   7
   2  -2  -1 634.107 15.8472  18
   2  -2  -1 643.281 15.9828  13
  -2  -2   1 649.512 14.5468  22
   2  -2  -1 661.164 30.1064   1
   2  -2  -1 614.916 17.5214  15
   2  -2  -1 641.099 15.9983  16
   2  -2  -1 640.858 15.5788  22
   2  -2  -1 651.171 17.1505   9
  -2  -2   1 635.682 27.1604   1
  -2  -2   1 648.629 16.3929  15
   2  -2  -1 660.216 40.3733   8
   2   2  -1 600.480 14.2656  22
   2   2  -1 668.451 26.8763   1
   2   2  -1 632.762 50.4074   6
   2   2  -1 645.645 17.0599   2
  -2   2   1 654.865 29.5302   1
  -2   2   1 633.146 51.3570   4
  -2   2   1 665.981 17.6580   9
   2   2  -1 623.919 15.5597  18
   2   2  -1 577.095 41.1772   4
  -2   2   1 631.575 15.6432  24
   2   2  -1 620.967 14.2295  16
   2   2  -1 615.806 39.1427   8
   1  -2  -1 576.795 36.3574   8
  -1  -2   1 582.586 41.8671   5
  -1  -2   1 566.434 14.4036  19
   1  -2  -1 557.496 39.4003   5
   1  -2  -1 559.925 20.1957   7
   1  -2  -1 570.747 13.4168  22
   1  -2  -1 557.839 15.5338  15
  -1  -2   1 567.994 14.9832  15
  -1  -2   1 508.141 13.7453  18
   1  -2  -1 565.219 13.5666  18
   1  -2  -1 569.017 13.9644  13
   1  -2  -1 571.508 36.5655   6
  -1  -2   1 573.734 15.2391   9
   1  -2  -1 568.610 13.6255  16
  -1  -2   1 563.610 12.9111  22
   1  -2  -1 503.442 15.0256   9
  -1  -2   1 559.518 24.9925   1
  -1  -2   1 563.578 12.9369  16
  -1  -2   1 569.923 15.0206   2
  -1   2   1 568.501 14.4369   3
   1   2  -1 566.110 26.5514   7
   1   2  -1 546.260 12.6699  16
   1   2  -1 588.524 24.9906   1
   1   2  -1 554.125 13.6015  18
  -1   2   1 564.520 44.2291   4
   1   2  -1 548.050 12.8098  22
  -1   2   1 549.660 13.4722  18
   1   2  -1 572.276 49.0007   6
   1   2  -1 530.952 36.5372   8
  -1   2   1 579.372 15.7874   9
  -1   2   1 547.575 13.6841  13
   1   2  -1 559.290 14.8156   2
   1   2  -1 567.038 42.2001   4
  -1   2   1 571.802 37.7691   8
  -1   2   1 571.823 26.5949   1
   0  -2  -1 593.286 41.9181   5
   0  -2  -1 573.712 15.5749  15
   0  -2  -1 573.584 13.2189  16
   0  -2   1 585.783 25.1462   7
   0  -2   1 606.364 15.8971  15
   0  -2   1 581.291 13.5830  22
   0  -2   1 603.352 25.8038   1
   0  -2  -1 575.964 15.2256   2
   0  -2  -1 579.784 13.4747  18
   0  -2  -1 596.028 14.6411   3
   0  -2   1 584.790 16.0123   9
   0  -2   1 579.088 14.9368   2
   0  -2   1 589.921 40.1132   5
   0  -2  -1 609.459 37.3182   8
   0  -2   1 575.756 14.1961  18
   0  -2  -1 567.049 15.6116   9
   0  -2   1 572.020 13.6073  16
   0  -2   1 581.668 14.7073   3
   0  -2  -1 581.378 13.2933  22
   0   2  -1 571.442 37.8232   8
   0   2   1 613.481 37.3196   8
   0   2   1 560.530 41.4805   4
   0   2  -1 593.274 24.0214   7
   0   2  -1 619.277 46.4249   4
   0   2  -1 548.520 13.5189  16
   0   2   1 577.896 51.6508   6
   0   2  -1 596.260 50.9412   6
   0   2   1 595.488 25.1428   1
   0   2   1 557.519 13.6454  23
   0   2  -1 560.143 13.8012  22
   0   2   1 567.888 26.5202   1
   0   2   1 554.061 13.8668  13
   0   2   1 566.292 13.3330  18
   0   2  -1 541.056 13.8852  18
   1  -2   1 1348.12 30.6519  22
   1  -2   1 1394.42 31.5238   2
   1  -2   1 1369.71 32.9977  15
   1  -2   1 1402.88 62.9067   6
  -1  -2  -1 1366.40 60.7137   8
  -1  -2  -1 1367.00 29.5232  22
   1  -2   1 1356.91 30.8871  16
  -1  -2  -1 1450.70 44.5764   1
  -1  -2  -1 1362.17 70.6972   5
   1  -2   1 1310.85 60.4462   5
   1  -2   1 1380.65 31.3310  18
  -1  -2  -1 1382.76 32.4884   2
   1  -2   1 1393.06 32.8982   9
  -1  -2  -1 1376.11 32.0883  15
   1  -2   1 1407.57 63.4577   8
   1  -2   1 1385.73 31.9420  13
   1  -2   1 1409.94 46.9121   7
  -1   2  -1 1315.00 44.8389   1
   1   2   1 1330.25 29.8332  23
  -1   2  -1 1416.70 85.1312   6
   1   2   1 1438.49 65.1453   4
  -1   2  -1 1382.38 47.6328   1
  -1   2  -1 1307.43 45.2029   7
  -1   2  -1 1449.35 78.4260   4
   1   2   1 1333.39 58.5045   8
   1   2   1 1328.18 77.9969   6
   1   2   1 1359.15 43.3988   1
  -1   2  -1 1389.82 64.2800   8
   1   2   1 1340.19 29.7362  18
   2  -2   1 141.626 6.21314  15
   2  -2   1 115.751 18.0905   8
   2  -2   1 143.651 4.84302  22
  -2  -2  -1 143.518 5.17638  15
   2  -2   1 154.205 21.1922   6
   2  -2   1 138.763 5.88134   9
  -2  -2  -1 145.391 6.01418   2
   2  -2   1 160.367 18.4765   5
  -2  -2  -1 144.729 5.56694   9
   2  -2   1 140.692 5.21665  18
   2  -2   1 139.402 5.48856  13
  -2  -2  -1 143.940 22.2240   5
  -2  -2  -1 131.771 10.7011   1
   2  -2   1 137.114 5.13041  16
   2  -2   1 110.542 12.7851   7
   2   2   1 143.603 5.87891   2
   2   2   1 155.501 18.0299   4
   2   2   1 135.292 10.4701   1
  -2   2  -1 140.342 18.9217   8
   2   2   1 129.371 15.9834   8
   2   2   1 139.357 3.51372  23
   2   2   1 138.778 4.08976  18
  -2   2  -1 101.074 24.5149   4
  -2   2  -1 147.877 14.1724   7
   2   2   1 115.423 25.7393   6
  -2   2  -1 141.814 5.32787   3
  -2   2  -1 133.160 12.4235   1
  -2   2  -1 139.412 6.15934   9
  -3  -2  -1 104.360 3.95178  15
   3  -2   1 101.872 4.60320  18
   3  -2   1 109.113 14.5948   7
  -3  -2  -1 101.901 4.54628   9
   3  -2   1 100.297 4.55808  16
   3  -2   1 86.9415 17.5319   8
   3  -2   1 108.532 5.02670   9
  -3  -2  -1 91.3901 3.47594  14
   3  -2   1 96.6841 4.63069  13
   3  -2   1 107.052 5.44731  15
   3  -2   1 88.4438 10.6359   1
  -3  -2  -1 98.7468 23.6680   5
   3  -2   1 106.022 16.0527   5
   3  -2   1 95.0240 4.08040  22
  -3  -2  -1 103.326 5.24204   2
   3  -2   1 90.5079 19.5525   6
  -3  -2  -1 93.3765 9.23283   1
  -3   2  -1 100.344 3.72593  24
   3   2   1 88.9668 13.8314   8
   3   2   1 112.635 15.4588   4
   3   2   1 96.5464 2.70810  23
   3   2   1 100.843 23.9912   6
  -3   2  -1 108.500 11.1883   1
   3   2   1 103.541 9.12258   1
  -3   2  -1 76.2812 23.5425   4
   3   2   1 103.637 4.67748   9
  -3   2  -1 98.0355 5.15430   9
   3   2   1 99.7827 3.84483  15
   4  -2   1 1414.00 65.2165   7
   4  -2   1 1431.17 34.8991  15
   4  -2   1 1393.51 33.7551  13
   4  -2   1 1365.39 33.5555  18
   4  -2   1 1358.74 33.4520  16
   4  -2   1 1347.91 71.8057   6
  -4  -2  -1 1387.54 30.1273  14
  -4  -2  -1 1422.46 46.2063   1
  -4  -2  -1 1370.53 30.5674  19
  -4  -2  -1 1419.09 84.1962   5
   4  -2   1 1434.02 33.7646   9
  -4  -2  -1 1426.40 34.7153   2
   4  -2   1 1414.00 68.6856   8
   4  -2   1 1420.30 62.2252   5
   4  -2   1 1362.49 51.8536   1
  -4  -2  -1 1407.36 32.8442   9
   4   2   1 1351.62 31.1355  15
   4   2   1 1370.90 30.5332  23
   4   2   1 1510.31 78.2130   6
  -4   2  -1 1290.62 87.6753   4
  -4   2  -1 1381.95 34.4350   9
   4   2   1 1340.72 29.9856  22
   4   2   1 1391.80 43.8599   1
   4   2   1 1414.99 59.0970   4
  -4   2  -1 1369.06 31.6517  24
  -4   2  -1 1479.36 51.4198   1
   4   2   1 1428.77 34.5848   2
   4   2   1 1426.49 56.5796   8
   4   2   1 1392.53 30.8110  16
   4   2   1 1392.42 33.1814   9
   4   2   1 1414.91 29.9074  22
   5  -2   1 237.748 7.71834   2
  -5  -2  -1 222.698 6.42985  23
  -5  -2  -1 235.478 7.52366  12
   5  -2   1 246.547 9.07019  16
  -5  -2  -1 238.298 9.68761   2
   5  -2   1 216.630 8.01045  22
   5  -2   1 249.225 9.63482  15
  -5  -2  -1 229.135 36.0660   5
   5  -2   1 231.730 23.8859   5
   5  -2   1 239.819 29.9615   6
   5  -2   1 226.711 8.86161  18
   5  -2   1 234.468 8.54668   9
  -5  -2  -1 236.100 16.0347   1
   5  -2   1 251.102 9.25324  13
   5  -2   1 261.365 27.8089   7
   5  -2   1 243.508 27.9128   8
   5  -2   1 247.031 19.8133   1
  -5  -2  -1 243.471 8.13647   9
  -5  -2  -1 245.349 6.73102  17
   5   2   1 242.514 6.07092  22
   5   2   1 227.155 14.5556   1
   5   2   1 224.469 30.0003   6
   5   2   1 237.209 6.09654  15
   5   2   1 259.354 9.78617   2
  -5   2  -1 246.340 7.53598  24
   5   2   1 238.753 6.66532  23
  -5   2  -1 239.633 9.39008   9
   5   2   1 252.342 21.3098   8
   5   2   1 235.096 8.39458   9
   5   2   1 230.301 22.9234   4
  -5   2  -1 161.920 35.1735   4
   5   2   1 246.195 7.05348  16
   5   2   1 243.366 8.50417  13
  -5   2  -1 238.488 18.1523   1
   5   2   1 239.080 7.93202  20
   5   2   1 234.949 7.60780  18
   6  -2   1 88.2609 4.48308   2
   6  -2   1 86.0972 4.68989  22
  -6  -2  -1 93.2737 10.4950   1
   6  -2   1 89.5426 4.91665   9
  -6  -2  -1 86.8543 2.94774  17
  -6  -2  -1 92.2069 3.63285  12
   6  -2   1 92.6822 5.58492  15
   6  -2   1 88.4397 18.6628   8
  -6  -2  -1 70.0823 24.5047   5
  -6  -2  -1 96.3076 5.97979   2
   6  -2   1 86.4879 5.23641  16
   6  -2   1 58.1249 18.0802   7
  -6  -2  -1 93.8645 4.62404   9
   6  -2   1 59.6777 16.5340   6
   6  -2   1 95.3801 5.62323  13
   6  -2   1 63.2947 16.9604   5
   6  -2   1 95.2792 5.54922  18
   6  -2   1 90.2091 12.4598   1
  -6   2  -1 92.4326 11.5103   1
   6   2   1 89.5426 5.08980  13
   6   2   1 97.5131 22.6774   6
   6   2   1 90.4679 4.43490  18
  -6   2  -1 89.7540 25.4424   4
   6   2   1 90.9375 5.69013   2
   6   2   1 94.0304 4.67890  20
   6   2   1 93.0272 4.03379  16
  -6   2  -1 95.9611 4.27109  24
   6   2   1 94.5820 4.95247   9
   6   2   1 79.2277 14.9728   8
   6   2   1 62.0003 15.2527   4
   6   2   1 88.4835 3.14415  22
  -6   2  -1 93.5792 5.65676   9
   6   2   1 73.9644 8.27224   1
   6   2   1 88.3163 3.63917  23
   7  -2   1 210.555 20.4384   1
  -7  -2  -1 253.342 18.4914   1
   7  -2   1 241.505 10.2246  18
   7  -2   1 235.523 9.96710  15
  -7  -2  -1 243.625 8.77401   9
   7  -2   1 242.094 30.3309   5
  -7  -2  -1 218.010 42.3197   5
  -7  -2  -1 234.056 6.62307  12
   7  -2   1 218.236 29.5553   8
  -7  -2  -1 253.240 11.0203   2
   7  -2   1 243.778 10.0813  16
   7  -2   1 238.393 9.06507  22
   7  -2   1 241.147 9.12631   9
   7  -2   1 249.976 10.4648  13
   7  -2   1 227.182 32.6883   7
   7  -2   1 268.688 36.1108   6
   7  -2   1 238.276 8.88791   2
   7   2   1 239.687 6.93028  22
  -7   2  -1 273.557 20.9885   1
   7   2   1 242.961 9.65708  13
   7   2   1 229.393 8.64914  18
   7   2   1 246.421 9.25874   9
  -7   2  -1 248.632 10.4242   9
   7   2   1 238.317 10.4886   2
   7   2   1 212.398 31.5310   6
   7   2   1 236.612 8.16376  16
   7   2   1 264.479 24.9747   8
   7   2   1 238.095 7.69130  23
   7   2   1 253.865 17.2984   1
   7   2   1 298.079 32.9705   4
  -7   2  -1 303.403 49.6050   4
   8  -2   1 865.077 25.7054  13
  -8  -2  -1 860.437 26.3275   2
   8  -2   1 835.129 59.2610   5
   8  -2   1 790.878 58.3521   8
   8  -2   1 858.688 25.1553  16
   8  -2   1 816.544 45.1218   1
   8  -2   1 871.894 23.6753   9
  -8  -2  -1 884.550 40.0811   1
   8  -2   1 821.556 66.6166   7
   8  -2   1 860.999 69.4463   6
  -8  -2  -1 821.412 78.3544   5
   8  -2   1 845.919 25.3078  18
   8  -2   1 876.161 23.7392   2
   8  -2   1 857.526 24.8063  15
  -8  -2  -1 837.018 19.2781  12
   8  -2   1 886.164 23.6347  22
  -8  -2  -1 849.937 23.0472   9
   8   2   1 872.980 22.5831  16
  -8   2  -1 926.277 43.7041   1
   8   2   1 850.574 23.1907  18
   8   2   1 864.782 58.2667   6
   8   2   1 887.285 59.9220   4
   8   2   1 868.485 23.7025   9
  -8   2  -1 871.063 25.5076   9
   8   2   1 864.633 20.7042  22
   8   2   1 869.867 25.8365   2
   8   2   1 874.360 24.5986  13
   8   2   1 866.693 37.8729   1
  -8   2  -1 879.725 86.2313   4
   8   2   1 879.734 21.8922  23
   8   2   1 914.375 48.5787   8
  -9  -2  -1 126.420 32.1710   5
   9  -2   1 149.993 7.48205   9
   9  -2   1 117.495 29.4307   5
   9  -2   1 147.410 8.51851  18
  -9  -2  -1 158.248 16.3211   1
  -9  -2  -1 152.376 9.09926   2
   9  -2   1 143.743 30.0329   8
   9  -2   1 113.275 32.8105   6
   9  -2   1 155.119 5.26154  21
  -9  -2  -1 147.652 7.25406   9
   9  -2   1 151.254 8.46119  16
   9  -2   1 156.362 7.62551   2
   9  -2   1 118.891 31.3447   7
   9  -2   1 137.176 7.73564  15
   9  -2   1 163.750 18.4875   1
   9  -2   1 150.665 7.37511  22
   9   2   1 139.305 7.81416  13
   9   2   1 154.267 6.95233  16
   9   2   1 152.180 8.75225   2
   9   2   1 158.142 6.50260  23
   9   2   1 146.750 30.6180   6
   9   2   1 151.023 7.50437   9
   9   2   1 111.324 31.4883   7
  -9   2  -1 167.769 18.5182   1
  -9   2  -1 132.614 50.4886   4
   9   2   1 148.507 14.9793   1
   9   2   1 148.274 7.23474  18
   9   2   1 108.210 26.4650   4
   9   2   1 151.253 5.58022  22
  -9   2  -1 151.943 8.60887   9
  10  -2   1 13.2211 3.10370  16
 -10  -2  -1 25.3440 8.66638   1
  10  -2   1 22.9350 3.70358   2
  10  -2   1 24.3653 4.58139  18
  10  -2   1 22.0299 3.80629  14
 -10  -2  -1 17.6591 3.06512   9
  10  -2   1 -13.287 23.0952   8
  10  -2   1 8.49892 7.03093   1
 -10  -2  -1 18.2022 3.66335   2
  10  -2   1 17.6004 3.75227  13
  10  -2   1 16.5890 3.00483   9
  10  -2   1 20.2237 1.52269  21
  10  -2   1 22.6969 4.11529  15
  10  -2   1 16.1674 2.88340  22
  10   2   1 17.3502 3.03746  16
 -10   2  -1 15.3285 3.18456   9
  10   2   1 15.8931 3.16158   2
  10   2   1 21.8707 2.10554  22
  10   2   1 2.10204 22.0774   6
  10   2   1 15.7436 3.02729   9
 -10   2  -1 5.73530 5.35313   1
  10   2   1 18.5162 3.33211  18
  10   2   1 17.2083 3.54198  13
  10   2   1 13.6170 6.47423   1
 -11  -2  -1 277.581 13.8904   2
 -11  -2  -1 264.330 11.4126   9
  11  -2   1 286.540 12.0628  14
  11  -2   1 243.748 25.9973   1
  11  -2   1 276.621 11.5339  22
  11  -2   1 293.657 13.6950  18
  11  -2   1 283.546 11.7904   2
 -11  -2  -1 245.031 23.4234   1
  11  -2   1 293.682 14.1226  13
  11  -2   1 273.748 13.1283  16
  11  -2   1 273.048 11.2444  19
  11  -2   1 287.876 12.0334  15
  11   2   1 272.690 23.0438   1
  11   2   1 276.221 9.25065  22
  11   2   1 286.464 11.9474  18
  11   2   1 282.495 11.3764  16
 -11   2  -1 240.284 23.9288   1
 -11   2  -1 277.206 13.2773   9
  11   2   1 279.945 13.2401   2
  11   2   1 283.841 12.8509  13
  12  -2   1 186.578 9.63329  14
  12  -2   1 197.156 9.62265  22
 -12  -2  -1 185.526 11.3073   2
  12  -2   1 180.061 10.7431  16
 -12  -2  -1 185.661 9.26810   9
  12  -2   1 156.825 8.74394   2
  12  -2   1 192.712 9.10849  19
  12  -2   1 186.582 11.5212  13
  12  -2   1 188.018 9.54535  15
  12  -2   1 191.238 11.2656  18
  12   2   1 186.770 7.38270  22
  12   2   1 184.442 10.6094  13
  12   2   1 186.815 9.21529  16
  12   2   1 189.724 9.81656  18
 -12   2  -1 188.324 21.6312   1
 -12   2  -1 181.636 10.8101   9
  13  -2   1 1.41278 1.78582  13
  13  -2   1 -1.0824 1.19705  15
  13  -2   1 4.13943 2.17152  16
  13  -2   1 0.77236 1.40687  18
  13  -2   1 0.81342 1.82647   2
 -13  -2  -1 2.21869 1.39194   9
  13  -2   1 2.45797 1.22185  17
  13  -2   1 2.77589 1.62838  22
 -13  -2  -1 0.66341 1.86243   2
  13  -2   1 -0.5905 1.25688  14
  13  -2   1 -0.5093 1.11814  19
 -13   2  -1 -0.8740 1.08281   9
  13   2   1 0.98287 1.33757  18
  13   2   1 -0.9795 1.01663  13
  13   2   1 -0.3163 1.06160  22
 -14  -2  -1 2.32040 2.06687   2
  14  -2   1 -1.4310 1.41110  17
 -14  -2  -1 2.48186 1.67921   9
  14  -2   1 0.71570 2.10819  13
  14  -2   1 5.72036 2.50795   2
  14  -2   1 0.98271 2.39246  18
  14  -2   1 1.33818 1.44621  12
  14  -2   1 -0.1420 1.91450  15
  14  -2   1 1.02830 1.48435  14
  14  -2   1 -0.4884 1.54159  19
  14  -2   1 1.13699 1.79954  16
  14  -2   1 0.90448 1.53399  22
  14   2   1 -0.3379 1.80013  13
  14   2   1 2.37640 1.92925  16
 -14   2  -1 -0.1474 1.71344   9
  14   2   1 1.02886 1.44584  22
  14   2   1 -0.9440 1.31615  18
  15  -2   1 93.4167 8.68885  16
  15  -2   1 79.5206 4.76465  17
  15  -2   1 92.6286 7.27015  22
  15  -2   1 85.5072 5.92146  19
 -15  -2  -1 95.5729 8.14500   2
 -15  -2  -1 95.9535 8.34753   9
  15  -2   1 97.8023 8.81539  18
  15  -2   1 87.6967 6.85900  14
  15  -2   1 78.2541 8.57447  13
  15   2   1 97.4075 7.49603  16
  15   2   1 80.3599 5.24939  22
  15   2   1 82.6124 7.92501  13
  15   2   1 101.883 8.23600  18
 -15   2  -1 77.0809 7.85709   9
  16  -2   1 22.8643 5.33381  13
  16  -2   1 35.5555 4.17938  19
  16  -2   1 38.6808 6.03103  22
  16  -2   1 26.5070 6.17656  18
  16  -2   1 40.7750 6.78804  16
  16  -2   1 31.2192 5.10961  14
  16   2   1 45.2833 5.36699  16
  16   2   1 39.1533 3.84243  22
  16   2   1 30.9443 5.82107  18
 -16   2  -1 37.7473 4.51884  24
  16   2   1 39.2410 7.19435  13
  17  -2   1 1.45864 2.04342  14
  17  -2   1 -2.6595 1.44514  13
  17  -2   1 2.06979 2.71863  16
  17  -2   1 -4.7487 2.76717  19
  17  -2   1 -0.6304 1.83678  18
  17  -2   1 -0.6890 1.59272  22
  17   2   1 0.11983 2.02399  13
  17   2   1 -3.9336 1.80384  16
 -17   2  -1 1.74586 1.60513  24
  17   2   1 -0.6498 1.56292  22
  17   2   1 2.87028 2.37902  18
  17  -3  -1 0.69347 1.94505  22
  17  -3  -1 5.69700 3.44775  16
  17  -3  -1 0.21241 2.80764  13
  17  -3  -1 -1.2009 2.44104  19
  17  -3  -1 0.82458 2.81464  14
  17  -3  -1 4.05411 2.69819  18
  17   3  -1 1.26180 2.71341  18
  17   3  -1 1.62955 2.73885  16
  17   3  -1 5.54879 3.13037  13
 -17   3   1 2.20856 1.98825  24
  16  -3  -1 23.2274 4.92492  15
  16  -3  -1 24.6062 5.69689  16
  16  -3  -1 19.5091 3.92521  17
  16  -3  -1 23.3661 6.39556  13
  16  -3  -1 15.7166 4.24281  18
  16  -3  -1 23.5205 4.20765  19
  16  -3  -1 23.6022 4.97875  14
  16  -3  -1 20.5135 4.67601  22
  16   3  -1 22.0359 4.88525  18
  16   3  -1 30.7075 6.00093  13
 -16   3   1 27.6890 4.63729  24
  16   3  -1 19.7329 3.23479  22
  16   3  -1 24.0579 4.51090  16
  15  -3  -1 138.095 8.98292  19
  15  -3  -1 161.398 10.0709  22
  15  -3  -1 151.420 9.67976  15
  15  -3  -1 156.616 11.5032  16
  15  -3  -1 146.088 8.11778  17
  15  -3  -1 161.796 11.7424  18
  15  -3  -1 155.576 10.0979  14
  15  -3  -1 155.148 12.0010  13
  15   3  -1 167.230 9.06325  16
  15   3  -1 165.019 11.3407  13
  15   3  -1 158.185 6.77685  22
 -15   3   1 167.321 9.74608  24
  15   3  -1 153.868 9.88207  18
  14  -3  -1 110.527 8.35280  14
 -14  -3   1 103.528 9.13310   2
  14  -3  -1 102.985 7.57752  19
 -14  -3   1 111.376 8.08436   9
  14  -3  -1 123.388 10.0168  18
  14  -3  -1 113.754 9.42620  16
  14  -3  -1 106.940 7.96867  22
  14  -3  -1 110.988 8.42163  15
  14  -3  -1 113.418 9.87537  13
  14   3  -1 134.242 9.69859  13
 -14   3   1 122.697 10.0885   9
 -14   3   1 117.916 7.97880  24
  14   3  -1 118.251 7.33916  16
  14   3  -1 105.168 5.26929  22
  14   3  -1 117.074 8.12668  18
 -13  -3   1 23.5132 4.95518   2
  13  -3  -1 38.0590 5.85351  19
 -13  -3   1 29.4244 4.85096   9
  13  -3  -1 38.8393 5.54429   2
  13  -3  -1 52.3611 8.31055  16
  13  -3  -1 29.9754 5.81365  13
  13  -3  -1 40.0278 4.74044  22
  13  -3  -1 35.3092 5.39693  14
  13  -3  -1 29.2176 5.82165  18
  13  -3  -1 29.5545 4.96787  15
  13   3  -1 33.6662 2.84524  22
 -13   3   1 38.6855 4.40700  24
  13   3  -1 40.0097 4.51962  18
  13   3  -1 37.0843 4.09789  16
 -13   3   1 33.8170 5.94228   9
  13   3  -1 42.7264 5.45292  13
  12  -3  -1 144.835 8.59411  22
 -12  -3   1 149.073 10.8446   2
  12  -3  -1 158.846 10.4892  18
  12  -3  -1 162.861 10.7757  13
  12  -3  -1 148.088 9.93470  16
  12  -3  -1 145.997 5.48386  21
  12  -3  -1 149.248 9.57288  15
  12  -3  -1 151.201 8.87692   2
 -12  -3   1 157.823 9.30814   9
 -12   3   1 143.773 8.27494  24
  12   3  -1 149.744 8.46654  18
  12   3  -1 158.180 9.79472  13
  12   3  -1 156.481 7.74091  16
  12   3  -1 143.537 5.83908  22
 -12   3   1 128.268 9.78236   9
  11  -3  -1 284.763 13.9246  18
 -11  -3   1 264.177 8.27291  21
  11  -3  -1 281.736 13.6748  16
  11  -3  -1 250.059 29.6490   1
 -11  -3   1 300.436 12.5790   9
  11  -3  -1 276.824 13.4123  15
  11  -3  -1 276.447 12.0435  22
 -11  -3   1 268.463 14.3580   2
  11  -3  -1 279.208 12.3577   2
  11  -3  -1 279.718 14.0802  13
  11   3  -1 273.650 8.58635  22
 -11   3   1 258.982 13.9713   9
 -11   3   1 276.264 11.6487  24
  11   3  -1 307.299 13.6005  13
  11   3  -1 283.394 10.0240  23
  11   3  -1 294.699 11.8317  18
  11   3  -1 294.673 10.7372  16
 -11   3   1 253.222 27.3160   1
 -10  -3   1 82.4928 7.20737   2
  10  -3  -1 64.4488 6.04530  18
  10  -3  -1 62.9485 5.43562   9
  10  -3  -1 43.9657 13.6059   1
 -10  -3   1 65.3428 5.22341   9
  10  -3  -1 64.6241 5.95072  15
  10  -3  -1 60.0846 5.98920  13
 -10  -3   1 65.1221 3.18452  12
  10  -3  -1 66.8764 5.39948   2
  10  -3  -1 56.4669 5.67694  16
 -10  -3   1 63.2670 13.8770   1
  10  -3  -1 62.2118 5.12295  22
 -10  -3   1 64.5480 3.64242  21
 -10   3   1 66.1700 14.7870   1
  10   3  -1 52.2469 12.3393   1
  10   3  -1 63.4489 3.93302  23
  10   3  -1 68.8728 5.88841  13
 -10   3   1 60.4400 4.80342  24
  10   3  -1 62.5175 4.19794  16
  10   3  -1 63.6603 3.20858  22
 -10   3   1 61.1620 6.22373   9
  10   3  -1 58.1212 4.73945  18
   9  -3  -1 444.474 15.6011   9
   9  -3  -1 411.980 34.9853   1
   9  -3  -1 406.508 52.9242   7
   9  -3  -1 446.753 15.1704   2
   9  -3  -1 464.831 16.9560  16
   9  -3  -1 437.970 16.7977  18
  -9  -3   1 421.156 17.8506   2
  -9  -3   1 428.515 12.1362  12
  -9  -3   1 450.836 15.1531   9
  -9  -3   1 475.629 32.0193   1
   9  -3  -1 431.942 16.9696  15
  -9  -3   1 421.478 10.9563  17
   9  -3  -1 427.328 16.8456  13
   9  -3  -1 435.242 15.1787  22
   9   3  -1 432.418 13.0719  16
   9   3  -1 404.218 17.0552   2
   9   3  -1 425.208 11.3533  22
   9   3  -1 439.820 16.0518   9
  -9   3   1 456.579 33.8330   1
   9   3  -1 413.720 28.0673   1
   9   3  -1 456.908 15.1875  20
   9   3  -1 425.965 12.5880  23
   9   3  -1 456.840 14.6691  18
  -9   3   1 462.377 14.5859  24
   9   3  -1 431.191 16.0990  13
   9   3  -1 455.226 54.2720   6
  -9   3   1 447.778 17.7675   9
   8  -3  -1 456.170 53.7256   5
   8  -3  -1 394.996 48.6035   7
  -8  -3   1 463.434 18.1962   2
  -8  -3   1 496.871 15.6374   9
   8  -3  -1 449.816 16.7804  13
  -8  -3   1 464.032 13.2534  12
  -8  -3   1 465.470 12.3630  17
   8  -3  -1 488.611 15.5140   2
   8  -3  -1 498.684 17.1242  16
  -8  -3   1 522.184 32.6278   1
   8  -3  -1 387.420 47.6633   8
   8  -3  -1 456.123 15.3963  22
   8  -3  -1 450.772 15.7735   9
   8  -3  -1 461.906 16.7976  18
   8  -3  -1 494.747 37.2446   1
   8  -3  -1 457.107 17.3891  15
   8   3  -1 511.365 48.1612   4
   8   3  -1 399.790 49.0572   6
   8   3  -1 503.398 16.6981  13
   8   3  -1 486.138 14.8126  18
   8   3  -1 474.013 17.8097   2
   8   3  -1 475.276 13.1183  23
   8   3  -1 483.846 28.9506   1
  -8   3   1 487.669 14.7641  24
   8   3  -1 466.512 11.7698  22
   8   3  -1 478.330 16.4634   9
   8   3  -1 473.713 13.2602  16
  -8   3   1 483.479 18.0647   9
   8   3  -1 484.571 15.3561  20
   8   3  -1 395.390 39.3325   8
  -8   3   1 528.759 34.5077   1
  -7  -3   1 200.387 19.4035   1
   7  -3  -1 144.622 29.7233   7
   7  -3  -1 163.459 20.0150   1
  -7  -3   1 193.562 8.30521   9
   7  -3  -1 194.613 8.06973   2
   7  -3  -1 187.844 8.19762  22
   7  -3  -1 201.358 9.39089  13
  -7  -3   1 184.175 9.92321   2
   7  -3  -1 194.415 8.77233   9
   7  -3  -1 255.227 36.4305   5
   7  -3  -1 138.532 34.7387   6
  -7  -3   1 186.016 5.15095  19
   7  -3  -1 178.390 36.7400   8
  -7  -3   1 187.867 7.13747  12
   7  -3  -1 178.376 8.91884  16
  -7  -3   1 188.128 6.45457  17
   7  -3  -1 202.954 9.32920  18
  -7  -3   1 206.965 45.2462   5
   7  -3  -1 185.861 9.78193  15
   7   3  -1 149.100 31.9265   6
   7   3  -1 183.245 6.24160  23
   7   3  -1 161.363 26.4732   8
   7   3  -1 187.462 8.63888  13
  -7   3   1 209.047 10.2979   9
   7   3  -1 201.439 17.1152   1
   7   3  -1 176.288 9.47296   2
   7   3  -1 189.084 6.38423  16
   7   3  -1 182.264 8.70002   9
  -7   3   1 154.655 44.0205   4
  -7   3   1 189.345 19.4537   1
   7   3  -1 198.078 31.0540   4
  -7   3   1 204.008 7.80200  24
   7   3  -1 177.428 5.24141  22
   6  -3  -1 7.49377 2.14063  13
   6  -3  -1 8.76956 12.5114   7
  -6  -3   1 7.32351 1.52152  17
   6  -3  -1 8.24413 4.76488   1
   6  -3  -1 5.52892 1.79356  22
  -6  -3   1 20.4896 18.3058   5
   6  -3  -1 5.50889 1.87853  18
   6  -3  -1 -8.3185 12.7967   5
   6  -3  -1 8.55870 2.13635   9
  -6  -3   1 5.57934 1.64332   9
   6  -3  -1 6.21444 2.38137  15
  -6  -3   1 3.77865 4.46789   1
  -6  -3   1 6.43362 1.11213  19
   6  -3  -1 42.1898 16.6762   8
   6  -3  -1 3.63398 13.6389   6
  -6  -3   1 6.80644 1.78484  12
   6  -3  -1 7.37471 2.29625  16
  -6  -3   1 6.49454 2.03873   2
   6   3  -1 8.49811 3.60150   1
  -6   3   1 7.75053 2.39852   9
   6   3  -1 -5.1686 8.67191   8
   6   3  -1 4.22540 10.2488   4
   6   3  -1 5.46994 2.19905   2
   6   3  -1 5.44260 1.84192   9
  -6   3   1 9.31171 6.02654   1
   6   3  -1 6.10665 1.06129  16
   6   3  -1 8.40772 1.31222  23
  -6   3   1 7.93737 1.83079  24
   6   3  -1 5.00432 0.72346  22
  -6   3   1 14.0666 13.6160   4
   6   3  -1 0.37421 11.7666   6
   5  -3  -1 643.466 55.2741   6
   5  -3  -1 626.836 44.5918   7
  -5  -3   1 710.609 67.4757   5
  -5  -3   1 683.421 16.8211  19
   5  -3  -1 723.040 21.9001  15
   5  -3  -1 697.330 19.7656  16
   5  -3  -1 654.043 53.3951   8
   5  -3  -1 710.555 18.8181  22
   5  -3  -1 706.973 20.0488   9
  -5  -3   1 679.395 19.3639   9
  -5  -3   1 696.866 18.0660  17
  -5  -3   1 713.153 35.5108   1
   5  -3  -1 647.122 52.3353   5
  -5  -3   1 681.631 21.1906   2
   5  -3  -1 707.406 40.1052   1
   5  -3  -1 604.829 19.0560  13
   5  -3  -1 679.029 19.5237  18
  -5  -3   1 689.311 19.2515  12
   5   3  -1 706.176 48.0955   8
  -5   3   1 707.208 37.9364   1
  -5   3   1 717.217 21.4346   9
   5   3  -1 649.133 15.2766  22
   5   3  -1 654.463 59.9038   6
  -5   3   1 707.865 18.1328  24
   5   3  -1 672.265 16.2658  23
   5   3  -1 638.217 15.9813  16
  -5   3   1 627.040 71.5283   4
   5   3  -1 698.679 20.9382   2
   5   3  -1 681.299 20.0314   9
   5   3  -1 669.264 49.6674   4
   5   3  -1 728.472 33.0331   1
  -4  -3   1 540.532 29.7587   1
   4  -3  -1 543.800 46.5484   5
   4  -3  -1 492.524 34.6918   7
  -4  -3   1 521.701 12.9794  14
   4  -3  -1 561.143 15.8657  18
   4  -3  -1 547.016 16.6611   9
  -4  -3   1 590.040 57.2574   5
  -4  -3   1 541.366 17.3917   2
   4  -3  -1 563.908 16.0916  16
   4  -3  -1 589.515 47.1679   8
   4  -3  -1 560.797 15.3160  22
   4  -3  -1 546.637 15.8523  13
  -4  -3   1 534.743 16.2533   9
  -4  -3   1 541.466 14.2546  19
   4  -3  -1 536.038 46.4637   6
  -4  -3   1 536.934 15.3302  17
   4  -3  -1 540.293 17.9598  15
   4  -3  -1 549.391 33.7054   1
  -4   3   1 567.767 17.8934   9
  -4   3   1 551.073 32.1877   1
   4   3  -1 530.192 12.3483  22
   4   3  -1 520.649 42.0360   8
  -4   3   1 482.085 59.3914   4
  -4   3   1 538.595 14.9247  24
   4   3  -1 635.567 59.5336   6
   4   3  -1 562.517 17.2557   2
   4   3  -1 542.702 13.2183  23
   4   3  -1 600.117 46.2583   4
   4   3  -1 581.363 28.5097   1
   3  -3  -1 331.966 34.3873   8
   3  -3  -1 351.361 10.3436  22
   3  -3  -1 311.394 23.7680   7
   3  -3  -1 360.529 10.8837  16
   3  -3  -1 354.544 12.1646   9
   3  -3  -1 346.975 36.1891   5
  -3  -3   1 307.125 40.4819   5
   3  -3  -1 355.599 10.8341  18
  -3  -3   1 337.561 10.2744  19
   3  -3  -1 356.393 13.0485  15
   3  -3  -1 346.133 10.9929  13
  -3  -3   1 343.317 11.1524  15
  -3  -3   1 351.368 12.3573   2
  -3  -3   1 363.539 23.1270   1
   3  -3  -1 344.168 25.4001   1
   3  -3  -1 290.948 33.5347   6
  -3  -3   1 358.461 11.8267   9
   3   3  -1 362.090 33.7664   8
   3   3  -1 316.223 20.7337   1
  -3   3   1 357.362 11.2688   3
   3   3  -1 345.345 12.0342   2
   3   3  -1 362.291 45.4653   6
   3   3  -1 380.794 37.2940   4
  -3   3   1 342.976 12.6607   9
  -3   3   1 317.300 44.5510   4
   3   3  -1 339.317 8.98843  23
   3   3  -1 332.562 8.24836  22
  -3   3   1 363.500 36.4253   8
  -3   3   1 380.848 25.3253   1
   2  -3  -1 552.915 25.6258   7
  -2  -3   1 569.883 15.6940  19
   2  -3  -1 574.457 15.6649  13
  -2  -3   1 612.198 30.8278   1
  -2  -3   1 493.487 49.1984   5
  -2  -3   1 565.146 16.8579   9
  -2  -3   1 572.196 17.0716   2
   2  -3  -1 623.177 49.7411   5
   2  -3  -1 579.675 14.8004  22
  -2  -3   1 586.011 16.6566  15
   2  -3  -1 612.875 46.2339   6
   2  -3  -1 574.456 15.1736  18
  -2  -3   1 570.338 13.5372  22
   2  -3  -1 591.046 17.3298   9
   2  -3  -1 617.029 47.0568   8
   2  -3  -1 565.166 15.0560  16
   2   3  -1 574.051 44.7792   8
   2   3  -1 612.015 61.1573   6
   2   3  -1 580.854 29.0607   1
   2   3  -1 534.466 47.7987   4
  -2   3   1 598.910 18.1324   9
  -2   3   1 598.596 32.3941   1
  -2   3   1 590.003 16.1608   3
   2   3  -1 588.707 16.9028   2
  -2   3   1 587.656 58.2787   4
   2   3  -1 516.459 36.2649   7
   2   3  -1 547.540 13.3437  22
  -2   3   1 546.639 45.3482   8
  -1  -3   1 1814.22 41.3454  18
  -1  -3   1 1814.18 40.0116  22
   1  -3  -1 1836.90 41.7551  13
  -1  -3   1 1780.77 39.7846  16
  -1  -3   1 1827.02 61.7618   1
   1  -3  -1 1816.73 40.9794  18
  -1  -3   1 1798.87 43.4761  15
   1  -3  -1 1801.34 40.5147  22
   1  -3  -1 1806.17 44.3610  15
  -1  -3   1 1855.15 43.7627   9
   1  -3  -1 1718.17 40.5518  16
   1  -3  -1 1934.85 43.2677   2
  -1  -3   1 1825.96 94.5649   5
  -1  -3   1 1777.25 43.1237   2
   1  -3  -1 1802.84 43.8801   9
   1  -3  -1 1829.26 86.8248   8
  -1  -3   1 1802.33 42.5386  19
   1  -3  -1 1752.18 91.2820   5
   1   3  -1 1744.59 108.659   6
  -1   3   1 1829.64 64.9356   1
   1   3  -1 1835.03 86.6677   8
   1   3  -1 1919.43 62.2283   1
  -1   3   1 1853.73 102.313   4
  -1   3   1 1866.90 62.4150   1
   1   3  -1 1843.54 57.6989   7
  -1   3   1 1821.07 87.2029   8
  -1   3   1 1805.44 118.396   6
   1   3  -1 1841.21 97.3710   4
   0  -3   1 475.333 14.1749   2
   0  -3   1 486.030 13.7953   3
   0  -3  -1 500.247 14.6471   2
   0  -3  -1 487.669 12.3033  18
   0  -3  -1 489.325 45.7153   5
   0  -3  -1 531.602 42.1122   8
   0  -3  -1 501.551 15.3206   9
   0  -3   1 475.696 12.1766  16
   0  -3   1 431.454 43.1334   5
   0  -3  -1 499.182 15.1964  15
   0  -3  -1 484.967 11.8928  22
   0  -3   1 479.191 13.0150  18
   0  -3   1 485.117 15.3964   9
   0  -3  -1 487.805 11.7486  16
   0  -3   1 489.457 15.2994  15
   0  -3   1 495.783 12.2400  22
   0   3  -1 475.521 26.5783   1
   0   3  -1 434.571 47.7416   4
   0   3  -1 528.463 30.4109   1
   0   3  -1 465.721 41.9304   8
   0   3   1 481.774 28.6056   1
   0   3  -1 451.825 23.0072   7
   0   3   1 493.750 26.7332   1
   0   3  -1 386.523 51.0998   6
   0   3   1 494.080 41.3612   8
   0   3   1 456.078 55.7510   6
   0   3   1 464.362 11.9324  18
   0   3   1 455.529 45.4357   4
   1  -3   1 19.0012 6.34995   7
  -1  -3  -1 18.1159 1.16100  22
   1  -3   1 12.7193 1.97353  18
   1  -3   1 25.3730 11.1398   5
   1  -3   1 15.5862 1.98900   2
  -1  -3  -1 14.3693 9.41375   5
   1  -3   1 16.1950 2.46989  13
   1  -3   1 19.1900 2.51253  15
   1  -3   1 15.6350 2.70248   9
  -1  -3  -1 17.5636 2.94294  15
   1  -3   1 12.3041 1.38538  22
   1  -3   1 16.2091 1.57310  16
  -1   3  -1 11.3579 4.47530   1
  -1   3  -1 33.3568 11.6029   8
  -1   3  -1 13.1920 4.84763   1
   1   3   1 10.0865 9.52874   8
  -1   3  -1 -2.5735 11.2349   4
   1   3   1 37.5897 17.5841   6
  -1   3  -1 12.9446 17.9055   6
   1   3   1 15.3944 1.24634  23
   1   3   1 18.4901 6.04156   1
  -1   3  -1 7.02002 5.69910   7
   1   3   1 6.78547 12.0394   4
   2  -3   1 986.563 27.4894  15
  -2  -3  -1 1028.92 26.8053   2
   2  -3   1 985.273 25.0199  18
   2  -3   1 997.569 62.9438   8
  -2  -3  -1 1053.88 72.3421   5
  -2  -3  -1 1032.78 25.9915  15
   2  -3   1 1029.95 26.9939   9
   2  -3   1 1007.92 24.2302  22
   2  -3   1 986.414 24.5413  16
   2  -3   1 979.668 60.6734   5
  -2  -3  -1 1014.53 26.1933   9
   2  -3   1 951.519 60.2724   6
  -2  -3  -1 997.090 41.1422   1
  -2  -3  -1 989.909 22.0377  22
   2  -3   1 1032.48 44.1743   7
   2  -3   1 1040.38 25.9562  13
   2  -3   1 1013.05 25.2020   2
  -2   3  -1 1050.41 43.8281   1
  -2   3  -1 983.528 78.3034   4
   2   3   1 1053.74 63.2345   4
  -2   3  -1 1011.83 65.5266   8
   2   3   1 1055.26 40.6579   1
   2   3   1 968.523 22.5430  23
   2   3   1 1089.55 81.0208   6
   2   3   1 1060.39 59.1496   8
   2   3   1 964.954 22.6461  18
  -2   3  -1 1008.92 85.8928   6
  -2   3  -1 1040.52 46.0106   1
  -3  -3  -1 812.327 21.2857  15
   3  -3   1 832.952 22.8783   9
  -3  -3  -1 829.367 22.1304   9
   3  -3   1 777.984 53.8926   5
  -3  -3  -1 817.906 36.7396   1
   3  -3   1 820.156 20.6860  22
  -3  -3  -1 816.242 66.3711   5
   3  -3   1 821.652 57.4414   6
   3  -3   1 815.481 57.1799   8
   3  -3   1 858.028 22.2524  13
   3  -3   1 835.951 21.6141  18
  -3  -3  -1 798.399 23.0347   2
   3  -3   1 833.231 23.9713  15
   3  -3   1 842.871 21.4318  16
   3  -3   1 782.294 42.1749   7
  -3   3  -1 758.670 71.8923   4
  -3   3  -1 745.031 77.7756   6
  -3   3  -1 767.852 55.5228   8
   3   3   1 790.945 19.0811  18
  -3   3  -1 822.034 40.5940   1
  -3   3  -1 811.110 38.6598   1
   3   3   1 874.141 35.9510   1
   3   3   1 820.751 52.5392   4
   3   3   1 846.866 70.9196   6
  -3   3  -1 837.445 21.7611   3
   3   3   1 827.037 22.8907   2
   3   3   1 896.746 52.1052   8
  -3   3  -1 859.870 24.0217   9
  -4  -3  -1 262.197 8.79642  15
   4  -3   1 278.569 23.2772   1
   4  -3   1 277.222 30.8447   5
   4  -3   1 271.489 10.0664  13
   4  -3   1 266.914 9.74643  16
  -4  -3  -1 244.444 40.5349   5
  -4  -3  -1 256.862 7.97973  14
  -4  -3  -1 273.065 9.80487   9
  -4  -3  -1 273.840 8.23854  19
   4  -3   1 281.651 10.4710   9
   4  -3   1 269.760 9.07247  22
  -4  -3  -1 274.466 19.9718   1
   4  -3   1 282.891 9.91184  18
   4  -3   1 262.378 33.0160   8
   4  -3   1 255.686 32.9682   6
  -4  -3  -1 268.615 10.9039   2
   4  -3   1 269.230 11.3109  15
   4   3   1 290.349 29.4681   4
   4   3   1 291.086 18.8602   1
  -4   3  -1 260.814 43.7755   4
   4   3   1 278.106 27.9330   8
   4   3   1 253.580 40.5607   6
   4   3   1 274.906 10.7083   2
  -4   3  -1 275.815 11.2323   9
  -4   3  -1 265.392 21.7294   1
  -4   3  -1 266.703 8.42051  24
  -5  -3  -1 0.73262 0.45826  14
   5  -3   1 0.63498 0.97402   9
   5  -3   1 1.99240 1.18437  16
  -5  -3  -1 17.1801 12.5395   5
  -5  -3  -1 5.14223 3.27942   1
  -5  -3  -1 0.49650 0.75888  17
  -5  -3  -1 1.00524 1.11023   2
  -5  -3  -1 0.36999 0.74832   9
   5  -3   1 -5.6312 11.7585   5
   5  -3   1 -4.8315 8.77750   6
  -5  -3  -1 2.85545 0.73124  19
   5  -3   1 4.93048 2.93383   1
   5  -3   1 1.53312 1.31190  15
   5  -3   1 1.16713 1.19169  13
   5  -3   1 0.83694 0.83769  22
   5  -3   1 0.48272 0.93308  18
   5  -3   1 -5.7058 8.68143   8
  -5   3  -1 1.57217 0.79940  24
   5   3   1 7.61310 10.1579   4
   5   3   1 1.75749 1.16541   2
  -5   3  -1 0.32000 3.04916   1
  -5   3  -1 0.72321 1.22273   9
   5   3   1 3.35036 2.07266   1
   5   3   1 -5.1741 12.7695   6
  -5   3  -1 16.4232 19.3024   4
   5   3   1 2.93100 8.97198   8
   6  -3   1 407.165 12.3152   2
   6  -3   1 402.055 14.0221  16
   6  -3   1 393.116 29.8456   1
   6  -3   1 383.536 14.9939  15
   6  -3   1 403.660 13.7034   9
  -6  -3  -1 405.163 12.4884  12
  -6  -3  -1 438.803 56.5372   5
   6  -3   1 432.846 47.3998   6
  -6  -3  -1 394.323 12.9067   9
   6  -3   1 418.388 42.5370   5
   6  -3   1 407.253 14.2672  13
   6  -3   1 402.027 12.9413  22
  -6  -3  -1 386.678 9.73404  19
   6  -3   1 412.669 41.6495   8
  -6  -3  -1 404.888 26.0612   1
   6  -3   1 402.669 38.4445   7
  -6  -3  -1 395.953 15.0985   2
  -6  -3  -1 393.156 11.2417  17
   6  -3   1 404.204 14.0934  18
  -6   3  -1 405.160 15.1009   9
   6   3   1 397.554 23.5158   1
  -6   3  -1 440.308 29.5522   1
   6   3   1 423.863 38.4672   4
   6   3   1 422.029 14.9822   2
   6   3   1 398.841 11.5533  18
  -6   3  -1 373.295 11.6398  24
   6   3   1 400.927 13.0560  13
   6   3   1 408.599 33.7429   8
  -6   3  -1 351.662 57.2524   4
   6   3   1 390.533 47.3425   6
   6   3   1 390.805 10.1303  16
   6   3   1 383.304 9.77533  23
   6   3   1 394.649 13.5439   9
   6   3   1 402.419 12.1656  20
   7  -3   1 243.557 8.90532   2
   7  -3   1 155.892 39.4939   6
   7  -3   1 213.518 35.8391   7
   7  -3   1 224.126 10.3301  18
  -7  -3  -1 232.591 8.11248  12
  -7  -3  -1 173.933 40.0727   5
   7  -3   1 269.769 36.9584   8
  -7  -3  -1 251.574 20.5028   1
   7  -3   1 235.451 9.45018  22
   7  -3   1 234.580 23.6841   1
   7  -3   1 245.225 11.4228  15
  -7  -3  -1 231.127 7.14938  17
  -7  -3  -1 242.611 11.5459   2
   7  -3   1 249.202 10.9111  13
   7  -3   1 237.985 10.5327  16
  -7  -3  -1 238.211 9.28012   9
   7  -3   1 240.012 9.94766   9
   7   3   1 249.243 8.57479  18
  -7   3  -1 242.309 8.56200  24
  -7   3  -1 240.421 11.3584   9
   7   3   1 247.495 29.2685   8
   7   3   1 180.406 36.9858   6
   7   3   1 230.712 17.9234   1
   7   3   1 241.648 7.38928  16
   7   3   1 227.808 6.80096  23
   7   3   1 246.559 33.3639   4
   7   3   1 243.822 10.0094   9
   7   3   1 238.241 8.91023  20
  -7   3  -1 236.537 21.8593   1
   7   3   1 252.247 9.98416  13
   8  -3   1 40.8821 4.33623  16
   8  -3   1 14.7695 16.7691   8
   8  -3   1 32.1290 4.09024  13
   8  -3   1 40.2226 3.37058   2
  -8  -3  -1 41.9172 3.71877   9
   8  -3   1 40.3095 11.2667   1
   8  -3   1 36.7523 4.37125  15
  -8  -3  -1 50.0975 11.8025   1
  -8  -3  -1 41.5900 2.04991  17
   8  -3   1 42.5161 3.85484  22
   8  -3   1 41.2099 4.35872  18
  -8  -3  -1 44.9270 2.76644  12
  -8  -3  -1 39.1813 4.65794   2
   8  -3   1 45.3731 4.05444   9
   8   3   1 44.1118 4.71234   2
   8   3   1 40.7841 3.98453   9
   8   3   1 39.7642 3.90861  13
  -8   3  -1 41.6020 3.30471  24
   8   3   1 38.4107 1.80773  22
   8   3   1 37.9738 2.72887  16
   8   3   1 41.9203 2.09671  22
   8   3   1 45.8030 3.41314  18
   8   3   1 42.5903 9.19498   1
   8   3   1 69.6626 23.6906   6
  -8   3  -1 43.0174 4.70610   9
   8   3   1 28.3160 21.3030   7
  -9  -3  -1 302.131 24.6877   1
  -9  -3  -1 269.303 7.84673  12
  -9  -3  -1 282.411 13.6962   2
   9  -3   1 270.988 12.7890  15
   9  -3   1 265.577 12.4855  18
   9  -3   1 272.725 11.2074  22
   9  -3   1 270.109 11.2599   9
  -9  -3  -1 277.175 10.8118   9
   9  -3   1 268.787 12.8051  13
   9  -3   1 243.147 43.4782   8
   9  -3   1 245.507 39.4325   7
   9  -3   1 259.829 27.0490   1
   9  -3   1 261.058 10.6436   2
   9  -3   1 263.842 12.3506  16
   9   3   1 256.297 46.6269   6
   9   3   1 292.161 10.4266  18
   9   3   1 252.254 48.2260   7
  -9   3  -1 271.776 10.0583  24
   9   3   1 253.025 12.6128   2
   9   3   1 267.210 11.5712  13
  -9   3  -1 276.106 13.2502   9
   9   3   1 274.068 11.4279   9
   9   3   1 273.977 9.31724  16
  -9   3  -1 258.614 24.3461   1
   9   3   1 271.188 21.3367   1
   9   3   1 263.141 7.38972  22
  10  -3   1 276.967 14.8782   9
  10  -3   1 274.555 13.6783  13
  10  -3   1 281.434 13.2753  15
  10  -3   1 276.242 11.3614   2
 -10  -3  -1 294.890 25.3368   1
  10  -3   1 271.503 13.2184  16
 -10  -3  -1 292.150 14.5477   2
 -10  -3  -1 284.322 11.4644   9
  10  -3   1 273.744 13.3231  18
  10  -3   1 289.602 11.9664  22
  10   3   1 278.354 10.9697  18
  10   3   1 275.421 12.2653  13
  10   3   1 289.350 10.1579  16
 -10   3  -1 266.800 13.6986   9
  10   3   1 269.751 22.6636   1
 -10   3  -1 290.364 10.9800  24
 -10   3  -1 298.433 27.1511   1
  10   3   1 274.028 8.01236  22
 -11  -3  -1 27.7502 2.15651  21
  11  -3   1 26.3102 5.63205  13
 -11  -3  -1 31.6875 3.81576   9
  11  -3   1 36.3404 4.33848  19
  11  -3   1 31.1532 5.05382  16
  11  -3   1 32.2181 5.04407  22
  11  -3   1 24.1797 4.72096  18
  11  -3   1 24.4206 4.16771  14
  11  -3   1 36.6216 5.58955  15
 -11  -3  -1 28.6375 5.18546   2
  11  -3   1 34.7806 3.83160   2
  11  -3   1 38.9594 2.81639  21
  11   3   1 34.6850 3.77818  18
  11   3   1 35.2092 3.41268  16
  11   3   1 29.8691 2.26914  22
 -11   3  -1 38.0661 5.09329   9
 -11   3  -1 27.2991 9.78665   1
 -11   3  -1 34.2794 3.67262  24
  11   3   1 33.7469 5.32251  13
  12  -3   1 8.40720 2.95408  15
  12  -3   1 3.03746 1.95658  16
  12  -3   1 6.20374 2.73770  18
  12  -3   1 5.16792 2.45248  19
  12  -3   1 6.51732 2.32264  22
  12  -3   1 2.40879 2.15273  14
 -12  -3  -1 4.69147 2.62145   2
  12  -3   1 4.56872 2.15050   2
  12  -3   1 1.55847 1.83548  13
  12  -3   1 4.36835 1.21986  21
  12   3   1 7.47163 2.30640  18
 -12   3  -1 5.35809 2.21238   9
  12   3   1 5.56847 1.92649  16
 -12   3  -1 7.18111 2.14266  24
  12   3   1 6.13181 1.43334  22
  12   3   1 3.03242 2.18459  13
  13  -3   1 281.405 12.9800  22
  13  -3   1 296.682 15.2071  16
  13  -3   1 279.765 12.7833  19
  13  -3   1 252.182 12.9880  15
 -13  -3  -1 292.175 13.0458   9
  13  -3   1 274.177 15.4416  13
  13  -3   1 247.879 11.6402   2
  13  -3   1 278.501 15.1304  18
 -13  -3  -1 300.477 16.0920   2
  13  -3   1 274.232 13.3715  14
  13   3   1 262.223 13.6074  13
 -13   3  -1 256.831 11.8060  24
  13   3   1 295.421 12.7656  18
  13   3   1 279.262 11.5689  16
 -13   3  -1 262.210 14.9055   9
  13   3   1 274.956 8.87806  22
  14  -3   1 136.054 8.53839  19
 -14  -3  -1 144.334 8.85763   9
  14  -3   1 140.730 9.35955  15
  14  -3   1 154.916 11.1510  16
  14  -3   1 143.245 9.65265  14
  14  -3   1 160.193 11.9565  13
  14  -3   1 139.468 9.17321  22
 -14  -3  -1 134.765 10.7293   2
  14  -3   1 132.033 10.5699  18
  14  -3   1 150.217 8.17734  17
  14  -3   1 123.496 8.79470   2
 -14   3  -1 141.721 10.9367   9
  14   3   1 158.413 8.57418  16
  14   3   1 155.309 10.4896  13
  14   3   1 146.938 6.07456  22
  14   3   1 156.872 9.32444  18
 -14   3  -1 158.745 8.94086  24
  15  -3   1 2.72402 2.20402  14
  15  -3   1 1.18830 2.52039  13
  15  -3   1 0.63160 1.92167  19
  15  -3   1 2.58044 2.23105  15
  15  -3   1 -2.8537 2.40674  12
  15  -3   1 3.85345 2.60261  18
  15  -3   1 -1.2898 1.30830  22
  15  -3   1 1.80586 2.07089  17
  15  -3   1 3.81818 2.89369  16
  15   3   1 1.55617 2.15989  13
  15   3   1 -0.0314 1.59374  16
  15   3   1 0.65567 1.70477  18
 -15   3  -1 -0.3901 1.29640  24
  15   3   1 4.76334 1.68581  22
  16  -3   1 3.54833 2.28254  19
  16  -3   1 7.22913 2.56180  18
  16  -3   1 4.82520 2.40982  22
  16  -3   1 7.29997 2.82396  16
  16  -3   1 -0.3918 3.00715  17
  16  -3   1 3.64978 2.55226  14
  16  -3   1 8.33283 4.18206  13
 -16   3  -1 3.45334 1.98565  24
  16   3   1 9.11099 3.14978  18
  16   3   1 9.80294 3.69181  13
  16   3   1 7.01848 2.91999  16
  17  -3   1 46.9056 5.89513  14
  17  -3   1 68.3612 7.82728  16
  17  -3   1 60.7277 6.52452  22
  17  -3   1 69.0703 8.53999  13
  17  -3   1 59.5489 6.05356  19
  17  -3   1 52.4690 9.00608  18
  17   3   1 53.4690 6.19652  16
  17   3   1 62.5888 6.66394  18
 -17   3  -1 50.6017 5.30657  24
  17   3   1 55.6225 6.74665  13
  16  -4  -1 101.766 8.18690  17
  16  -4  -1 117.479 9.51050  14
  16  -4  -1 133.734 10.2958  15
  16  -4  -1 98.6138 10.0253  13
  16  -4  -1 132.789 11.1830  18
  16  -4  -1 122.561 9.24876  22
  16  -4  -1 126.360 8.98228  19
  16  -4  -1 117.600 10.4868  16
  16   4  -1 128.127 10.0187  13
  16   4  -1 122.206 8.60640  18
 -16   4   1 117.432 8.27041  24
  15  -4  -1 12.9710 4.03539  19
  15  -4  -1 11.5344 3.74803  15
  15  -4  -1 18.3894 4.90465  16
  15  -4  -1 9.50921 2.99462  22
  15  -4  -1 13.0014 3.42045  17
  15  -4  -1 17.0450 4.32440  14
  15  -4  -1 13.3230 4.97530  18
  15  -4  -1 19.1697 5.38956  13
  15   4  -1 19.1558 4.19771  18
 -15   4   1 22.3300 4.56222  24
  15   4  -1 18.0728 4.22278  13
  15   4  -1 7.41219 3.64925  16
  14  -4  -1 169.850 12.6666  13
  14  -4  -1 207.229 11.5252  22
  14  -4  -1 201.785 12.1812  14
  14  -4  -1 180.772 12.7437  18
  14  -4  -1 172.137 12.3837  16
  14  -4  -1 203.636 11.7024  19
  14  -4  -1 182.747 12.0633  15
  14   4  -1 177.899 9.80517  18
 -14   4   1 177.724 10.0848  24
  14   4  -1 175.781 8.39755  16
  14   4  -1 202.584 12.1218  13
 -14   4   1 191.768 17.0771   9
  13  -4  -1 135.785 6.14231  21
  13  -4  -1 128.085 9.24024  19
  13  -4  -1 119.885 10.2794  13
 -13  -4   1 140.570 9.04711   9
  13  -4  -1 134.487 10.2222  16
  13  -4  -1 129.990 10.1770  18
 -13  -4   1 122.432 10.8389   2
  13  -4  -1 129.068 9.89667  15
  13  -4  -1 132.185 8.87441  22
  13  -4  -1 140.832 9.84182  14
  13   4  -1 123.804 6.52936  16
 -13   4   1 134.843 11.2320   9
  13   4  -1 133.865 8.01590  18
  13   4  -1 143.367 9.83349  13
 -13   4   1 122.161 8.04156  24
  12  -4  -1 146.443 11.0735  13
 -12  -4   1 170.609 11.9701   2
  12  -4  -1 160.174 11.0581  15
 -12  -4   1 161.660 6.54441  21
 -12  -4   1 158.354 9.59439   9
  12  -4  -1 154.533 10.8902  18
  12  -4  -1 163.545 9.79417  22
  12  -4  -1 156.781 9.67921   2
  12  -4  -1 192.924 11.0597  19
  12  -4  -1 189.891 11.7720  16
  12   4  -1 175.102 8.85576  18
 -12   4   1 166.045 12.2453   9
  12   4  -1 172.183 10.4187  13
  12   4  -1 162.923 7.13397  16
 -12   4   1 177.403 9.35587  24
  11  -4  -1 152.736 10.4954  13
  11  -4  -1 149.357 8.89220  22
  11  -4  -1 144.429 8.54688   2
 -11  -4   1 137.120 10.6966   2
 -11  -4   1 131.240 6.39029  21
 -11  -4   1 151.433 8.76721   9
  11  -4  -1 159.383 10.3500  16
 -11  -4   1 143.484 5.68237  12
  11  -4  -1 147.096 10.0761  18
  11  -4  -1 149.589 10.5240  15
 -11   4   1 152.996 10.9658   9
  11   4  -1 137.206 6.07971  16
  11   4  -1 141.929 9.25065  13
 -11   4   1 127.936 22.6767   1
  11   4  -1 140.773 7.51959  18
 -11   4   1 156.242 8.40114  24
 -10  -4   1 292.071 8.52387  17
  10  -4  -1 283.378 14.1938  18
  10  -4  -1 307.311 12.5450   2
 -10  -4   1 307.400 12.8269   9
  10  -4  -1 331.316 14.8711  16
  10  -4  -1 289.111 34.1465   1
 -10  -4   1 308.699 10.0855  12
 -10  -4   1 276.475 15.2126   2
  10  -4  -1 297.674 12.9020  22
  10  -4  -1 307.892 15.4068  15
  10  -4  -1 296.899 14.5855  13
 -10   4   1 312.454 30.6777   1
  10   4  -1 307.292 11.4969  18
 -10   4   1 326.960 16.1846   9
  10   4  -1 288.580 9.29474  16
 -10   4   1 327.209 12.3013  24
  10   4  -1 314.908 13.7164  13
   9  -4  -1 385.432 14.3116   2
   9  -4  -1 408.031 16.6699  13
  -9  -4   1 400.418 12.6649  12
  -9  -4   1 383.650 11.3355  17
   9  -4  -1 396.994 15.3665   9
   9  -4  -1 406.754 17.7571  15
  -9  -4   1 397.286 14.7905   9
   9  -4  -1 376.281 35.4982   1
   9  -4  -1 386.468 16.1466  16
   9  -4  -1 382.791 16.1679  18
  -9  -4   1 381.832 17.6852   2
  -9  -4   1 360.865 30.8199   1
   9  -4  -1 391.880 14.7704  22
   9   4  -1 395.051 13.2047  18
  -9   4   1 408.214 18.0236   9
   9   4  -1 411.728 14.2233  20
   9   4  -1 388.458 10.6756  23
  -9   4   1 403.378 13.8884  24
   9   4  -1 415.063 15.7464  13
   9   4  -1 419.327 29.4221   1
  -9   4   1 424.560 34.2180   1
   8  -4  -1 9.72335 2.95154  18
  -8  -4   1 5.67717 1.91678   9
  -8  -4   1 5.37095 2.18556   2
   8  -4  -1 4.29702 1.66787   9
  -8  -4   1 6.60916 1.53502  17
   8  -4  -1 5.47825 1.77800   2
   8  -4  -1 5.31120 7.01735   1
   8  -4  -1 7.74635 2.65235  15
   8  -4  -1 6.19364 2.28094  13
  -8  -4   1 2.92821 5.22753   1
  -8  -4   1 8.94304 2.04941  12
   8  -4  -1 10.2844 3.10215  16
   8  -4  -1 6.73972 2.07379  22
   8   4  -1 4.79243 1.92777  13
   8   4  -1 18.4574 5.77500   1
  -8   4   1 5.57635 6.82911   1
   8   4  -1 8.39912 1.20101  23
   8   4  -1 10.3566 2.51138  20
   8   4  -1 5.46428 1.53902  18
  -8   4   1 4.71805 2.27809   9
  -8   4   1 3.35892 1.46427  24
  -7  -4   1 884.683 27.8373   2
   7  -4  -1 859.188 25.7168  18
  -7  -4   1 892.980 25.0054   9
  -7  -4   1 851.614 22.4674  17
  -7  -4   1 844.269 23.7674  12
   7  -4  -1 845.471 25.3127   9
   7  -4  -1 860.138 24.2697  22
   7  -4  -1 880.466 25.7914  13
   7  -4  -1 882.285 23.9807   2
   7  -4  -1 814.269 25.3768  16
  -7  -4   1 903.062 47.1663   1
   7  -4  -1 822.031 51.7022   1
   7  -4  -1 857.365 28.1052  15
  -7  -4   1 830.800 20.4968  19
  -7   4   1 884.033 23.5260  24
   7   4  -1 762.631 66.8661   8
   7   4  -1 852.875 27.1539   2
   7   4  -1 838.207 41.7031   1
  -7   4   1 872.144 48.7341   1
  -7   4   1 872.564 28.1786   9
   7   4  -1 823.301 19.8818  23
   6  -4  -1 550.322 20.6722  15
  -6  -4   1 591.238 18.1393  12
   6  -4  -1 569.082 18.4000  16
  -6  -4   1 563.744 15.0007  19
   6  -4  -1 564.967 17.2319  22
  -6  -4   1 578.771 18.2355   9
   6  -4  -1 582.246 18.4673  18
  -6  -4   1 575.093 20.4358   2
   6  -4  -1 560.618 40.9697   1
   6  -4  -1 562.777 18.3425  13
  -6  -4   1 571.813 16.5496  17
   6  -4  -1 533.504 56.9434   5
  -6  -4   1 540.221 35.0128   1
   6  -4  -1 550.668 18.5234   9
   6   4  -1 578.230 32.5559   1
   6   4  -1 567.652 19.7668   2
   6   4  -1 542.252 49.8567   8
   6   4  -1 653.500 69.6222   6
   6   4  -1 538.524 13.5554  23
  -6   4   1 540.669 16.3567  24
   6   4  -1 570.738 55.8838   4
  -6   4   1 576.562 20.6686   9
  -6   4   1 601.121 38.6894   1
   5  -4  -1 205.259 8.98689  13
   5  -4  -1 195.728 9.39571   9
  -5  -4   1 191.105 8.15923  17
  -5  -4   1 192.650 5.75055  14
  -5  -4   1 183.165 19.2521   1
   5  -4  -1 193.148 8.07781  22
   5  -4  -1 196.806 8.67047  18
  -5  -4   1 200.718 9.11135   9
   5  -4  -1 202.349 8.77842  16
  -5  -4   1 197.597 7.22908  19
  -5  -4   1 180.994 9.85421   2
   5  -4  -1 200.324 10.7270  15
   5  -4  -1 168.236 34.1120   8
  -5  -4   1 125.255 38.1368   5
  -5  -4   1 187.891 9.20940  12
   5  -4  -1 185.235 38.2423   5
   5   4  -1 188.783 5.58162  23
   5   4  -1 198.399 18.1445   1
  -5   4   1 218.807 44.6288   8
   5   4  -1 186.700 9.55384   2
  -5   4   1 210.662 9.04582   3
   5   4  -1 166.266 41.3099   6
   5   4  -1 195.836 31.8278   8
  -5   4   1 207.842 51.4470   4
  -5   4   1 208.556 22.2237   1
  -5   4   1 200.784 10.5769   9
   5   4  -1 176.798 33.9045   4
   4  -4  -1 426.635 50.4991   5
  -4  -4   1 463.295 12.4975  14
  -4  -4   1 485.094 59.3324   5
  -4  -4   1 494.080 14.0496  19
   4  -4  -1 481.017 51.6479   8
   4  -4  -1 469.910 14.7413  18
  -4  -4   1 454.242 30.5275   1
   4  -4  -1 472.271 17.8573  15
  -4  -4   1 471.995 16.9059   2
   4  -4  -1 481.456 16.3725   9
   4  -4  -1 463.868 14.7677  16
   4  -4  -1 483.761 15.3122  13
   4  -4  -1 492.779 14.2814  22
  -4  -4   1 453.812 14.9680  17
  -4  -4   1 479.306 15.9485   9
   4  -4  -1 451.641 47.4290   6
  -4   4   1 516.534 50.5476   8
   4   4  -1 464.428 11.7120  23
   4   4  -1 501.101 29.7920   1
  -4   4   1 491.678 17.9158   9
  -4   4   1 463.242 15.2848   3
   4   4  -1 444.672 45.3653   8
  -4   4   1 462.072 32.8031   1
  -4   4   1 564.353 70.8786   4
   4   4  -1 460.846 50.4168   4
  -4   4   1 492.257 72.7916   6
   4   4  -1 471.427 16.4505   2
   4   4  -1 370.570 58.1225   6
  -4   4   1 455.782 31.8115   1
   3  -4  -1 1740.39 41.4182  16
   3  -4  -1 1706.31 95.1451   6
   3  -4  -1 1739.42 41.5423  18
  -3  -4   1 1632.46 108.828   5
  -3  -4   1 1766.87 67.3584   1
  -3  -4   1 1722.38 44.3627   2
  -3  -4   1 1793.15 43.9393   9
  -3  -4   1 1772.73 38.4904  22
   3  -4  -1 1781.11 40.9225  22
   3  -4  -1 1741.08 101.204   5
   3  -4  -1 1802.75 44.4593   9
  -3  -4   1 1760.19 41.7925  19
   3  -4  -1 1837.38 101.103   8
   3  -4  -1 1749.41 45.9199  15
  -3  -4   1 1772.81 43.3108  15
   3  -4  -1 1771.36 42.4387  13
   3   4  -1 1700.01 43.7892   2
  -3   4   1 1704.83 137.629   6
   3   4  -1 1618.56 37.9334  22
  -3   4   1 1731.26 122.151   4
   3   4  -1 1710.38 91.9892   8
   3   4  -1 1710.05 97.7058   4
   3   4  -1 1816.47 65.4602   1
  -3   4   1 1764.53 68.6997   1
  -3   4   1 1831.73 71.9194   1
   3   4  -1 1727.31 118.939   6
  -3   4   1 1735.99 99.8537   8
   2  -4  -1 859.734 22.3878  13
  -2  -4   1 785.933 70.4878   5
   2  -4  -1 838.540 21.4700  18
  -2  -4   1 806.238 19.3068  22
   2  -4  -1 813.023 20.9683  16
  -2  -4   1 821.902 23.9525   9
   2  -4  -1 793.735 66.2054   5
   2  -4  -1 837.094 24.3654   9
   2  -4  -1 846.673 25.4684  15
   2  -4  -1 855.522 65.2821   8
  -2  -4   1 835.104 23.7681  15
  -2  -4   1 833.903 22.6668  19
  -2  -4   1 816.594 41.6450   1
   2  -4  -1 841.050 20.8546  22
  -2  -4   1 839.576 24.1389   2
   2  -4  -1 845.337 23.2465   2
  -2   4   1 779.670 41.5507   1
   2   4  -1 763.611 60.5967   8
  -2   4   1 796.269 77.6212   4
   2   4  -1 837.748 83.4996   6
  -2   4   1 701.418 84.0668   6
   2   4  -1 847.873 40.8375   1
   2   4  -1 745.059 65.8558   4
  -2   4   1 896.292 46.0950   1
  -2   4   1 904.266 67.7814   8
   1  -4  -1 589.985 15.6699  18
  -1  -4   1 590.420 18.1716   2
   1  -4  -1 571.547 15.0017  16
  -1  -4   1 565.384 18.5323  15
  -1  -4   1 594.456 14.5858  22
   1  -4  -1 590.745 19.3485  15
  -1  -4   1 571.519 19.2045   9
   1  -4  -1 563.220 14.9396  22
  -1  -4   1 608.784 17.3312   3
  -1  -4   1 582.320 56.6688   5
   1  -4  -1 591.912 17.9163   2
  -1  -4   1 573.426 18.5698   9
  -1  -4   1 579.898 17.5647  19
   1  -4  -1 593.764 53.9384   8
   1  -4  -1 593.221 18.9023   9
  -1  -4   1 578.165 14.0557  16
   1  -4  -1 600.692 58.4016   5
   1   4  -1 617.940 67.7478   6
  -1   4   1 446.643 64.9154   6
  -1   4   1 610.718 63.9337   4
  -1   4   1 638.752 55.2784   8
  -1   4   1 561.539 36.1728   1
   1   4  -1 612.146 59.8427   4
  -1   4   1 568.856 33.8182   1
   1   4  -1 552.545 32.8040   1
   1   4  -1 553.798 52.2489   8
   0  -4   1 912.136 25.8048   9
   0  -4  -1 892.625 21.7645  18
   0  -4   1 900.694 22.7485  18
   0  -4  -1 907.833 25.9884   9
   0  -4   1 880.574 21.4229  22
   0  -4  -1 878.710 24.8799   2
   0  -4   1 883.387 24.5310   2
   0  -4   1 910.859 70.6916   5
   0  -4  -1 863.879 21.0617  22
   0  -4   1 895.986 24.7823  19
   0  -4   1 916.627 26.1160  15
   0  -4   1 873.574 21.3218  16
   0  -4  -1 828.754 25.4673  15
   0  -4   1 896.555 26.1346   9
   0  -4  -1 898.218 71.4130   5
   0  -4  -1 885.719 20.7377  16
   0   4   1 870.077 63.5586   8
   0   4   1 888.253 76.1919   4
   0   4   1 956.899 90.5332   6
   0   4   1 931.693 47.2934   1
   0   4  -1 915.115 44.1986   1
   0   4  -1 976.005 49.4138   1
   0   4   1 936.467 44.0179   1
   0   4  -1 792.627 73.1149   4
   0   4  -1 811.811 63.4600   8
   0   4  -1 855.039 87.1335   6
  -1  -4  -1 845.676 19.6662  22
   1  -4   1 827.542 20.9555  16
   1  -4   1 870.008 25.7099  15
  -1  -4  -1 855.718 22.7426   3
  -1  -4  -1 846.548 24.4724   9
  -1  -4  -1 878.352 24.7657  15
  -1  -4  -1 842.393 72.7180   5
   1  -4   1 835.080 20.9243  22
   1  -4   1 851.784 23.3295   2
   1  -4   1 791.877 66.2515   5
  -1  -4  -1 839.245 24.8244   9
   1  -4   1 856.171 22.0688  18
  -1  -4  -1 838.662 24.1854   2
   1  -4   1 834.867 24.8707   9
  -1   4  -1 775.400 62.1155   8
  -1   4  -1 832.618 45.7543   1
   1   4   1 821.344 69.5584   4
  -1   4  -1 842.240 78.4495   4
   1   4   1 816.875 61.8043   8
   1   4   1 856.951 85.8396   6
   1   4   1 875.165 41.8332   1
  -1   4  -1 833.597 42.5417   1
  -1   4  -1 869.758 87.8400   6
   1   4   1 897.784 46.3464   1
   2  -4   1 541.282 15.1510  22
  -2  -4  -1 542.140 18.0303   2
  -2  -4  -1 567.263 16.6406   3
   2  -4   1 540.302 52.5403   5
   2  -4   1 558.883 18.4758   9
   2  -4   1 562.384 15.5246  16
   2  -4   1 557.597 16.2089  18
   2  -4   1 567.020 16.8477   2
  -2  -4  -1 548.694 58.9548   5
  -2  -4  -1 560.694 13.0591  22
  -2  -4  -1 588.259 17.9587  15
   2  -4   1 580.359 53.5087   8
  -2  -4  -1 587.291 18.9642   9
   2  -4   1 587.836 17.2733  13
  -2  -4  -1 570.878 17.9378   9
   2  -4   1 580.849 19.6763  15
  -2   4  -1 587.994 55.2165   8
  -2   4  -1 576.856 37.1882   1
  -2   4  -1 465.016 61.4811   4
   2   4   1 509.237 46.8969   8
   2   4   1 512.628 52.4550   4
  -2   4  -1 549.630 69.8388   6
   2   4   1 618.562 68.7518   6
   2   4   1 569.607 31.9433   1
  -2   4  -1 571.593 34.5246   1
   2   4   1 512.923 13.3125  18
   3  -4   1 241.363 11.7425  15
   3  -4   1 259.590 8.86840  22
   3  -4   1 222.179 9.15324  18
  -3  -4  -1 243.171 21.1692   1
   3  -4   1 253.213 10.9186   9
   3  -4   1 340.374 41.3269   5
   3  -4   1 255.943 9.25800  16
   3  -4   1 263.316 10.3261  13
  -3  -4  -1 203.140 42.8665   5
  -3  -4  -1 248.177 11.0214   2
  -3  -4  -1 253.419 9.20877  19
  -3  -4  -1 246.195 9.91133  15
  -3  -4  -1 262.049 10.5065   9
   3  -4   1 235.558 34.5638   6
   3  -4   1 258.072 9.63985   2
   3  -4   1 230.032 36.5441   8
   3   4   1 245.498 6.30861  23
   3   4   1 234.955 6.36658  23
  -3   4  -1 343.593 52.9658   6
  -3   4  -1 197.541 41.9849   4
  -3   4  -1 270.836 25.1487   1
   3   4   1 267.677 20.8649   1
   3   4   1 228.213 40.4910   4
   3   4   1 245.266 33.0815   8
   3   4   1 266.422 54.7971   6
  -3   4  -1 255.982 35.8533   8
  -3   4  -1 243.059 21.8842   1
  -4  -4  -1 941.247 27.3821   2
  -4  -4  -1 930.291 24.7484  15
   4  -4   1 918.008 23.9602  22
   4  -4   1 935.210 24.7826  16
  -4  -4  -1 916.602 25.5285   9
   4  -4   1 839.058 67.0163   8
   4  -4   1 808.120 66.4675   5
  -4  -4  -1 940.555 23.5697  19
   4  -4   1 918.456 25.6194  13
  -4  -4  -1 851.828 78.8358   5
  -4  -4  -1 967.572 45.6071   1
   4  -4   1 932.557 25.0856  18
   4  -4   1 921.864 26.4217   9
   4  -4   1 882.520 28.1198  15
   4  -4   1 958.444 72.7865   6
  -4   4  -1 823.310 97.5786   6
  -4   4  -1 996.785 50.7980   1
   4   4   1 953.616 61.8583   8
  -4   4  -1 962.097 72.9385   8
   4   4   1 871.760 21.5224  18
  -4   4  -1 885.972 46.0671   1
   4   4   1 934.601 64.5951   4
   4   4   1 740.808 79.5415   6
  -4   4  -1 914.001 92.9461   4
   4   4   1 932.418 42.1260   1
   4   4   1 919.411 26.6917   2
   5  -4   1 528.597 16.8825  18
  -5  -4  -1 509.441 18.4704   2
   5  -4   1 512.988 17.3732   9
   5  -4   1 532.778 15.8914  22
   5  -4   1 515.678 17.2163  13
   5  -4   1 536.327 55.1959   5
  -5  -4  -1 527.351 15.7694  17
  -5  -4  -1 511.574 14.2266  19
  -5  -4  -1 477.737 31.6858   1
   5  -4   1 456.467 52.5354   8
   5  -4   1 508.446 19.3738  15
  -5  -4  -1 539.384 16.9578   9
   5  -4   1 521.278 16.7247  16
   5   4   1 531.423 65.9069   6
  -5   4  -1 500.850 18.9165   9
   5   4   1 570.558 31.2330   1
   5   4   1 475.477 44.2367   8
  -5   4  -1 517.485 34.9633   1
  -5   4  -1 498.090 16.4927   3
  -5   4  -1 524.460 71.0739   4
  -5   4  -1 528.094 36.2412   1
   5   4   1 511.976 18.0978   2
  -6  -4  -1 53.5019 5.29357   2
   6  -4   1 52.1913 4.61800   9
   6  -4   1 56.1203 4.75850  16
   6  -4   1 56.9670 4.76209  18
  -6  -4  -1 49.3725 3.61586  17
  -6  -4  -1 55.7575 12.2025   1
   6  -4   1 57.4791 4.34596  22
   6  -4   1 59.3818 5.87691  15
  -6  -4  -1 52.6000 4.35021   9
  -6  -4  -1 49.5083 2.87785  19
   6  -4   1 56.6959 4.94879  13
   6   4   1 21.9746 18.2657   6
  -6   4  -1 49.0922 5.22697   9
   6   4   1 52.7682 3.48940  20
   6   4   1 50.9157 5.05031   2
  -6   4  -1 57.1241 4.55361   3
   6   4   1 58.4623 11.6168   1
   6   4   1 51.7347 2.94142  18
  -6   4  -1 55.4878 12.6235   1
   7  -4   1 192.343 9.85351  16
   7  -4   1 193.306 11.3423  15
   7  -4   1 201.225 9.71934   9
  -7  -4  -1 194.825 11.0197   2
  -7  -4  -1 195.681 8.51091  12
   7  -4   1 201.810 9.10238  22
   7  -4   1 185.308 22.8700   1
   7  -4   1 199.764 8.37836   2
   7  -4   1 198.992 9.95671  18
  -7  -4  -1 216.947 20.9270   1
  -7  -4  -1 205.782 5.99855  19
  -7  -4  -1 206.012 9.20310   9
  -7  -4  -1 197.069 7.52346  17
   7  -4   1 202.471 10.2316  13
   7   4   1 200.720 7.99623  20
  -7   4  -1 217.287 22.6569   1
  -7   4  -1 194.125 11.0688   9
   7   4   1 186.018 10.3344   2
   7   4   1 175.620 17.0678   1
  -7   4  -1 194.284 7.95737  24
   7   4   1 195.886 7.09528  18
   7   4   1 203.034 9.03555  13
   7   4   1 215.375 50.2847   6
   8  -4   1 1054.37 27.9630   2
   8  -4   1 1025.37 29.8705   9
   8  -4   1 992.630 59.4631   1
   8  -4   1 1028.49 29.1595  22
   8  -4   1 1095.05 31.6649  13
  -8  -4  -1 1046.59 32.8018   2
  -8  -4  -1 1026.65 27.2095  12
   8  -4   1 1032.76 31.0072  16
  -8  -4  -1 1029.28 25.6252  17
  -8  -4  -1 1102.76 53.3329   1
  -8  -4  -1 1078.67 29.1553   9
   8  -4   1 1035.48 33.1018  15
   8  -4   1 1065.67 31.2862  18
   8   4   1 1076.87 29.5742  13
  -8   4  -1 1067.03 33.3474   9
   8   4   1 1056.42 26.4793  18
  -8   4  -1 1084.30 27.7492  24
  -8   4  -1 1081.19 56.5869   1
   8   4   1 1064.91 47.8064   1
   9  -4   1 136.581 7.91727  22
   9  -4   1 141.176 9.26293  13
  -9  -4  -1 137.113 6.01817  12
   9  -4   1 101.017 20.0422   1
  -9  -4  -1 139.140 7.68668   9
   9  -4   1 144.015 7.29756   2
   9  -4   1 146.792 9.94794  15
  -9  -4  -1 151.675 19.1285   1
  -9  -4  -1 134.447 9.72816   2
   9  -4   1 150.635 9.28540  19
  -9  -4  -1 136.413 4.94576  17
   9  -4   1 132.874 8.89010  18
   9  -4   1 137.303 8.92711  16
   9   4   1 128.434 7.72668  13
  -9   4  -1 144.921 7.04315  24
  -9   4  -1 140.971 9.91332   9
  -9   4  -1 107.238 19.1330   1
   9   4   1 137.917 6.40793  18
  10  -4   1 14.1738 3.48277  16
  10  -4   1 18.0664 4.25103  19
  10  -4   1 14.8871 3.01503   2
  10  -4   1 19.9468 3.96508  22
 -10  -4  -1 18.3728 1.96012  12
  10  -4   1 21.0176 4.42549  15
  10  -4   1 14.1106 3.85285  13
 -10  -4  -1 16.7627 4.61260   2
  10  -4   1 15.3587 4.02254  18
  10  -4   1 30.1285 12.9689   1
 -10  -4  -1 14.2435 2.96587   9
  10   4   1 16.5931 2.90451  18
 -10   4  -1 19.0006 10.1068   1
 -10   4  -1 17.2621 3.95811   9
 -10   4  -1 17.9086 3.19643  24
  10   4   1 23.9830 4.40816  13
 -11  -4  -1 290.509 8.17383  12
  11  -4   1 313.596 14.4569  19
  11  -4   1 274.989 14.7378  15
  11  -4   1 298.828 15.5106  13
  11  -4   1 273.968 14.6825  18
  11  -4   1 281.375 12.1054   2
  11  -4   1 320.933 15.4923  16
  11  -4   1 302.572 13.3949  22
 -11  -4  -1 291.837 12.6710   9
  11  -4   1 315.999 14.7244  14
 -11  -4  -1 281.318 15.7364   2
  11   4   1 303.680 11.5789  18
  11   4   1 280.526 13.0917  13
 -11   4  -1 302.149 11.9309  24
  11   4   1 297.550 9.51801  16
 -11   4  -1 273.328 15.5806   9
  12  -4   1 439.191 16.5595   2
  12  -4   1 472.229 20.3041  16
  12  -4   1 444.397 20.1434  18
  12  -4   1 462.105 19.9294  15
  12  -4   1 467.283 14.2288  21
  12  -4   1 464.036 20.8282  13
  12  -4   1 464.265 19.1260  14
 -12  -4  -1 466.117 17.6202   9
  12  -4   1 478.424 18.2376  22
  12  -4   1 452.257 18.6175  19
 -12  -4  -1 466.284 21.5648   2
 -12  -4  -1 424.712 13.0394  21
  12   4   1 460.735 15.9755  18
  12   4   1 477.670 18.6263  13
 -12   4  -1 437.872 20.9577   9
  12   4   1 427.436 13.6158  16
 -12   4  -1 477.741 16.6053  24
  13  -4   1 94.0716 7.82894  19
  13  -4   1 98.7362 8.22514  14
 -13  -4  -1 75.8683 8.54004   2
  13  -4   1 91.1228 8.16393  15
  13  -4   1 90.1170 4.81424  21
 -13  -4  -1 95.0867 7.32601   9
  13  -4   1 86.0920 8.45581  18
  13  -4   1 85.1462 7.19360  22
  13  -4   1 93.2265 9.13503  13
  13  -4   1 83.8942 8.11854  16
  13   4   1 84.8626 5.24043  16
  13   4   1 79.1579 7.11031  13
  13   4   1 89.5573 6.31207  18
 -13   4  -1 87.4249 6.34440  24
 -13   4  -1 87.3443 8.72991   9
  14  -4   1 9.25330 3.31627  15
  14  -4   1 7.65266 2.92266  17
  14  -4   1 3.94015 3.41192  16
  14  -4   1 4.62949 3.14889  13
  14  -4   1 5.50206 3.00342  18
  14  -4   1 9.63267 3.05232  19
  14  -4   1 7.78060 2.77164  22
  14  -4   1 3.18456 2.91101  14
  14   4   1 4.00935 2.47191  16
  14   4   1 1.99241 2.16097  18
 -14   4  -1 5.58105 2.32415  24
  14   4   1 10.5401 3.68482  13
  15  -4   1 265.013 16.8217  13
  15  -4   1 297.401 14.4096  19
  15  -4   1 286.644 13.1436  17
  15  -4   1 270.130 14.1797  22
  15  -4   1 290.871 17.0013  18
  15  -4   1 292.279 15.5174  14
  15  -4   1 263.141 12.7565  12
  15  -4   1 293.868 15.5347  15
  15   4   1 279.259 14.9644  13
  15   4   1 263.219 12.5427  18
 -15   4  -1 262.739 12.5795  24
  16  -4   1 85.2570 7.52069  19
  16  -4   1 70.3600 8.34070  16
  16  -4   1 80.9666 7.23701  17
  16  -4   1 75.7190 7.26268  22
  16  -4   1 83.2173 7.90316  14
  16  -4   1 95.8290 9.71957  18
  16  -4   1 78.2673 9.27885  13
  16   4   1 87.2269 8.10721  13
  16   4   1 73.4367 7.00859  18
 -16   4  -1 93.2771 6.98392  24
  15  -5  -1 8.72305 2.90869  22
  15  -5  -1 4.13656 2.62831  16
  15  -5  -1 6.74634 2.97786  14
  15  -5  -1 6.63602 3.97856  13
  15  -5  -1 6.53188 3.21794  15
  15  -5  -1 1.70807 2.91100  18
  15  -5  -1 12.0308 3.52623  17
  15  -5  -1 3.34244 2.80284  19
  15   5  -1 1.88137 3.12374  18
 -15   5   1 1.06923 1.86281  24
  15   5  -1 10.9463 3.39952  13
  14  -5  -1 1.62072 2.32202  16
  14  -5  -1 -0.7109 2.00786  14
  14  -5  -1 -0.2270 1.59019  22
  14  -5  -1 4.46870 2.44823  18
  14  -5  -1 4.70304 2.98750  15
  14  -5  -1 -0.5922 2.39599  13
  14  -5  -1 1.27292 2.15898  19
 -14   5   1 1.31037 1.91339  24
  14   5  -1 0.28898 2.26507  13
  14   5  -1 -1.7887 2.50180  18
  13  -5  -1 -2.3633 2.25448  13
  13  -5  -1 0.12087 2.29913  18
  13  -5  -1 -0.5265 2.20901  16
  13  -5  -1 0.11982 1.94628  14
  13  -5  -1 2.56257 2.13257  21
 -13  -5   1 -0.2465 1.22710  21
  13  -5  -1 3.77445 2.92784  15
  13  -5  -1 -0.2697 1.86422  19
  13  -5  -1 0.63998 2.07831  22
  13   5  -1 2.59143 2.12158  13
 -13   5   1 -0.9085 1.48846  24
  13   5  -1 -0.8997 1.74269  18
  12  -5  -1 0.75668 1.72612  22
 -12  -5   1 1.11462 1.24973  21
  12  -5  -1 4.06644 2.83810  15
  12  -5  -1 2.55604 2.70501  19
  12  -5  -1 8.15763 3.47206  13
  12  -5  -1 7.66715 2.70857  18
  12  -5  -1 3.69484 2.63375  16
  12  -5  -1 3.70145 2.47970  14
  12   5  -1 -3.0388 1.40428  18
  12   5  -1 -2.6849 1.35679  13
 -12   5   1 0.43305 1.42829  24
 -12   5   1 -2.4072 3.12289   9
  11  -5  -1 4.25308 2.17572  22
  11  -5  -1 9.39917 3.31743  18
  11  -5  -1 8.22763 2.93609  13
 -11  -5   1 2.25156 2.37497   2
  11  -5  -1 3.58821 2.72602  15
 -11  -5   1 1.70896 1.86860   9
  11  -5  -1 8.44322 3.55273  16
 -11  -5   1 0.93752 1.57313  12
 -11  -5   1 6.35580 2.14262  21
  11  -5  -1 9.35908 3.39882  19
  11  -5  -1 6.44599 3.15397   2
  11   5  -1 4.78354 2.27729  13
 -11   5   1 6.20271 1.98516  24
 -11   5   1 -0.9690 2.46537   9
  11   5  -1 4.48596 1.80674  18
  10  -5  -1 11.5768 2.84561   2
  10  -5  -1 4.31650 2.31167  16
  10  -5  -1 0.20459 1.53289  15
  10  -5  -1 3.32345 2.63454  13
 -10  -5   1 3.28336 1.58699  12
 -10  -5   1 0.87267 1.30765  17
 -10  -5   1 5.25065 2.78212   2
  10  -5  -1 1.08665 1.99621  18
 -10  -5   1 4.42804 2.10550   9
  10  -5  -1 5.00779 2.36749  22
  10   5  -1 5.16193 2.41921  13
  10   5  -1 3.79391 1.73349  18
 -10   5   1 -8.1720 13.4750   1
 -10   5   1 7.39299 3.20765   9
 -10   5   1 2.79515 2.15909   3
   9  -5  -1 1.85590 1.72494  13
  -9  -5   1 4.98968 1.74400   9
  -9  -5   1 0.26315 1.90302   2
   9  -5  -1 2.77257 1.91454   2
   9  -5  -1 4.15976 2.09905  16
   9  -5  -1 3.55648 2.75480  15
   9  -5  -1 0.01631 1.98981  18
  -9  -5   1 -0.8887 1.05185  12
  -9  -5   1 1.56245 1.37666  17
  -9   5   1 -0.4685 8.89040   1
   9   5  -1 -0.0714 1.21782  18
   9   5  -1 1.64819 1.50822  13
   9   5  -1 1.53493 1.43630  20
  -9   5   1 -0.5558 1.75211   3
  -9   5   1 -2.0610 1.69590   9
   8  -5  -1 41.7787 4.23591   2
   8  -5  -1 30.0295 6.04366  15
  -8  -5   1 38.0606 2.46836  19
   8  -5  -1 41.9296 4.90857  18
  -8  -5   1 36.2824 3.31418  17
   8  -5  -1 30.0367 5.17371  13
  -8  -5   1 31.2245 3.70572  12
   8  -5  -1 38.8748 4.29855  22
   8  -5  -1 39.8168 5.93825  16
  -8  -5   1 33.6746 5.59495   2
  -8  -5   1 37.2859 4.25242   9
  -8   5   1 46.9202 4.92662   3
   8   5  -1 36.7407 3.11826  18
   8   5  -1 44.0766 3.85074  20
   8   5  -1 37.9399 4.29051  13
  -8   5   1 30.0376 13.6065   1
  -8   5   1 41.2779 5.69944   9
   7  -5  -1 6.83660 2.77857  16
   7  -5  -1 7.90571 2.54940   9
  -7  -5   1 12.0883 2.78958   9
  -7  -5   1 12.9345 1.96620  19
   7  -5  -1 11.3982 3.03383  13
  -7  -5   1 9.59484 2.61799  12
  -7  -5   1 16.4963 8.11009   1
   7  -5  -1 10.1175 2.59676  22
   7  -5  -1 11.3588 3.27466  15
  -7  -5   1 14.6387 2.72556  17
  -7  -5   1 17.1851 4.31840   2
   7  -5  -1 8.41411 2.53296  18
  -7   5   1 8.34608 5.47763   1
   7   5  -1 12.3967 2.02308  18
   7   5  -1 7.97297 4.72295   1
  -7   5   1 15.4211 8.16656   1
  -7   5   1 11.0170 2.98254   3
  -7   5   1 14.3246 3.86287   9
   6  -5  -1 0.59614 1.42053   9
   6  -5  -1 4.63730 1.92154  16
   6  -5  -1 3.60786 2.55995  15
  -6  -5   1 5.99771 4.95264   1
  -6  -5   1 0.91745 1.41329   9
   6  -5  -1 3.49039 1.55778  22
  -6  -5   1 1.35532 1.51060  12
  -6  -5   1 3.11887 1.55682  17
   6  -5  -1 1.71100 1.47988  13
  -6  -5   1 0.29133 1.14050  19
   6  -5  -1 2.31512 1.77591  18
  -6  -5   1 -0.2440 1.55846   2
  -6   5   1 11.1514 9.56827   1
  -6   5   1 0.86288 5.31390   1
   6   5  -1 3.69632 3.55799   1
   5  -5  -1 2.86186 1.55636  22
  -5  -5   1 2.91899 1.66721   9
  -5  -5   1 0.57391 1.37567   2
  -5  -5   1 0.16242 1.03099  19
  -5  -5   1 4.30356 1.78041  17
   5  -5  -1 2.68338 1.49901   2
   5  -5  -1 2.71025 1.44968  16
  -5  -5   1 0.70205 1.42970  12
  -5  -5   1 -3.6331 4.66831   1
   5  -5  -1 1.54452 1.38389  18
   5  -5  -1 3.14980 2.09761  15
   5  -5  -1 1.81765 1.37964  13
   5  -5  -1 2.28955 1.47428   9
   5   5  -1 41.1028 24.5115   8
   5   5  -1 -4.3339 3.07183   1
  -5   5   1 -3.0065 6.14032   1
   4  -5  -1 106.609 7.27161   9
  -4  -5   1 98.7987 17.2246   1
   4  -5  -1 99.8194 5.91903  18
  -4  -5   1 92.2209 5.49050  19
   4  -5  -1 98.4031 6.17602  13
   4  -5  -1 95.6617 5.66646  16
   4  -5  -1 88.2713 5.97798   2
  -4  -5   1 107.963 7.59787   2
   4  -5  -1 102.539 8.28789  15
  -4  -5   1 87.2960 6.48779   9
  -4  -5   1 112.643 6.91706  17
  -4  -5   1 94.5808 4.64211  14
   4  -5  -1 99.3735 5.53577  22
  -4   5   1 117.454 23.2553   1
   4   5  -1 98.3437 14.1491   1
   4   5  -1 100.064 3.59255  23
   4   5  -1 74.6291 29.9252   8
  -4   5   1 102.967 19.0864   1
  -3  -5   1 1.43031 1.48342  15
   3  -5  -1 8.63459 2.03664   2
  -3  -5   1 3.60539 1.49674  19
   3  -5  -1 9.54656 2.43332   9
   3  -5  -1 8.54539 3.01388  15
  -3  -5   1 1.82895 3.49663   1
   3  -5  -1 5.11303 1.42071  22
   3  -5  -1 4.98807 1.58306  18
   3  -5  -1 5.86502 21.4920   5
  -3  -5   1 1.30590 1.23131   3
  -3  -5   1 2.67145 1.78167  17
  -3  -5   1 3.13268 1.73301   9
  -3  -5   1 4.73764 2.10983   2
  -3  -5   1 2.22253 1.41098   9
  -3  -5   1 1.74055 1.02960  14
   3  -5  -1 5.03510 1.50301  16
   3   5  -1 25.1413 18.5026   8
   3   5  -1 -0.4183 27.9364   4
  -3   5   1 3.92705 7.32197   1
  -3   5   1 6.97316 4.59675   1
   3   5  -1 3.04711 3.14608   1
   2  -5  -1 2.41333 20.4846   5
  -2  -5   1 7.30165 2.39096   2
  -2  -5   1 4.57916 1.88240   3
  -2  -5   1 4.34954 1.03977  22
   2  -5  -1 5.28785 2.22238   9
  -2  -5   1 5.36809 2.17070   9
  -2  -5   1 7.91795 2.23319  19
   2  -5  -1 5.15873 1.56065  18
  -2  -5   1 5.83528 2.23906   9
   2  -5  -1 4.31225 1.35465  16
   2  -5  -1 6.07653 2.58975  15
   2  -5  -1 6.89765 2.06855   2
   2  -5  -1 7.75783 1.57109  22
  -2  -5   1 5.80484 2.37490  15
  -2   5   1 -15.432 20.1098   4
   2   5  -1 27.4430 18.7408   8
   2   5  -1 3.53886 4.62635   1
  -2   5   1 5.15162 5.93503   1
  -2   5   1 2.52001 4.13029   1
   2   5  -1 34.1562 23.6693   4
   2   5  -1 4.31495 5.55958   1
  -1  -5   1 12.5239 2.91036  19
   1  -5  -1 11.7792 1.81733  16
   1  -5  -1 9.74204 1.88816  18
  -1  -5   1 11.1481 2.96936  15
  -1  -5   1 12.6171 2.91302   2
   1  -5  -1 12.3351 3.17094   9
   1  -5  -1 15.0526 3.71171  15
  -1  -5   1 1.60824 19.5436   5
  -1  -5   1 9.77092 1.61747  22
   1  -5  -1 15.8288 1.76969  22
   1  -5  -1 3.37390 19.9030   5
  -1  -5   1 8.59502 2.64081   9
  -1  -5   1 7.69680 2.38651   9
  -1   5   1 3.15788 23.9604   4
   1   5  -1 8.65584 4.47008   1
  -1   5   1 5.06089 4.22149   1
   1   5  -1 16.2994 21.4123   8
  -1   5   1 1.87082 4.31914   1
   1   5  -1 -14.931 19.1726   4
   1   5  -1 14.7812 10.0234   1
   0  -5   1 22.5554 2.58730  18
   0  -5   1 22.7129 2.01291  16
   0  -5   1 24.7587 2.17380  22
   0  -5   1 23.6653 3.72890   2
   0  -5  -1 25.1854 4.04831   2
   0  -5  -1 13.8035 19.5718   5
   0  -5   1 26.5619 4.41539   9
   0  -5  -1 24.3239 4.03703   9
   0  -5  -1 27.0912 4.39449  15
   0  -5   1 27.5289 4.67781  15
   0  -5   1 27.0283 4.21212  19
   0  -5  -1 23.4318 4.27999   9
   0  -5   1 24.1859 4.12691   9
   0  -5  -1 22.4737 1.97585  22
   0   5   1 16.8963 7.72136   1
   0   5  -1 30.6872 10.6896   1
   0   5  -1 25.1777 11.4167   1
   0   5   1 58.6925 32.4137   4
   0   5   1 6.97443 16.2952   8
   0   5   1 32.9400 12.9536   1
   1  -5   1 21.9443 2.26613  22
  -1  -5  -1 21.5306 4.12596  15
   1  -5   1 22.9726 2.70638  18
   1  -5   1 20.4357 4.04304  15
  -1  -5  -1 19.9054 1.78828  22
   1  -5   1 29.7243 4.82455  19
  -1  -5  -1 25.9389 4.01766  19
   1  -5   1 16.5201 25.4645   5
  -1  -5  -1 25.0524 4.18743   9
   1  -5   1 25.1839 3.27688   2
  -1  -5  -1 23.3789 4.08182   9
   1  -5   1 21.6983 3.96504   9
   1  -5   1 21.1024 2.73439  16
  -1  -5  -1 29.1106 4.73674   2
   1   5   1 15.1111 17.2676   8
   1   5   1 15.9596 6.62187   1
   1   5   1 9.19843 7.42315   1
   1   5   1 23.4778 25.8307   4
  -1   5  -1 28.2816 23.1337   4
  -1   5  -1 41.5526 11.8568   1
  -1   5  -1 31.4576 10.6257   1
  -2  -5  -1 40.5147 1.98475  22
   2  -5   1 48.5562 5.06411   9
  -2  -5  -1 37.3379 4.52100   9
  -2  -5  -1 38.7103 4.35757   9
  -2  -5  -1 39.3646 4.41530   2
   2  -5   1 53.8193 28.2487   5
   2  -5   1 46.4049 4.75414  19
   2  -5   1 38.9935 4.94158  15
  -2  -5  -1 40.5898 4.37314  15
  -2  -5  -1 42.7249 4.03923  19
   2  -5   1 38.6270 3.08558  22
   2  -5   1 35.5816 3.78239   2
   2  -5   1 34.3330 3.07763  16
   2  -5   1 39.2764 3.65974  18
  -2   5  -1 40.5020 10.1907   1
   2   5   1 -0.1630 23.2519   4
   2   5   1 25.7851 9.56406   1
   2   5   1 57.4954 12.1656   1
   2   5   1 27.8616 21.2308   8
  -2   5  -1 55.0410 13.7949   1
  -3  -5  -1 156.878 9.25054   2
  -3  -5  -1 151.221 8.59765   9
   3  -5   1 85.5511 32.9468   5
   3  -5   1 152.726 9.12349  19
  -3  -5  -1 154.828 7.79068   3
  -3  -5  -1 151.324 7.56293  19
   3  -5   1 154.840 9.99279  15
   3  -5   1 161.653 7.75635  18
   3  -5   1 156.685 7.08759  16
  -3  -5  -1 158.855 9.48608   9
   3  -5   1 161.234 9.24193   9
   3  -5   1 151.344 6.76968  22
  -3  -5  -1 153.523 8.36676  15
   3  -5   1 147.752 7.69766   2
  -3   5  -1 168.493 19.9080   1
   3   5   1 159.515 17.8920   1
   3   5   1 134.171 32.7485   8
  -3   5  -1 164.564 21.7108   1
   4  -5   1 15.4366 3.05990  18
  -4  -5  -1 17.2965 3.66582   2
  -4  -5  -1 11.4721 2.49919  19
   4  -5   1 7.92034 2.54662  15
   4  -5   1 13.6361 2.66341  16
   4  -5   1 15.3990 3.25118  13
  -4  -5  -1 8.17700 5.17690   1
   4  -5   1 10.8811 2.87862   9
   4  -5   1 12.8020 2.54587  22
   4  -5   1 8.97661 2.65729  19
  -4  -5  -1 10.6033 2.59552  15
   4  -5   1 12.2285 2.68450   2
  -4  -5  -1 11.5722 2.83050   9
  -4   5  -1 19.8157 8.80172   1
   4   5   1 15.7869 6.27690   1
   4   5   1 -13.998 22.2061   8
  -4   5  -1 2.29012 6.37212   1
   5  -5   1 20.2351 4.35869  15
   5  -5   1 20.0281 3.65611  16
  -5  -5  -1 30.2252 10.0609   1
  -5  -5  -1 23.3229 3.75186  17
   5  -5   1 22.5608 3.62251  22
  -5  -5  -1 15.6277 1.81653  14
   5  -5   1 20.1107 3.23737   2
  -5  -5  -1 16.9969 4.06678   2
   5  -5   1 25.1801 4.08252  18
  -5  -5  -1 21.4185 3.72148   9
   5  -5   1 19.5688 3.68539  19
  -5  -5  -1 22.1227 2.64296  19
   5  -5   1 14.1898 3.29278   9
   5  -5   1 22.0691 4.08031  13
   5   5   1 19.0792 6.76862   1
  -5   5  -1 6.90579 5.56035   1
   6  -5   1 10.2857 2.47297  22
   6  -5   1 11.1198 3.06750  18
  -6  -5  -1 11.7975 1.23560  14
   6  -5   1 13.1891 3.03336   9
   6  -5   1 15.2910 3.65057  13
  -6  -5  -1 14.8526 2.30541  19
  -6  -5  -1 15.8521 3.94240   2
   6  -5   1 14.2460 3.45815  19
   6  -5   1 16.6716 3.09954   2
  -6  -5  -1 18.5652 3.48691   9
   6  -5   1 9.49422 2.85731  16
  -6  -5  -1 13.6073 3.06247  17
   6  -5   1 10.6165 3.54643  15
  -6  -5  -1 17.2135 7.06244   1
  -6   5  -1 -1.6532 6.21736   1
  -6   5  -1 13.9974 9.66423   1
   6   5   1 15.9202 2.42667  20
   6   5   1 25.1106 7.77758   1
  -7  -5  -1 73.1527 5.68509   9
  -7  -5  -1 66.5850 5.54998  12
   7  -5   1 60.0187 5.83580  13
   7  -5   1 67.5048 7.18246  15
   7  -5   1 75.1052 6.90598  19
  -7  -5  -1 65.3846 4.57543  17
   7  -5   1 63.6617 5.78312   9
  -7  -5  -1 77.3152 7.21845   2
  -7  -5  -1 69.9924 20.4434   1
   7  -5   1 54.8044 5.34101  16
   7  -5   1 64.2187 5.75691  18
   7  -5   1 66.7875 5.36501  22
  -7  -5  -1 65.2514 3.48782  19
  -7   5  -1 67.4905 14.3839   1
  -7   5  -1 85.3199 17.5783   1
   7   5   1 60.5277 4.91176  13
   8  -5   1 11.3315 4.00162  19
   8  -5   1 10.0250 3.08084  18
   8  -5   1 5.01916 2.22514  22
  -8  -5  -1 4.98800 1.02820  19
   8  -5   1 6.28318 2.74861  13
  -8  -5  -1 6.21345 1.72899  17
   8  -5   1 5.80455 2.04526   2
  -8  -5  -1 9.14903 2.34803  12
   8  -5   1 6.95739 3.02517  15
  -8  -5  -1 5.68336 2.16275   9
  -8  -5  -1 4.00001 2.01312   2
   8  -5   1 6.78938 2.43513  16
  -8   5  -1 2.40182 1.81095   3
   8   5   1 5.79412 1.38669  18
  -8   5  -1 1.40637 2.10212   9
  -8   5  -1 17.0011 9.69013   1
   8   5   1 4.50552 2.01155  13
  -8   5  -1 9.82075 10.0272   1
  -9  -5  -1 11.8005 2.49493  12
  -9  -5  -1 12.1406 2.98033   9
  -9  -5  -1 17.0208 4.51687   2
  -9  -5  -1 14.3509 2.32528  17
   9  -5   1 16.5321 4.86659  15
   9  -5   1 7.87138 2.49589   2
   9  -5   1 18.9175 4.08507  22
   9  -5   1 13.6492 3.83256  13
   9  -5   1 8.28892 3.40412  19
   9  -5   1 16.7385 3.86622  16
   9  -5   1 17.9195 4.08341  18
   9   5   1 13.0732 2.95657  13
   9   5   1 12.9651 2.05437  18
  -9   5  -1 13.5416 4.15726   9
  -9   5  -1 12.4417 3.31277   3
  -9   5  -1 17.4229 11.9782   1
  -9   5  -1 4.80247 7.78256   1
 -10  -5  -1 5.78527 2.17976   9
  10  -5   1 2.03147 1.81391  14
  10  -5   1 1.82728 2.02862  15
  10  -5   1 0.25692 1.62264  19
  10  -5   1 2.30902 2.11442  18
  10  -5   1 6.08075 2.78171  13
 -10  -5  -1 2.21312 1.20567  17
  10  -5   1 2.19170 1.91447   2
 -10  -5  -1 0.13506 2.09109   2
  10  -5   1 2.99948 1.77438  22
  10  -5   1 2.16198 1.76262  16
 -10   5  -1 0.09049 1.73301   3
 -10   5  -1 3.20189 2.68975   9
  10   5   1 0.22938 1.30848  18
  10   5   1 1.05449 1.68866  13
 -11  -5  -1 3.61043 2.45641   2
  11  -5   1 3.57873 2.42597  15
  11  -5   1 -0.3778 1.39490  22
  11  -5   1 3.18795 2.66642  13
  11  -5   1 1.22109 1.71718  18
  11  -5   1 2.22584 2.06721  14
  11  -5   1 2.76675 2.22817  16
 -11  -5  -1 -0.7594 1.42251   9
  11  -5   1 0.84785 1.99801  19
  11   5   1 0.35596 1.47111  18
 -11   5  -1 -1.2102 1.96513   3
  11   5   1 0.61328 1.38451  13
 -11   5  -1 -1.7612 1.95317   9
  12  -5   1 8.95069 3.18826  14
 -12  -5  -1 10.0006 2.24554  21
  12  -5   1 2.17474 2.64990  18
  12  -5   1 4.83160 2.59129  22
  12  -5   1 8.00944 2.51391  21
  12  -5   1 7.22627 3.56077  13
  12  -5   1 9.81010 4.02020  15
  12  -5   1 12.0406 4.32258  19
  12  -5   1 11.3390 3.74620  16
 -12   5  -1 6.86311 2.64728   3
  12   5   1 13.9945 3.49696  13
  12   5   1 7.18206 2.60710  18
 -12   5  -1 9.06610 3.91924   9
 -12   5  -1 8.55195 2.64662  24
  13  -5   1 5.70910 2.70586  19
  13  -5   1 4.11369 3.37269  15
  13  -5   1 11.0597 2.87189  21
  13  -5   1 11.9954 3.52242  17
  13  -5   1 14.7441 3.88766  22
 -13  -5  -1 8.73148 3.29952  21
  13  -5   1 8.62876 3.55594  13
  13  -5   1 7.76233 3.41058  18
  13  -5   1 8.72727 3.29106  14
  13  -5   1 5.71148 3.40431  16
 -13   5  -1 9.58892 2.35370  24
  13   5   1 3.33392 2.65557  18
  13   5   1 11.1835 3.52824  13
  14  -5   1 1.26915 3.06565  18
  14  -5   1 -2.2656 2.69954  13
  14  -5   1 4.25700 3.71534  15
  14  -5   1 -0.7651 1.48185  19
  14  -5   1 6.05470 2.53149  16
  14  -5   1 0.68357 1.08437  22
  14  -5   1 0.38937 2.66949  17
  14  -5   1 1.91342 2.68800  14
 -14   5  -1 0.06150 1.62864  24
  14   5   1 -0.3759 1.74807  13
  14   5   1 -4.8080 2.46198  18
  15  -5   1 -0.6173 1.62495  14
  15  -5   1 0.85975 1.97785  15
  15  -5   1 2.97383 3.91027  12
  15  -5   1 -1.4469 2.17348  18
  13  -6  -1 128.169 9.45195  22
  13  -6  -1 117.031 8.01679  21
  13  -6  -1 125.045 10.5186  13
  13  -6  -1 133.273 11.2574  15
  13  -6  -1 127.336 10.2925  14
 -13  -6   1 112.589 7.00203  21
  13  -6  -1 125.707 10.4247  19
  13  -6  -1 117.055 9.98508  16
  13  -6  -1 117.901 10.2685  18
  13   6  -1 120.303 8.91251  13
  12  -6  -1 43.8988 7.77834  15
  12  -6  -1 33.0872 6.05757  18
  12  -6  -1 33.5435 6.07524  22
  12  -6  -1 41.3512 7.37007  14
  12  -6  -1 43.6323 7.61809  13
  12  -6  -1 46.7428 8.03361  19
 -12  -6   1 51.1471 4.59009  21
  12  -6  -1 42.0669 7.05734  16
  12   6  -1 44.6812 5.29300  13
 -11  -6   1 101.737 5.96915  12
  11  -6  -1 119.460 9.80345  14
  11  -6  -1 113.935 9.52105  18
  11  -6  -1 102.507 9.12473  16
  11  -6  -1 108.914 9.84582  19
  11  -6  -1 110.471 8.45924  22
  11  -6  -1 122.722 11.3228  15
 -11  -6   1 116.457 7.42076  21
  11  -6  -1 101.619 9.21826  13
  11   6  -1 107.039 8.01188  13
 -10  -6   1 191.706 8.03800  17
 -10  -6   1 183.510 9.04212  12
  10  -6  -1 201.979 12.3049  18
  10  -6  -1 210.756 12.5179  16
  10  -6  -1 205.411 14.5405  15
  10  -6  -1 213.809 12.7814  13
  10  -6  -1 188.156 10.2036   2
  10  -6  -1 198.740 11.1368  22
  10  -6  -1 185.619 12.7903  19
  10   6  -1 206.180 10.9852  13
   9  -6  -1 106.089 9.49256  19
   9  -6  -1 131.979 11.3240  15
   9  -6  -1 110.757 8.60418  16
  -9  -6   1 107.449 7.02085  12
  -9  -6   1 103.415 9.71025   2
   9  -6  -1 101.935 7.56380  22
  -9  -6   1 117.924 8.02013   9
   9  -6  -1 114.291 8.64658  18
   9  -6  -1 101.309 7.27207   2
  -9  -6   1 117.615 6.41309  17
   9  -6  -1 112.706 8.68889  13
   9   6  -1 115.224 7.87637  13
  -8  -6   1 9.49199 3.44805   2
   8  -6  -1 7.51481 3.44722  15
   8  -6  -1 6.48812 3.15148   2
  -8  -6   1 10.7828 2.79473   9
   8  -6  -1 6.30700 2.58965  16
  -8  -6   1 10.6936 2.70757  12
   8  -6  -1 12.7058 3.56205  13
  -8  -6   1 5.47445 1.49905  19
   8  -6  -1 4.39258 2.52833  18
   8  -6  -1 13.2837 3.04087   2
   8  -6  -1 2.41833 2.36333  19
  -8  -6   1 5.85494 2.03094  17
   8  -6  -1 7.55722 2.47318  22
   8   6  -1 8.11147 2.37694  13
  -8   6   1 12.1298 14.0339   1
  -8   6   1 5.09823 9.66676   1
   8   6  -1 8.49649 2.26685  20
  -7  -6   1 332.437 16.6395   2
   7  -6  -1 317.354 13.5539   2
   7  -6  -1 310.610 17.6140  15
  -7  -6   1 324.502 14.3306   9
   7  -6  -1 325.426 14.1731  18
  -7  -6   1 294.250 10.7008  19
  -7  -6   1 324.397 14.4287  12
   7  -6  -1 322.492 14.4532  13
   7  -6  -1 319.944 14.0803  16
  -7  -6   1 324.871 12.9689  17
   7  -6  -1 324.003 13.3229  22
   7  -6  -1 315.964 16.2490  19
  -7   6   1 301.979 37.0447   1
  -7   6   1 292.054 32.5587   1
   7   6  -1 326.468 11.3428  20
  -6  -6   1 272.938 10.6184  19
   6  -6  -1 290.179 12.9327  13
   6  -6  -1 287.148 16.4692  15
   6  -6  -1 293.877 12.6505  18
   6  -6  -1 282.858 12.5596   2
  -6  -6   1 259.371 7.68920  14
  -6  -6   1 306.754 12.7274  17
  -6  -6   1 273.115 12.9986   9
   6  -6  -1 298.788 12.5913  16
  -6  -6   1 283.371 15.0556   2
   6  -6  -1 309.723 12.1960  22
  -6  -6   1 295.013 13.9618  12
  -6   6   1 211.747 30.7003   1
  -6   6   1 223.600 29.2470   1
  -5  -6   1 267.080 12.8473   9
   5  -6  -1 269.989 11.4519  18
  -5  -6   1 261.075 13.9806   2
   5  -6  -1 253.190 11.8380   2
   5  -6  -1 262.454 11.8811  13
  -5  -6   1 268.800 13.8701  12
  -5  -6   1 270.911 14.4561   9
  -5  -6   1 248.128 11.6266   3
   5  -6  -1 262.598 10.7652  22
  -5  -6   1 261.979 10.6445  19
   5  -6  -1 256.015 10.9170  16
   5  -6  -1 244.518 12.8065   9
  -5  -6   1 272.533 12.3499  17
  -5  -6   1 246.313 8.55336  14
  -5   6   1 297.411 32.8425   1
  -5   6   1 270.811 28.5148   1
  -4  -6   1 80.1213 6.51049  17
   4  -6  -1 75.7315 6.06560   2
  -4  -6   1 81.2938 6.25582   3
  -4  -6   1 80.8670 4.74831  14
  -4  -6   1 75.6389 7.04273   2
   4  -6  -1 79.9323 5.13269  22
  -4  -6   1 77.8249 5.56226  19
  -4  -6   1 73.3452 6.40264   9
   4  -6  -1 86.4991 5.69611  18
   4  -6  -1 70.4490 7.72742  15
  -4  -6   1 77.8619 7.24245   9
   4  -6  -1 91.5211 5.50708  16
   4  -6  -1 77.3053 6.79366   9
  -4   6   1 65.6811 17.3885   1
   4   6  -1 76.4161 21.6473   1
  -4   6   1 68.2033 15.6399   1
  -3  -6   1 625.060 23.9480   9
  -3  -6   1 675.589 22.9432  17
  -3  -6   1 673.937 23.7346   2
   3  -6  -1 615.621 21.6561   2
   3  -6  -1 663.378 18.8931  16
   3  -6  -1 672.611 19.0319  22
  -3  -6   1 637.850 19.1312  14
   3  -6  -1 636.985 19.4814  18
  -3  -6   1 686.443 23.2985   9
  -3  -6   1 680.239 21.2021  19
   3  -6  -1 687.664 26.0889  15
   3  -6  -1 655.900 23.8503  19
   3  -6  -1 649.764 23.4030   9
   3   6  -1 704.863 43.9107   1
   3   6  -1 681.737 50.2614   1
   3   6  -1 652.668 16.3617  23
  -3   6   1 669.377 49.6563   1
  -3   6   1 596.122 44.0989   1
  -2  -6   1 544.085 21.6165   9
   2  -6  -1 548.709 15.7249  16
   2  -6  -1 554.461 22.4804  15
  -2  -6   1 551.476 20.6524   2
  -2  -6   1 571.959 21.2477  15
  -2  -6   1 571.345 17.8652  14
  -2  -6   1 568.674 19.3345  19
   2  -6  -1 561.245 16.1732  22
   2  -6  -1 556.101 16.8295  18
   2  -6  -1 580.628 21.3075  19
   2  -6  -1 565.939 19.8628   2
  -2  -6   1 534.207 14.1587  22
  -2  -6   1 554.639 20.5725  17
   2  -6  -1 532.423 20.7447   9
  -2  -6   1 560.736 20.7051   9
  -2   6   1 588.919 42.5645   1
   2   6  -1 559.324 44.7737   1
  -2   6   1 504.235 43.1826   1
   2   6  -1 575.068 40.6099   1
  -1  -6   1 274.636 11.3829  14
   1  -6  -1 275.205 13.6947   9
  -1  -6   1 256.117 13.3910  15
   1  -6  -1 265.381 8.33780  16
   1  -6  -1 241.186 12.0166   2
   1  -6  -1 247.663 8.93276  22
  -1  -6   1 287.874 13.6945   9
   1  -6  -1 267.928 14.2750  15
   1  -6  -1 282.543 9.81500  18
  -1  -6   1 278.452 8.68739  22
  -1  -6   1 276.865 14.1307   9
   1  -6  -1 268.014 13.1011  19
  -1  -6   1 282.962 13.1105   2
  -1  -6   1 276.063 12.4879  19
   1  -6  -1 266.441 13.4694   9
   1   6  -1 246.831 31.1238   1
  -1   6   1 249.012 26.7400   1
   1   6  -1 287.550 27.1576   1
  -1   6   1 290.713 31.9757   1
   0  -6   1 259.556 12.2952   2
   0  -6   1 256.663 12.4403  19
   0  -6  -1 257.210 13.2141   9
   0  -6   1 250.652 13.4962  15
   0  -6  -1 266.168 13.2072   9
   0  -6   1 256.893 13.0027   9
   0  -6  -1 271.415 13.9266  15
   0  -6  -1 250.347 8.27274  22
   0  -6   1 242.727 8.55351  22
   0  -6  -1 273.258 12.7722   2
   0  -6   1 227.965 12.7359   9
   0  -6  -1 253.995 12.2878  19
   0   6   1 237.180 29.5673   1
   0   6   1 239.103 26.0839   1
   0   6  -1 239.052 29.3100   1
   0   6  -1 232.828 25.9487   1
  -1  -6  -1 742.710 24.1823  19
  -1  -6  -1 746.297 25.9266  15
   1  -6   1 768.665 25.4955  19
   1  -6   1 740.867 25.9780   9
   1  -6   1 751.685 24.3099   2
  -1  -6  -1 780.447 25.8211   9
   1  -6   1 767.227 26.1579   9
   1  -6   1 759.035 21.6924  18
   1  -6   1 753.625 20.2440  22
  -1  -6  -1 746.080 18.5334  22
  -1  -6  -1 735.063 25.8884   9
  -1  -6  -1 740.303 25.1539   2
   1  -6   1 769.108 27.1738  15
   1  -6   1 734.194 19.5864  16
   1   6   1 760.429 52.6936   1
   1   6   1 785.569 47.6566   1
  -1   6  -1 779.183 53.0512   1
  -1   6  -1 767.326 49.2878   1
   2  -6   1 322.056 11.0037  22
   2  -6   1 326.705 15.1261   9
   2  -6   1 317.378 10.8906  16
  -2  -6  -1 327.492 13.5000  19
   2  -6   1 302.159 13.2082   2
   2  -6   1 322.635 14.9029  19
  -2  -6  -1 308.188 14.9810   9
  -2  -6  -1 330.308 14.9401   2
   2  -6   1 314.595 15.0125   9
   2  -6   1 314.531 12.0293  18
  -2  -6  -1 319.458 14.5274   9
  -2  -6  -1 295.961 14.2090  15
   2  -6   1 331.952 16.4424  15
   2   6   1 331.043 34.8892   1
   2   6   1 296.960 27.3440   1
  -2   6  -1 301.484 30.1075   1
  -2   6  -1 307.421 33.6356   1
   3  -6   1 8.27694 2.52994   2
  -3  -6  -1 7.43235 2.65546  15
   3  -6   1 7.55405 2.93547  15
  -3  -6  -1 8.78781 2.48938  19
   3  -6   1 11.3156 2.55898  18
   3  -6   1 7.23275 2.18829  16
  -3  -6  -1 7.13177 2.86808   9
  -3  -6  -1 7.63040 2.68547   2
   3  -6   1 10.6831 3.25904   9
   3  -6   1 11.9954 2.47361  22
  -3  -6  -1 4.25361 2.10741   9
   3  -6   1 7.22790 2.72995  19
  -3   6  -1 16.6022 6.51532   1
   3   6   1 36.1059 12.3606   1
  -3   6  -1 17.3369 11.0730   1
  -4  -6  -1 673.711 22.5173  17
  -4  -6  -1 640.385 24.0568   9
  -4  -6  -1 673.484 24.4705   2
   4  -6   1 681.591 20.3554  16
  -4  -6  -1 690.304 23.1885   9
   4  -6   1 636.796 23.4138   9
  -4  -6  -1 701.817 22.8843  15
   4  -6   1 683.121 20.0935  22
   4  -6   1 663.196 21.5955   2
   4  -6   1 649.913 26.1113  15
  -4  -6  -1 632.740 18.5760  14
   4  -6   1 669.864 21.1520  18
  -4  -6  -1 639.988 21.2323   3
  -4  -6  -1 663.404 20.5285  19
   4  -6   1 642.859 24.1727  19
  -4   6  -1 674.019 49.9201   1
  -4   6  -1 653.863 45.7522   1
   4   6   1 713.273 51.8850   1
  -5  -6  -1 335.032 14.5769   9
   5  -6   1 333.569 14.4065  13
   5  -6   1 340.123 17.7843  15
  -5  -6  -1 336.410 14.0719  17
   5  -6   1 319.225 13.2942   2
   5  -6   1 334.366 16.1620  19
  -5  -6  -1 329.810 15.9942   9
   5  -6   1 326.843 13.0284  16
   5  -6   1 346.396 13.8788  18
  -5  -6  -1 324.611 15.9823   2
  -5  -6  -1 321.308 12.0526  19
  -5  -6  -1 343.883 13.8298   3
  -5  -6  -1 325.338 10.3942  14
   5  -6   1 332.572 12.6104  22
   5   6   1 307.563 35.4437   1
   5   6   1 320.336 9.85685  20
  -5   6  -1 292.731 31.6094   1
  -5   6  -1 270.944 34.3087   1
  -6  -6  -1 81.9192 6.16570   3
  -6  -6  -1 81.5602 7.23120  12
  -6  -6  -1 75.9370 7.39703   9
   6  -6   1 83.4361 6.24773  16
  -6  -6  -1 77.5574 7.69602   2
   6  -6   1 80.0687 6.34525  18
   6  -6   1 70.6530 5.44528   2
   6  -6   1 79.6906 8.54591  15
  -6  -6  -1 80.3972 6.52846   9
  -6  -6  -1 76.9242 5.94518  17
  -6  -6  -1 81.7211 4.96533  19
   6  -6   1 82.9986 7.69163  19
   6  -6   1 83.7538 5.91471  22
   6  -6   1 77.9100 6.63018  13
  -6   6  -1 96.0948 18.8828   1
   6   6   1 79.1004 5.46068  13
  -6   6  -1 53.8219 19.4965   1
   7  -6   1 143.912 8.04706   2
   7  -6   1 139.857 9.37043  13
  -7  -6  -1 134.469 6.03392  19
  -7  -6  -1 135.869 7.66592  17
   7  -6   1 135.572 11.3791  15
  -7  -6  -1 131.214 10.3643   2
   7  -6   1 137.344 9.02010  18
   7  -6   1 125.356 8.36524  16
  -7  -6  -1 151.317 9.17994  12
  -7  -6  -1 129.160 8.38250   9
   7  -6   1 130.706 10.0598  19
   7  -6   1 146.287 8.45042  22
  -7   6  -1 139.545 26.9492   1
   7   6   1 135.234 7.62811  13
  -7   6  -1 109.477 25.8848   1
   8  -6   1 603.551 20.6749  22
   8  -6   1 601.153 23.6245  14
   8  -6   1 600.987 26.0676  15
  -8  -6  -1 569.719 18.3354  17
   8  -6   1 546.234 19.0763   2
   8  -6   1 618.297 24.4830  19
  -8  -6  -1 580.180 20.7799   9
  -8  -6  -1 575.421 24.3112   2
   8  -6   1 592.577 22.1639  18
   8  -6   1 592.463 21.6720  16
   8  -6   1 592.028 19.1037   2
  -8  -6  -1 588.415 20.3785  12
   8  -6   1 597.501 22.8016  13
  -8  -6  -1 558.707 15.1737  19
   8   6   1 570.816 19.2650  13
   9  -6   1 155.670 8.51573   2
  -9  -6  -1 178.461 7.85322  17
   9  -6   1 184.676 12.4585  19
  -9  -6  -1 181.863 12.8319   2
   9  -6   1 160.846 11.1666  13
   9  -6   1 176.505 11.3122  18
   9  -6   1 167.286 9.94504  22
  -9  -6  -1 172.220 9.87768   9
  -9  -6  -1 177.965 9.21981  12
   9  -6   1 191.070 12.2360  14
   9  -6   1 170.180 10.9973  16
   9  -6   1 167.920 12.9755  15
   9   6   1 174.220 9.36280  13
  10  -6   1 8.00184 2.84605  22
  10  -6   1 5.01656 2.16774   2
  10  -6   1 -1.0062 2.36305  18
  10  -6   1 1.59677 1.99681  13
  10  -6   1 2.26484 2.38737  15
  10  -6   1 3.53072 2.64257  19
 -10  -6  -1 5.20706 1.86867  12
  10  -6   1 5.03050 2.62193  16
  10  -6   1 8.51311 2.99851  14
 -10  -6  -1 2.25264 1.51939  17
  10   6   1 4.39917 2.17515  13
  11  -6   1 235.152 14.3179  19
 -11  -6  -1 208.795 8.80681  12
  11  -6   1 206.019 12.0103  22
  11  -6   1 242.986 15.6486  15
  11  -6   1 236.414 14.0752  14
  11  -6   1 221.181 13.5640  16
  11  -6   1 218.373 14.0591  13
  11  -6   1 195.806 11.1060   2
  11  -6   1 203.565 13.3422  18
  11   6   1 218.301 11.2458  13
  12  -6   1 197.273 10.2359  21
 -12  -6  -1 191.881 9.44496  21
  12  -6   1 178.095 13.5632  15
  12  -6   1 191.012 13.1505  14
  12  -6   1 199.551 11.9119  22
  12  -6   1 190.672 12.9620  16
  12  -6   1 187.192 13.3368  18
  12  -6   1 195.557 13.6386  13
  12  -6   1 194.740 13.0383  19
  12  -6   1 185.618 12.4135  17
  12   6   1 176.042 10.3899  13
  13  -6   1 5.01762 2.97298  14
  13  -6   1 6.94398 3.09411  13
  13  -6   1 1.84188 2.09903  19
  13  -6   1 4.55982 2.61857  22
  13  -6   1 1.03684 2.62480  18
  13  -6   1 6.59904 3.03872  21
  13  -6   1 6.51508 2.55807  16
  13  -6   1 1.34790 2.99611  15
  13  -6   1 5.35838 3.00687  17
  13   6   1 6.34413 2.78245  13
  11  -7  -1 6.56889 3.58357  19
 -11  -7   1 19.0541 3.75752  12
  11  -7  -1 15.0071 5.43695  14
  11  -7  -1 7.65910 3.11758  16
  11  -7  -1 14.3562 3.67375  22
  11  -7  -1 13.4239 4.68629  15
 -11  -7   1 16.8410 4.19834  21
  11  -7  -1 25.0268 5.72372  18
  11   7  -1 19.6261 3.75639  13
  10  -7  -1 2.14823 2.91895  15
  10  -7  -1 2.93324 2.48338  16
  10  -7  -1 3.91125 2.52051  19
  10  -7  -1 1.83363 2.39932  18
 -10  -7   1 1.27337 1.90331  12
  10  -7  -1 1.49932 2.70593  13
  10  -7  -1 3.06790 2.63393  14
  10   7  -1 4.43788 2.63512  13
   9  -7  -1 50.4989 5.56718  22
   9  -7  -1 59.8842 6.39309  13
   9  -7  -1 48.6209 7.88009  19
   9  -7  -1 55.6117 7.02716  14
  -9  -7   1 47.4722 4.83408  17
  -9  -7   1 52.9845 5.43569  12
   9  -7  -1 54.7125 7.50265  18
   9  -7  -1 45.6719 8.72969  15
   9  -7  -1 50.4776 6.17467  16
   9   7  -1 48.5566 5.47092  13
   8  -7  -1 11.5041 3.17363  22
   8  -7  -1 3.29494 2.48687  14
   8  -7  -1 5.89369 2.62080  16
   8  -7  -1 19.5951 5.42992  15
   8  -7  -1 6.14689 3.20652   2
  -8  -7   1 6.92368 2.52418  17
   8  -7  -1 14.8779 3.50772  18
  -8  -7   1 6.57291 2.52765  12
   8  -7  -1 10.0016 3.91573  19
   8  -7  -1 6.78539 2.64030  13
   8   7  -1 8.54991 2.64618  13
   7  -7  -1 57.0136 5.30371  22
  -7  -7   1 37.8161 6.11504  12
   7  -7  -1 56.7744 7.23279  19
   7  -7  -1 51.8745 6.03521   2
   7  -7  -1 62.0478 8.02277  15
   7  -7  -1 52.9888 5.62430  16
  -7  -7   1 47.2606 5.08916  17
   7  -7  -1 52.8559 5.63851  18
  -7  -7   1 42.9331 4.02074  19
   7   7  -1 47.8253 4.93393  13
   6  -7  -1 -0.3165 1.92139  15
  -6  -7   1 0.68865 1.61640  17
  -6  -7   1 1.19981 1.61872   9
   6  -7  -1 3.61133 2.10545   2
  -6  -7   1 -2.0973 1.11928  19
   6  -7  -1 0.14664 1.71287  16
   6  -7  -1 1.41555 1.36970  22
  -6  -7   1 4.46012 3.02767   2
   6  -7  -1 2.58596 2.78740  19
   6  -7  -1 0.01133 1.74244  18
   6   7  -1 1.58156 1.73129  20
  -5  -7   1 137.860 9.16057  17
   5  -7  -1 127.018 7.30302  22
  -5  -7   1 121.430 10.0378   2
   5  -7  -1 125.028 10.3317  19
   5  -7  -1 124.250 7.48795  18
  -5  -7   1 126.541 10.0777  12
  -5  -7   1 108.595 5.43608  14
   5  -7  -1 136.249 7.48954  16
  -5  -7   1 126.805 9.26621   9
  -5  -7   1 123.164 7.41476  19
   5  -7  -1 143.185 9.15295   2
   5  -7  -1 132.971 11.6743  15
  -4  -7   1 18.3209 5.33402   9
   4  -7  -1 29.4551 5.00577   2
  -4  -7   1 30.4888 4.59438  19
   4  -7  -1 21.6780 3.58418  18
  -4  -7   1 29.9726 6.78492  12
   4  -7  -1 16.0410 4.74574  19
   4  -7  -1 23.3365 3.69913  22
  -4  -7   1 26.3710 4.75640   9
   4  -7  -1 22.1890 3.37317  16
   4  -7  -1 20.7860 5.38983  15
  -4  -7   1 23.2272 3.30108  14
  -4  -7   1 21.4100 4.82658  17
  -4  -7   1 22.0179 4.64634   2
   3  -7  -1 41.9153 3.84220  18
   3  -7  -1 37.5298 4.85234   2
   3  -7  -1 37.2610 3.33983  16
   3  -7  -1 36.9944 3.50208  22
  -3  -7   1 39.8090 3.95363  14
  -3  -7   1 36.0379 5.70321   9
   3  -7  -1 41.3256 7.70602  15
   3  -7  -1 44.9775 6.74480  19
  -3  -7   1 43.0276 7.09817  17
  -3  -7   1 33.0292 5.68974   9
  -3  -7   1 33.1349 5.56644   2
   3  -7  -1 42.2546 6.89080   9
  -3  -7   1 41.4900 4.60978  19
   2  -7  -1 27.1994 5.24467  19
  -2  -7   1 26.2997 4.65544  19
   2  -7  -1 33.5548 5.99121   9
  -2  -7   1 24.5913 3.90701  14
   2  -7  -1 25.2917 4.64873   2
   2  -7  -1 21.9395 5.40954  15
  -2  -7   1 20.7947 4.97674  17
   2  -7  -1 23.2589 4.91378   9
  -2  -7   1 21.3412 4.79975   2
   2  -7  -1 28.0374 2.88553  22
  -2  -7   1 23.2645 4.85225   9
  -2  -7   1 19.0955 4.74354   9
  -1  -7   1 128.130 10.1496   9
   1  -7  -1 145.643 6.47870  22
   1  -7  -1 150.746 9.96532   2
  -1  -7   1 156.627 5.93624  22
  -1  -7   1 168.930 10.1088  19
  -1  -7   1 162.478 8.98089  14
  -1  -7   1 144.917 10.3460   9
  -1  -7   1 161.373 11.3074  15
  -1  -7   1 169.560 11.1321  17
  -1  -7   1 166.934 10.5732   2
   1  -7  -1 186.917 12.3566  15
   1  -7  -1 149.144 10.3588  19
   1  -7  -1 142.510 10.6371   9
   1  -7  -1 161.861 11.1860   9
   0  -7   1 40.4090 5.58148   9
   0  -7   1 33.8592 5.14971  14
   0  -7  -1 37.1565 5.70553  19
   0  -7  -1 40.9103 6.31832   2
   0  -7  -1 30.5523 5.77529   9
   0  -7  -1 30.8037 2.62034  22
   0  -7  -1 41.1875 7.23712  15
   0  -7  -1 33.7627 5.71228   9
   0  -7   1 38.1702 5.12740   2
   0  -7   1 31.3275 2.83939  22
   0  -7   1 38.1633 5.26763   9
   0  -7   1 45.3488 5.48903  19
   0  -7   1 31.2702 5.95730  15
   0  -7   1 31.3609 5.78894  17
   0   7  -1 29.0722 25.9367   1
  -1  -7  -1 14.9438 3.28567  14
   1  -7   1 14.4647 3.88536  19
  -1  -7  -1 20.2740 4.70204   9
  -1  -7  -1 14.2145 1.75890  22
   1  -7   1 13.8034 4.42839  15
   1  -7   1 21.1817 4.78231   9
  -1  -7  -1 23.0013 5.00389   2
  -1  -7  -1 17.7926 4.66679  15
  -1  -7  -1 25.7691 5.17969   9
   1  -7   1 21.1904 4.37612  14
   1  -7   1 16.2858 3.68029   2
   1  -7   1 19.2702 2.95410  22
   1  -7   1 19.4352 4.41430   9
  -1  -7  -1 21.2354 4.29659  19
  -1   7  -1 24.2339 17.8475   1
   2  -7   1 129.125 6.58776  22
  -2  -7  -1 132.648 7.70259  14
  -2  -7  -1 127.444 9.51328   9
  -2  -7  -1 129.953 9.77594   2
   2  -7   1 130.956 7.19189  18
   2  -7   1 136.282 10.3638   9
  -2  -7  -1 133.821 10.0131   9
  -2  -7  -1 140.633 10.1628  15
   2  -7   1 142.811 9.44461  14
   2  -7   1 151.187 10.4135  19
  -2  -7  -1 132.246 8.71341  19
  -2  -7  -1 136.626 9.81445  17
   2  -7   1 126.135 8.87576   2
   2  -7   1 135.939 6.07139  16
   2  -7   1 118.121 10.5287  15
  -2   7  -1 127.682 30.3859   1
  -3  -7  -1 54.7687 4.53595  14
  -3  -7  -1 50.5842 6.34900   2
   3  -7   1 59.7458 4.56534  22
   3  -7   1 62.5011 6.37389  14
   3  -7   1 45.4321 8.09444  15
   3  -7   1 58.2472 6.67768  19
  -3  -7  -1 61.7452 6.35433  17
   3  -7   1 56.0528 6.66464   9
  -3  -7  -1 62.1966 6.54779   9
   3  -7   1 58.6921 5.07020  18
   3  -7   1 56.5722 4.26291  16
  -3  -7  -1 53.8942 5.27928  19
   3  -7   1 56.5155 5.68104   2
  -3  -7  -1 47.5470 6.52923   9
  -3   7  -1 67.9727 24.2601   1
   4  -7   1 34.8656 3.75219  22
  -4  -7  -1 33.5433 5.40834   9
   4  -7   1 41.6521 4.73316   2
   4  -7   1 22.2023 5.40006  15
  -4  -7  -1 39.6998 3.61392  14
  -4  -7  -1 34.6040 6.20846   2
   4  -7   1 41.7922 6.97177   9
  -4  -7  -1 48.3982 5.62467  17
   4  -7   1 36.2166 6.66166  14
   4  -7   1 30.5716 4.83763  18
   4  -7   1 32.6124 3.67092  16
  -4  -7  -1 33.2897 4.20180  19
   4  -7   1 29.9697 5.92584  19
  -4   7  -1 34.3902 29.8857   1
  -5  -7  -1 4.73033 3.71117   2
   5  -7   1 6.10233 2.48084   2
   5  -7   1 10.0180 4.16319  15
  -5  -7  -1 2.78118 2.31396   9
  -5  -7  -1 6.36898 3.22539  12
   5  -7   1 8.25360 2.53976  16
  -5  -7  -1 5.12429 1.84730  14
   5  -7   1 5.77139 2.37799  22
   5  -7   1 3.85940 1.96460  18
   5  -7   1 4.06630 2.84293  14
  -5  -7  -1 6.77909 2.86942  17
  -6  -7  -1 110.303 7.83564  17
   6  -7   1 103.001 7.35004  18
  -6  -7  -1 100.452 10.9551   2
  -6  -7  -1 97.6546 8.51928  12
   6  -7   1 108.944 7.34582  16
   6  -7   1 119.717 10.1837  19
  -6  -7  -1 79.6784 7.92917   9
   6  -7   1 85.5967 6.79600   2
  -6  -7  -1 101.858 6.17740  19
   6  -7   1 103.894 9.13197  14
   6  -7   1 122.680 11.0062  15
   6  -7   1 116.761 7.45183  22
   6   7   1 106.731 6.46563  13
   7  -7   1 8.12858 2.65345  22
  -7  -7  -1 8.57033 2.97008  12
   7  -7   1 7.55797 2.72520  14
   7  -7   1 10.0113 3.12024  18
   7  -7   1 10.6907 3.59472  15
   7  -7   1 4.34782 2.70567  19
  -7  -7  -1 9.34489 2.61720  17
  -7  -7  -1 5.00671 1.59397  19
   7  -7   1 6.72209 2.81364  16
   7  -7   1 2.52753 2.66771   2
   7   7   1 2.67439 2.04595  13
  -8  -7  -1 14.1780 3.63147  12
   8  -7   1 13.5645 3.78293  13
   8  -7   1 10.2756 4.04604  14
   8  -7   1 10.2169 3.37400   2
   8  -7   1 16.5162 4.42532  18
  -8  -7  -1 8.78993 2.68106  17
   8  -7   1 18.8618 5.35720  19
   8  -7   1 13.9855 3.54180  16
   8  -7   1 8.84756 3.75236  15
   8  -7   1 12.0054 3.43916  22
   8   7   1 12.5236 3.10138  13
   9  -7   1 7.55811 2.88012  22
   9  -7   1 13.6783 3.82680  16
   9  -7   1 10.3775 3.95176  15
   9  -7   1 4.89379 2.84225  13
   9  -7   1 16.5022 4.17402  18
  -9  -7  -1 8.00141 2.79767  12
   9  -7   1 5.62257 2.49267  14
   9  -7   1 10.5590 3.89620  19
   9   7   1 8.31576 2.91326  13
  10  -7   1 57.9761 7.02408  18
  10  -7   1 51.6531 8.76064  14
  10  -7   1 51.2675 8.25935  19
  10  -7   1 49.2850 8.29313  17
  10  -7   1 45.7522 5.55547  22
 -10  -7  -1 53.2532 4.92809  12
  10  -7   1 65.5684 8.56538  15
  10  -7   1 43.4275 7.11444  13
  10  -7   1 46.6950 7.22718  16
  10   7   1 42.9210 5.51960  13
   7  -8  -1 55.2729 5.34052  22
  -7  -8   1 49.5344 5.81061  17
   7  -8  -1 52.4422 6.10798  16
   7  -8  -1 63.3093 7.63878  14
   7  -8  -1 40.0603 5.52590  18
   7  -8  -1 61.2289 9.90040  19
   7  -8  -1 50.1133 9.53085  15
  -7  -8   1 69.0392 6.89219  12
  -6  -8   1 108.170 8.26347  17
   6  -8  -1 104.381 10.1691   2
   6  -8  -1 115.008 10.2597  19
   6  -8  -1 111.988 7.08919  16
   6  -8  -1 103.372 7.10986  22
   6  -8  -1 99.7563 6.93123  18
   6  -8  -1 108.816 9.70392  14
   6  -8  -1 97.4927 11.0077  15
  -6  -8   1 111.757 9.37254  12
  -6  -8   1 117.184 6.99922  19
   6   8  -1 110.552 7.53732  13
   5  -8  -1 21.2037 5.22595   2
   5  -8  -1 30.2108 6.91597  15
   5  -8  -1 24.1157 5.36805  19
  -5  -8   1 27.6772 5.71647  12
   5  -8  -1 31.1623 4.46427  22
   5  -8  -1 31.1285 5.88472  14
  -5  -8   1 34.2881 5.58641  17
   4  -8  -1 17.4985 4.57928  14
  -4  -8   1 10.3565 2.81587  19
  -4  -8   1 7.23169 2.22540  14
   4  -8  -1 11.3269 2.51223  22
  -4  -8   1 8.05888 3.23421  17
   4  -8  -1 12.9411 4.09206   2
  -4  -8   1 12.2569 4.86424  12
   4  -8  -1 13.5211 4.15728  19
  -3  -8   1 179.796 13.1208  12
   3  -8  -1 153.518 11.7947  19
   3  -8  -1 169.016 7.83090  22
  -3  -8   1 161.412 10.0634  19
  -3  -8   1 160.835 8.30680  14
   3  -8  -1 177.668 13.8651  15
   3  -8  -1 156.988 11.0025   2
   3  -8  -1 160.825 11.2403  14
  -3  -8   1 165.256 11.5225  17
   2  -8  -1 136.623 11.9289  15
  -2  -8   1 125.476 11.5998  12
  -2  -8   1 125.169 7.60540  14
  -2  -8   1 118.953 8.69828  19
   2  -8  -1 135.724 10.3599  19
   2  -8  -1 118.795 9.15091  14
  -2  -8   1 127.500 10.0982  17
   2  -8  -1 117.128 9.33692   2
   2  -8  -1 117.984 5.99743  22
  -1  -8   1 6.60361 3.17059  17
   1  -8  -1 15.8415 4.42388   2
  -1  -8   1 8.14465 4.85692   2
   1  -8  -1 15.4136 4.80307  17
   1  -8  -1 8.17432 3.39752  19
  -1  -8   1 16.1732 3.96940  19
  -1  -8   1 21.4014 4.35394  14
   1  -8  -1 12.8067 3.98335  14
   1  -8  -1 13.4466 4.60471  15
   0  -8   1 66.4346 7.47097   2
   0  -8  -1 86.6730 8.01409  19
   0  -8   1 95.6331 8.45603  19
   0  -8   1 89.2319 8.99989  17
   0  -8  -1 90.3843 9.43718  15
   0  -8  -1 78.6758 6.91833  14
   0  -8  -1 103.069 9.51361  17
   0  -8   1 87.7050 7.20304  14
  -1  -8  -1 136.020 11.0213  15
  -1  -8  -1 134.265 9.62964  19
   1  -8   1 111.909 9.38386   2
   1  -8   1 122.524 11.0231  15
   1  -8   1 150.768 11.6693  17
   1  -8   1 164.493 11.1077  19
  -1  -8  -1 131.267 10.6085  17
  -1  -8  -1 138.671 8.56461  14
   1  -8   1 135.439 9.32785  14
   1  -8   1 130.939 6.25674  22
   2  -8   1 29.5019 5.51958   2
   2  -8   1 47.8716 3.73127  22
   2  -8   1 51.4862 8.47990  17
  -2  -8  -1 33.8202 5.56537  19
   2  -8   1 27.0978 6.85310   9
   2  -8   1 43.8792 6.65101  14
   2  -8   1 39.7643 8.00405  15
   2  -8   1 39.8991 6.84277  19
  -2  -8  -1 44.3430 7.63929  17
  -2  -8  -1 43.9278 4.52733  14
   3  -8   1 12.0645 4.34072   9
   3  -8   1 11.6436 3.98331   2
   3  -8   1 8.20998 3.11956  17
  -3  -8  -1 13.5284 2.96259  14
   3  -8   1 10.6997 3.89587  14
  -3  -8  -1 6.67804 2.74105  17
   3  -8   1 7.27873 4.10117  15
   3  -8   1 11.0087 3.64014  19
  -3  -8  -1 11.5237 3.17555  19
   3  -8   1 6.63767 2.35200  22
  -4  -8  -1 82.0888 6.85428  19
   4  -8   1 88.8610 8.56689  14
   4  -8   1 99.1917 9.38919  19
   4  -8   1 79.9477 6.31461  18
   4  -8   1 77.7011 9.32863  15
  -4  -8  -1 90.6461 5.61924  14
   4  -8   1 83.9243 5.88667  22
  -4  -8  -1 111.173 10.4839  12
  -4  -8  -1 92.1152 8.17402  17
   4  -8   1 101.006 9.06768   2
   4  -8   1 94.6653 9.73195  17
   5  -8   1 99.8124 7.10726  18
   5  -8   1 115.894 9.71987   2
   5  -8   1 116.495 9.81367  14
   5  -8   1 96.4120 7.49139  16
   5  -8   1 108.362 7.05000  22
  -5  -8  -1 116.757 7.35528  19
   5  -8   1 115.087 10.6223  17
  -5  -8  -1 116.583 9.03124  17
  -5  -8  -1 128.314 10.3557  12
   5  -8   1 122.861 10.5797  19
   5  -8   1 129.129 11.8827  15
  -6  -8  -1 5.29711 2.85226  12
   6  -8   1 6.11869 3.55013  19
   6  -8   1 2.92378 2.49918  17
   6  -8   1 8.25112 3.00198  22
   6  -8   1 3.92341 2.35807  15
  -6  -8  -1 5.75080 3.02379  17
   6  -8   1 -0.6550 2.69610  16
  -6  -8  -1 5.25899 2.49876  19
   6  -8   1 4.51058 2.48613  14
   7  -8   1 49.5500 8.17555  17
  -7  -8  -1 57.3065 6.37470  12
   7  -8   1 55.1377 6.87123  14
   7  -8   1 58.0548 5.56287  16
  -7  -8  -1 40.5222 5.15700  17
   7  -8   1 43.0197 7.61060  19
   7  -8   1 43.9358 4.88952  22
   7  -8   1 42.2908 6.25930  18
   7  -8   1 46.0270 8.37723  15
  18   0  -2 17.6054 4.60230  18
  18   0  -2 21.0344 4.88726  16
  18   0  -2 16.9588 3.96016  22
  18   0  -2 20.2673 5.80588  13
  17   0  -2 30.1622 6.66731  13
  17   0  -2 38.5174 4.55151  22
  17   0  -2 30.5810 6.00139  18
  17   0  -2 29.4857 5.87577  16
  16   0  -2 321.147 15.7409  16
  16   0  -2 322.124 16.8711  13
  16   0  -2 291.226 10.6952  14
  16   0  -2 293.510 12.8216  22
  16   0  -2 310.380 16.1354  18
 -15   0   2 179.912 10.4658   2
  15   0  -2 182.020 11.6716  18
  15   0  -2 189.222 12.2657  13
 -15   0   2 173.117 10.3861   9
  15   0  -2 188.139 7.90071  14
  15   0  -2 168.291 10.8491  16
  15   0  -2 187.937 9.44170  22
 -14   0   2 50.2344 5.26895   9
  14   0  -2 44.1888 3.63271  14
  14   0  -2 46.6144 5.65800  13
  14   0  -2 40.2317 4.20918  22
  14   0  -2 46.6079 5.27310  16
  14   0  -2 33.5789 2.48885  19
 -14   0   2 41.1133 4.91342   2
  14   0  -2 45.8597 5.65065  18
  13   0  -2 234.283 7.94363  15
  13   0  -2 236.833 10.1854  22
 -13   0   2 236.861 11.8882   2
  13   0  -2 226.089 7.67980  19
  13   0  -2 231.948 11.8898  16
  13   0  -2 241.865 9.16431  14
  13   0  -2 223.819 12.0802  18
  13   0  -2 240.328 11.6400  23
 -13   0   2 247.709 11.6802   9
  13   0  -2 238.876 12.7955  13
 -12   0   2 1552.79 64.2491   1
  12   0  -2 1545.88 41.8437  18
 -12   0   2 1550.44 40.5176   9
  12   0  -2 1440.82 41.4564   2
  12   0  -2 1528.81 36.8910  14
  12   0  -2 1505.75 67.5409   1
  12   0  -2 1521.06 38.2501  22
  12   0  -2 1487.78 40.2838  23
  12   0  -2 1489.64 35.8656  15
  12   0  -2 1512.31 41.0847  16
 -12   0   2 1549.74 41.2385   2
  12   0  -2 1513.18 42.4297  13
  11   0  -2 31.2932 2.86732  14
  11   0  -2 28.5161 5.20935  13
  11   0  -2 23.2257 3.84072   2
 -11   0   2 34.7836 4.03530   2
  11   0  -2 31.6725 3.29765  22
 -11   0   2 30.2294 8.82633   1
  11   0  -2 28.0971 4.53728  16
 -11   0   2 35.5183 3.82177   9
  11   0  -2 28.6070 2.52308  15
  11   0  -2 28.4813 1.71473  12
  11   0  -2 12.7825 20.9229   8
  11   0  -2 24.8626 8.47985   1
  11   0  -2 27.2593 4.50448  18
  11   0  -2 31.2159 3.54033   9
  11   0  -2 30.0198 3.81724  23
 -10   0   2 557.039 18.5281   2
  10   0  -2 557.294 17.6949  23
  10   0  -2 531.225 15.0165  15
  10   0  -2 563.245 17.2602   9
  10   0  -2 542.479 18.3694  18
 -10   0   2 569.174 59.6545   5
  10   0  -2 466.380 52.1183   4
  10   0  -2 552.003 54.2308   6
  10   0  -2 543.575 16.0604  22
  10   0  -2 557.632 18.1038  16
 -10   0   2 554.727 17.6475   9
  10   0  -2 544.005 18.9253  13
  10   0  -2 548.249 34.6328   1
 -10   0   2 498.276 63.7842   4
  10   0  -2 528.071 18.6049   2
 -10   0   2 589.015 33.3214   1
  10   0  -2 496.277 44.8878   8
  -9   0   2 987.156 43.3753   1
  -9   0   2 941.771 76.7171   5
   9   0  -2 966.926 57.2723   8
   9   0  -2 935.746 25.1533   9
   9   0  -2 931.241 26.3760  18
   9   0  -2 994.782 67.9782   6
  -9   0   2 954.948 25.6921   9
   9   0  -2 915.584 69.4634   4
   9   0  -2 975.971 27.3064  13
  -9   0   2 820.078 76.6458   4
   9   0  -2 915.530 25.4746  23
   9   0  -2 902.238 26.7331   2
   9   0  -2 890.892 23.1281  15
   9   0  -2 925.521 44.5689   1
  -9   0   2 934.438 26.5227   2
   9   0  -2 944.820 24.0384  22
   8   0  -2 1299.94 52.5290   1
  -8   0   2 1338.05 34.2905   2
  -8   0   2 1364.26 90.8161   4
   8   0  -2 1287.22 30.9444  15
   8   0  -2 1345.10 32.8264   9
   8   0  -2 1257.65 31.3628  22
  -8   0   2 1338.80 33.2110   9
   8   0  -2 1330.93 34.3307  13
  -8   0   2 1381.99 51.6747   1
  -8   0   2 1285.66 85.4811   5
   8   0  -2 1280.95 34.3566   2
   8   0  -2 1351.61 76.0242   6
   8   0  -2 1315.19 33.1173  23
   8   0  -2 1179.89 76.0309   4
   8   0  -2 1291.47 64.6610   8
   7   0  -2 341.512 22.5043   1
   7   0  -2 347.064 10.9667   9
  -7   0   2 354.303 21.9990   1
  -7   0   2 329.378 11.7694   2
   7   0  -2 309.844 31.8220   6
   7   0  -2 323.941 11.9480   2
   7   0  -2 305.269 9.40085  15
   7   0  -2 299.798 10.7306  23
   7   0  -2 322.937 11.6450  13
   7   0  -2 309.470 34.0464   4
  -7   0   2 337.035 11.1554   9
  -7   0   2 284.390 38.3038   5
   7   0  -2 319.817 11.3443  18
   6   0  -2 1317.17 47.9918   1
   6   0  -2 1288.40 30.4740  15
   6   0  -2 1339.84 60.4989   8
  -6   0   2 1249.76 78.6548   5
   6   0  -2 1305.46 31.9788  23
   6   0  -2 1299.53 33.2479   2
  -6   0   2 1465.75 48.7758   1
   6   0  -2 1293.67 32.4482  18
  -6   0   2 1366.55 33.2508   2
   6   0  -2 1355.77 68.3335   6
   6   0  -2 1319.18 32.8476  13
   6   0  -2 1261.99 29.8333  12
   6   0  -2 1412.11 32.1916   9
  -6   0   2 1319.70 32.1647   9
   6   0  -2 1354.75 72.4900   4
   6   0  -2 1284.59 30.7274  17
  -6   0   2 1282.87 30.5414  12
   5   0  -2 3427.34 75.3092  21
   5   0  -2 3559.38 125.913   4
   5   0  -2 3598.68 79.7048   2
   5   0  -2 3418.00 76.6679  12
   5   0  -2 3501.06 79.0582  13
   5   0  -2 3486.45 78.2555  23
  -5   0   2 3458.41 75.3630  21
   5   0  -2 3644.69 78.4956   9
   5   0  -2 3482.50 78.6375  20
  -5   0   2 3695.43 138.114   5
   5   0  -2 3715.78 120.061   6
  -5   0   2 3668.60 94.6538   1
   5   0  -2 3339.14 76.8546  17
  -5   0   2 3512.50 79.3852   2
   5   0  -2 3736.85 96.6650   1
   5   0  -2 3695.84 112.013   8
  -5   0   2 3703.23 77.4703  12
   5   0  -2 3473.75 77.0381  15
  -5   0   2 3622.40 78.7101   9
   4   0  -2 2690.50 95.2298   4
   4   0  -2 2605.66 56.4235   9
   4   0  -2 2429.20 55.0551  12
   4   0  -2 2675.75 71.2890   1
   4   0  -2 2575.45 54.0434  21
  -4   0   2 2635.40 56.6595   9
   4   0  -2 2520.61 56.8482  13
   4   0  -2 2352.54 55.7276  19
   4   0  -2 2544.27 55.2526  15
  -4   0   2 2541.29 54.0690  21
  -4   0   2 2539.52 55.7956  17
  -4   0   2 2543.63 101.958   5
   4   0  -2 2439.34 56.2780  20
   4   0  -2 2661.00 57.4229   2
   4   0  -2 2542.97 87.8534   6
  -4   0   2 2462.29 56.9869   2
   4   0  -2 2344.80 55.1863  17
  -4   0   2 2643.89 69.6704   1
   4   0  -2 2476.32 56.1108  23
   4   0  -2 2553.26 82.5180   8
  -4   0   2 2590.24 55.5905  12
   3   0  -2 441.442 11.4507  19
   3   0  -2 460.328 11.9549  13
   3   0  -2 442.879 10.9682  15
   3   0  -2 432.865 11.4273  23
   3   0  -2 508.159 20.7675   1
   3   0  -2 446.398 10.2880  21
   3   0  -2 448.968 27.9218   6
   3   0  -2 416.604 11.0719  17
  -3   0   2 478.127 12.0725   9
  -3   0   2 465.930 11.3378  12
  -3   0   2 451.785 10.3103  21
   3   0  -2 421.367 10.9622  12
   3   0  -2 459.393 24.9989   8
   3   0  -2 452.902 29.3063   4
   3   0  -2 450.236 11.7704   9
  -3   0   2 452.357 11.4590  17
  -3   0   2 479.102 34.0972   5
   3   0  -2 477.573 12.4697   2
  -3   0   2 451.207 12.2370   2
   2   0  -2 4820.04 131.591   5
   2   0  -2 4770.75 124.356   4
  -2   0   2 4633.86 124.736   4
   2   0  -2 4414.81 120.924   6
   2   0  -2 4676.74 117.427   8
  -2   0   2 4786.83 130.822   5
  -2   0   2 4699.60 122.827   6
   0   0  -2 181.793 9.46727   5
   0   0  -2 191.762 10.8806   4
   0   0   2 184.535 11.5153   7
   0   0  -2 174.105 5.70358   1
   0   0   2 179.416 4.64201  14
   0   0   2 182.009 4.43791  22
   0   0  -2 186.450 7.23451   8
   0   0   2 180.349 4.56188  19
   0   0   2 163.304 4.50847  21
   0   0   2 185.914 4.59938  17
   0   0   2 194.722 4.64011  12
   0   0  -2 169.222 4.32613   9
  -1   0  -2 573.981 12.6885  17
   1   0   2 537.440 12.7806  21
  -1   0  -2 556.076 12.7925  21
  -1   0  -2 602.854 25.1985   7
   1   0   2 570.041 12.7768  19
  -1   0  -2 561.019 12.7491  19
   1   0   2 571.239 13.0513  18
   1   0   2 577.663 13.0074  14
  -1   0  -2 575.373 13.0897  16
  -1   0  -2 578.873 12.3940   9
  -1   0  -2 572.949 13.0324  18
  -1   0  -2 576.996 12.6507  12
  -1   0  -2 579.724 12.7398   2
   1   0   2 565.678 12.7392  22
  -1   0  -2 565.159 12.7178  22
  -1   0  -2 584.659 14.2141   1
   1   0   2 582.112 12.6713  12
  -1   0  -2 593.971 21.7711   5
   1   0   2 568.740 13.1049  16
  -1   0  -2 573.963 24.5909   4
  -1   0  -2 553.132 12.9362  14
   1   0   2 571.524 14.2927   1
   1   0   2 607.852 25.1036   7
   1   0   2 582.008 12.7296  17
   1   0   2 561.764 13.0603  13
  -1   0  -2 566.255 13.0354  13
  -2   0  -2 37.1378 8.98735   4
   2   0   2 44.0817 1.89764  14
  -2   0  -2 39.4587 4.37193   8
  -2   0  -2 43.1151 1.98206  18
   2   0   2 45.2047 1.67601  19
  -2   0  -2 54.0103 8.72394   7
  -2   0  -2 47.9753 2.03319   2
   2   0   2 44.0832 1.57868  21
   2   0   2 34.4014 7.51123   4
  -2   0  -2 41.4545 1.68131  22
  -2   0  -2 42.3453 1.82059  14
  -2   0  -2 43.1348 1.70990   9
  -2   0  -2 41.4477 1.94497  16
   2   0   2 52.0441 5.90405   6
   2   0   2 45.8122 2.09314  18
   2   0   2 44.8328 2.08758  16
   2   0   2 41.9530 1.72091  22
   2   0   2 45.9110 1.95711   2
  -2   0  -2 42.6682 1.69706  15
  -2   0  -2 45.8289 3.69376   1
  -2   0  -2 42.6557 1.49626  17
   2   0   2 45.4293 4.16078   8
  -2   0  -2 41.1682 6.54052   4
   2   0   2 45.8362 1.52266  17
   2   0   2 42.9059 1.37785  12
   2   0   2 50.6538 7.34290   5
   2   0   2 50.4492 9.87318   7
  -2   0  -2 40.2945 1.97773  13
  -2   0  -2 39.5988 4.87296   6
  -2   0  -2 60.7868 8.22114   5
   2   0   2 41.8338 2.06554  13
  -2   0  -2 44.4325 1.55283  21
   2   0   2 47.9931 1.81995   9
   2   0   2 34.8893 3.20580   1
  -2   0  -2 44.2241 1.65065  19
   3   0   2 2497.46 86.3056   7
   3   0   2 2548.28 72.7601   6
  -3   0  -2 2350.21 52.9980  15
  -3   0  -2 2618.76 85.0437   5
  -3   0  -2 2514.66 61.9268   1
   3   0   2 2452.02 82.2327   5
   3   0   2 2346.82 52.2903  12
  -3   0  -2 2535.39 77.6176   4
   3   0   2 2458.36 52.5846  17
   3   0   2 2473.45 54.2095  18
   3   0   2 2439.20 54.1389  16
   3   0   2 2554.07 82.5579   4
   3   0   2 2213.56 53.4084  14
   3   0   2 2525.52 53.5879   9
  -3   0  -2 2459.96 52.4818  21
  -3   0  -2 2494.28 69.6924   6
   3   0   2 2413.41 54.3149  13
  -3   0  -2 2518.15 68.0213   8
  -3   0  -2 2550.40 54.2355   2
   3   0   2 2515.12 61.7357   1
  -3   0  -2 2589.02 88.6075   4
   3   0   2 2446.24 52.9737  19
   3   0   2 2475.00 53.1567  15
   3   0   2 2465.69 65.7164   8
   3   0   2 2492.56 53.9929   2
   3   0   2 2486.74 52.5237  21
  -3   0  -2 2369.08 53.4293   9
   3   0   2 2403.92 53.2900  22
  -4   0  -2 548.071 14.1568   2
   4   0   2 518.213 12.5822  15
   4   0   2 523.788 13.1687  14
   4   0   2 525.610 13.8753   2
   4   0   2 505.693 20.9854   1
  -4   0  -2 561.900 38.1214   5
   4   0   2 547.459 13.3098   9
   4   0   2 545.527 38.4283   7
  -4   0  -2 496.450 13.1489   9
   4   0   2 516.457 12.4370  19
  -4   0  -2 546.267 28.8742   6
  -4   0  -2 561.514 40.0879   4
   4   0   2 530.254 29.7687   6
   4   0   2 513.279 24.7938   8
   4   0   2 524.265 11.6175  21
   4   0   2 519.109 12.9490  22
  -4   0  -2 505.853 12.4407  15
   4   0   2 510.956 13.7838  16
   4   0   2 511.683 14.1157  13
  -4   0  -2 555.485 21.5661   1
   4   0   2 517.061 13.9313  18
   4   0   2 515.699 11.9203  17
   5   0   2 2326.72 51.1971  15
  -5   0  -2 2263.76 50.9477  15
   5   0   2 2302.17 53.1955  18
   5   0   2 2390.22 51.1186  19
  -5   0  -2 2417.98 65.2575   1
   5   0   2 2381.30 100.577   7
   5   0   2 2289.50 72.9459   8
   5   0   2 2269.44 53.4993  13
  -5   0  -2 2291.83 52.2716   9
   5   0   2 2402.10 83.2820   6
   5   0   2 2337.57 51.8101  22
  -5   0  -2 2443.18 53.5556   2
   5   0   2 2314.16 53.1079   2
   5   0   2 2342.10 88.4622   4
  -5   0  -2 2402.29 103.866   4
  -5   0  -2 2355.17 79.5941   6
   5   0   2 2412.48 52.2154   9
   5   0   2 2301.08 52.9880  16
   5   0   2 2312.74 50.3102  17
   5   0   2 2314.85 65.7451   1
   5   0   2 2345.97 51.9808  14
  -5   0  -2 2471.47 100.514   5
   6   0   2 1780.62 40.4805  22
   6   0   2 1831.92 75.9215   6
  -6   0  -2 1699.89 92.9167   4
   6   0   2 1784.27 39.5275  19
  -6   0  -2 1845.32 91.0760   5
   6   0   2 1722.18 89.4532   7
  -6   0  -2 1858.53 42.5555   2
   6   0   2 1763.21 42.1601  18
   6   0   2 1802.49 40.6613  14
  -6   0  -2 1830.50 55.3051   1
   6   0   2 1756.05 38.5573  17
   6   0   2 1716.53 38.9058  17
   6   0   2 1861.52 39.7553  15
   6   0   2 1836.48 40.9105   9
   6   0   2 1819.68 80.9353   4
   6   0   2 1770.64 64.2997   8
  -6   0  -2 1691.34 39.2348  15
  -6   0  -2 1753.34 41.0730   9
   6   0   2 1779.53 42.0976   2
   6   0   2 1771.55 41.9353  16
   6   0   2 1798.48 56.8766   1
   6   0   2 1725.23 42.4853  13
  -7   0  -2 645.834 29.1757   1
   7   0   2 612.817 17.4405  16
  -7   0  -2 562.403 14.6466  15
   7   0   2 611.370 16.2811   9
  -7   0  -2 581.568 54.4545   4
  -7   0  -2 598.274 52.4998   5
   7   0   2 588.169 17.4582   2
   7   0   2 572.963 28.7008   1
  -7   0  -2 612.388 17.6976   2
   7   0   2 580.344 13.9114  17
   7   0   2 616.508 17.7752  18
   7   0   2 595.728 13.7002  17
   7   0   2 610.660 18.1366  13
   7   0   2 591.091 14.7719  19
   7   0   2 585.978 14.9306  15
   7   0   2 615.803 16.0563  22
  -7   0  -2 624.195 16.7752   9
   7   0   2 558.292 50.7219   7
   7   0   2 587.407 15.9535  14
   7   0   2 576.646 34.6653   8
   7   0   2 613.801 43.2976   6
   8   0   2 974.229 72.9453   7
   8   0   2 995.671 41.9006   1
  -8   0  -2 1014.00 26.7203   2
   8   0   2 1003.38 25.1303   9
   8   0   2 980.700 23.4407  15
  -8   0  -2 1022.82 25.8024   9
   8   0   2 1011.88 51.1099   8
   8   0   2 992.702 24.8225  22
   8   0   2 938.641 59.5575   6
   8   0   2 979.190 26.5603  16
   8   0   2 954.902 27.1327  13
  -8   0  -2 997.586 40.3807   1
  -8   0  -2 976.029 72.7595   5
   8   0   2 976.019 26.4976   2
   8   0   2 989.690 24.6918  14
  -8   0  -2 977.618 78.3195   4
   8   0   2 971.955 23.2011  19
  -9   0  -2 1355.37 34.5755   2
   9   0   2 1303.06 30.3650  19
  -9   0  -2 1323.96 33.5378   9
   9   0   2 1340.11 64.8729   8
   9   0   2 1315.43 35.5040  13
   9   0   2 1302.46 74.5018   6
   9   0   2 1329.04 53.1302   1
   9   0   2 1298.96 34.8339  18
   9   0   2 1338.60 32.2077  14
   9   0   2 1355.81 32.7562   9
   9   0   2 1178.18 85.3476   7
   9   0   2 1333.71 32.3742  22
   9   0   2 1282.96 34.4224  16
   9   0   2 1298.77 34.3817   2
  -9   0  -2 1306.73 95.1422   4
  -9   0  -2 1428.32 51.7573   1
  -9   0  -2 1312.26 89.0495   5
  10   0   2 1102.76 30.8755  16
  10   0   2 1118.08 28.5450  22
  10   0   2 1083.17 31.7635  13
 -10   0  -2 1155.74 47.3942   1
 -10   0  -2 1164.24 29.9794   9
  10   0   2 1085.85 49.2666   1
  10   0   2 1095.03 30.5656   2
 -10   0  -2 1125.68 30.8235   2
  10   0   2 1154.13 28.2683  14
  10   0   2 1133.34 28.9102   9
  10   0   2 1081.60 77.9025   6
 -10   0  -2 1054.46 85.4846   5
  10   0   2 1087.29 26.0444  19
 -10   0  -2 1103.16 94.3516   4
  10   0   2 1124.65 31.4417  18
 -11   0  -2 55.7866 24.7656   4
 -11   0  -2 45.9809 21.6354   5
  11   0   2 8.04824 3.70690   1
  11   0   2 35.1659 22.9946   6
  12   0   2 759.014 24.9604  18
  12   0   2 788.444 21.2186  14
  12   0   2 729.400 18.1839  19
  12   0   2 735.326 21.7586  22
  12   0   2 777.227 25.8315  13
 -12   0  -2 763.776 23.7872   2
  12   0   2 796.194 24.9664  16
 -12   0  -2 758.799 23.2778   9
  12   0   2 691.508 23.5091   2
 -12   0  -2 783.554 40.3245   1
  13   0   2 313.462 11.8525  22
  13   0   2 280.756 13.8610  18
  13   0   2 281.918 13.5332  16
 -13   0  -2 285.946 12.6403   2
 -13   0  -2 293.719 12.7021   9
  13   0   2 277.943 14.2646  13
  13   0   2 280.578 10.5702  14
  13   0   2 274.480 12.8246   2
  14   0   2 142.654 7.10386  14
  14   0   2 149.378 7.94356  22
  14   0   2 165.027 11.0230  13
  14   0   2 133.511 9.33974  16
  14   0   2 150.929 10.0943  18
 -14   0  -2 148.157 8.87660   9
 -14   0  -2 139.634 8.63480   2
 -15   0  -2 51.5465 5.46618   9
 -15   0  -2 44.5156 5.23693   2
  15   0   2 53.4251 5.03560  22
  15   0   2 56.7495 6.32309  16
  15   0   2 38.9541 3.89604  14
  15   0   2 58.1454 6.53436  18
  15   0   2 41.3127 6.86787  13
  16   0   2 246.988 14.3137  18
  16   0   2 251.074 13.9480  16
  16   0   2 239.200 9.86027  14
  16   0   2 248.484 14.8753  13
  16   0   2 246.605 11.5442  22
  17   0   2 99.9491 7.15281  22
  17   0   2 103.406 9.76315  13
  17   0   2 89.9102 8.37040  18
  17   0   2 107.288 9.02946  16
  18   0   2 22.3504 6.20844  13
  18   0   2 13.6410 4.23854  16
  18   0   2 19.3844 4.00039  22
  18  -1  -2 5.86340 2.95905  14
  18  -1  -2 7.31740 3.50614  18
  18  -1  -2 11.3735 3.57818  22
  18  -1  -2 6.31811 2.74799  13
  18   1  -2 11.4659 3.73143  16
  18   1  -2 16.6929 4.96961  18
  18   1  -2 16.4948 4.79233  13
  18   1  -2 16.0392 3.57032  22
  17  -1  -2 9.74066 2.76317  14
  17  -1  -2 11.1998 3.58594  16
  17  -1  -2 5.78979 3.41400  13
  17  -1  -2 11.0609 3.21662  22
  17  -1  -2 6.15531 2.97029  18
  17   1  -2 7.92006 2.49529  22
  17   1  -2 7.43150 3.78829  16
  17   1  -2 11.2937 4.28634  18
  17   1  -2 9.57551 3.56441  13
  16  -1  -2 4.33557 2.59671  16
  16  -1  -2 4.19298 3.05409  18
  16  -1  -2 2.22709 2.64009  13
  16  -1  -2 3.79494 2.40205  22
 -16  -1   2 1.05986 2.64563   2
  16  -1  -2 7.59394 2.11281  19
  16   1  -2 3.09083 2.26797  18
  16   1  -2 5.92087 3.02789  16
  16   1  -2 3.79130 1.49188  22
  16   1  -2 -0.3455 2.15045  13
  15  -1  -2 27.2086 5.60741  16
  15  -1  -2 23.0971 5.33592  13
  15  -1  -2 34.9869 5.34119  22
  15  -1  -2 27.0404 3.74134  15
 -15  -1   2 34.3715 5.98302   2
  15  -1  -2 28.7838 5.60427  18
  15  -1  -2 27.0581 4.25249  14
  15  -1  -2 23.1703 3.31363  19
 -15  -1   2 20.9667 4.00479   9
  15   1  -2 32.9198 5.48841  16
 -15   1   2 19.3784 3.82049   9
  15   1  -2 26.7329 4.17720  22
  15   1  -2 27.1060 5.10262  18
  15   1  -2 30.0583 5.96027  13
 -14  -1   2 36.2404 4.85345   2
  14  -1  -2 30.1758 4.18218  15
 -14  -1   2 26.7013 4.47787   9
  14  -1  -2 28.6620 5.37006  13
  14  -1  -2 31.9698 5.76836  16
  14  -1  -2 36.3987 3.90588  14
  14  -1  -2 32.6775 4.69949  22
  14  -1  -2 35.1540 3.46828  19
  14  -1  -2 26.5519 5.08959  18
 -14   1   2 42.0137 5.12253   9
  14   1  -2 28.0463 5.21243  13
  14   1  -2 40.5021 6.23632  16
  14   1  -2 31.1613 2.29760  14
  14   1  -2 36.2622 5.95524  18
  14   1  -2 28.3839 3.40644  22
  13  -1  -2 0.16525 1.12237  14
 -13  -1   2 1.12980 1.15293   2
  13  -1  -2 0.44410 1.06896  22
 -13  -1   2 -0.8386 1.01536   9
  13  -1  -2 -1.2688 1.03743  15
  13  -1  -2 -1.3955 1.37892  13
  13  -1  -2 0.40985 1.49995  16
  13  -1  -2 -1.8559 1.70937   2
  13   1  -2 1.99286 2.30735  13
  13   1  -2 2.62035 1.72832  23
 -13   1   2 -0.5690 1.29435   9
  13   1  -2 0.14162 0.84667  14
  13   1  -2 1.82463 1.58221  16
  13   1  -2 -0.6749 1.31859  18
  13   1  -2 -0.4379 0.87374  22
  12  -1  -2 1.35526 1.56717   2
  12  -1  -2 2.80020 1.27525  15
  12  -1  -2 0.82505 1.56747  23
  12  -1  -2 1.68014 1.59267  18
 -12  -1   2 1.61195 1.46630   9
  12  -1  -2 0.37630 4.79561   1
 -12  -1   2 -0.8905 1.16902   2
  12  -1  -2 0.17037 1.04195  22
  12  -1  -2 -0.5699 1.23287  13
 -12  -1   2 3.78621 4.94474   1
  12  -1  -2 2.25100 1.45780  16
  12  -1  -2 1.04490 1.08537  14
  12   1  -2 1.08838 0.78595  14
  12   1  -2 -0.2460 0.73960  22
 -12   1   2 1.23954 1.29442   9
  12   1  -2 1.14677 1.62244  13
  12   1  -2 0.58970 1.24201  18
  12   1  -2 -1.5896 3.43296   1
  12   1  -2 -1.5572 1.16079   2
  12   1  -2 0.25632 1.21663  23
  11  -1  -2 29.0349 8.93916   1
  11  -1  -2 33.6519 3.45475  22
  11  -1  -2 25.2051 3.02055  15
 -11  -1   2 21.1299 25.7922   4
 -11  -1   2 23.6259 4.05664   2
 -11  -1   2 30.1983 3.47838   9
  11  -1  -2 29.3703 5.03568  13
  11  -1  -2 33.0114 22.9709   8
  11  -1  -2 27.2427 3.35446   9
  11  -1  -2 22.6638 3.66999  23
  11  -1  -2 29.5659 3.81212   2
 -11  -1   2 14.2527 6.81249   1
  11  -1  -2 35.8581 4.33667  18
  11  -1  -2 28.8208 4.48589  16
  11   1  -2 40.2198 5.51030  16
  11   1  -2 32.5935 2.14932  14
  11   1  -2 24.4814 4.04941  18
  11   1  -2 36.5875 4.18206   2
 -11   1   2 21.4049 8.09537   1
  11   1  -2 31.6736 3.57965   9
  11   1  -2 31.7812 4.91917  13
 -11   1   2 33.3386 4.01114   9
  11   1  -2 29.1200 2.89106  22
  11   1  -2 29.2768 3.43758  23
  11   1  -2 29.6644 9.01777   1
  10  -1  -2 125.292 6.61824  15
  10  -1  -2 108.166 14.6994   1
  10  -1  -2 98.0197 33.8875   6
  10  -1  -2 138.262 28.7321   8
  10  -1  -2 133.305 8.03380  18
  10  -1  -2 135.091 7.93094   2
 -10  -1   2 142.895 16.6557   1
 -10  -1   2 103.426 32.8691   5
 -10  -1   2 147.603 8.60009   2
  10  -1  -2 145.723 7.05611  22
 -10  -1   2 138.448 7.40412   9
  10  -1  -2 141.336 7.34174   9
  10  -1  -2 144.277 8.17254  16
  10  -1  -2 146.101 8.45428  13
  10  -1  -2 138.429 7.93799  23
  10   1  -2 136.439 7.35266   9
 -10   1   2 144.254 16.6899   1
  10   1  -2 143.582 8.37021  13
 -10   1   2 145.511 8.09282   9
  10   1  -2 141.094 8.43397   2
 -10   1   2 104.376 25.6177   5
  10   1  -2 139.602 25.7256   8
  10   1  -2 131.860 7.16772  16
  10   1  -2 145.695 7.18209  23
  10   1  -2 136.270 7.73894  18
  10   1  -2 138.032 6.09540  22
  10   1  -2 94.8476 26.7157   4
 -10   1   2 69.2549 61.4458   4
  10   1  -2 139.019 4.84969  14
  10   1  -2 148.318 16.2381   1
   9  -1  -2 21.1688 3.70613  18
   9  -1  -2 22.0537 15.2485   6
  -9  -1   2 25.8419 3.13087   9
   9  -1  -2 25.1016 16.9332   4
   9  -1  -2 22.1353 3.41581  23
   9  -1  -2 8.94387 11.9179   8
   9  -1  -2 23.7955 3.76736   2
   9  -1  -2 31.6642 3.53486  16
   9  -1  -2 21.8512 2.59949  22
   9  -1  -2 29.1819 3.67640  13
   9  -1  -2 31.4117 3.32596   9
  -9  -1   2 23.3291 8.42973   1
  -9  -1   2 28.8710 4.69211   2
   9  -1  -2 18.7620 7.21181   1
   9  -1  -2 25.7135 2.85199  15
   9   1  -2 32.0570 3.15942  23
   9   1  -2 28.6064 3.34701  18
   9   1  -2 29.7197 4.58828  13
   9   1  -2 28.7773 16.8572   4
   9   1  -2 33.9989 11.5128   8
   9   1  -2 24.2020 1.36037  19
  -9   1   2 25.6890 3.26375   9
   9   1  -2 26.9366 15.2170   6
  -9   1   2 2.33452 16.8322   4
   9   1  -2 25.8538 1.58763  15
   9   1  -2 30.7840 2.52997  22
   9   1  -2 27.3366 1.78130  14
   9   1  -2 29.0056 3.19344   9
   9   1  -2 17.3167 6.91931   1
  -9   1   2 30.7552 9.12349   1
  -9   1   2 41.9236 20.7915   5
   9   1  -2 32.3530 3.88067   2
   8  -1  -2 20.7048 2.39621  22
   8  -1  -2 26.2586 3.06341  18
  -8  -1   2 22.2912 1.70260  12
  -8  -1   2 24.2869 4.04338   2
   8  -1  -2 37.7550 12.8033   8
   8  -1  -2 25.9295 2.72382  15
   8  -1  -2 24.5395 18.5768   6
  -8  -1   2 24.6050 7.42600   1
  -8  -1   2 21.6272 2.76405   9
   8  -1  -2 23.3457 14.1233   4
   8  -1  -2 20.3751 1.09293  21
   8  -1  -2 22.2822 3.56417  23
   8  -1  -2 20.8421 2.67841   9
   8  -1  -2 24.3013 3.08136  13
   8  -1  -2 24.2975 3.02694   2
  -8  -1   2 31.8139 18.2051   5
   8   1  -2 24.5886 3.05888  13
  -8   1   2 21.9486 2.85315   9
   8   1  -2 20.3815 1.40443  15
   8   1  -2 18.9636 2.86749  20
   8   1  -2 18.3607 6.56514   1
   8   1  -2 11.6861 13.6076   4
   8   1  -2 23.6786 2.70450   9
   8   1  -2 23.3328 1.31137  17
   8   1  -2 20.6816 12.5155   6
   8   1  -2 23.3758 2.54766  23
  -8   1   2 7.73833 12.0838   5
   8   1  -2 19.5727 1.46253  14
   8   1  -2 11.4032 10.0049   8
   8   1  -2 20.2383 1.26839  19
   8   1  -2 23.2331 3.56209   2
   8   1  -2 17.7076 2.91291  18
  -8   1   2 16.6150 17.2950   4
  -8   1   2 15.8146 5.72772   1
   7  -1  -2 21.8970 13.9961   6
  -7  -1   2 20.7065 6.80998   1
  -7  -1   2 18.7745 3.06330   2
   7  -1  -2 20.6488 2.59063  18
  -7  -1   2 4.80501 15.3659   5
   7  -1  -2 16.9340 1.14762  21
  -7  -1   2 21.7159 2.52100   9
   7  -1  -2 16.0103 5.54046   1
   7  -1  -2 11.0501 11.2106   4
  -7  -1   2 17.1746 1.04860  21
  -7  -1   2 18.1391 1.47650  17
  -7  -1   2 16.1715 1.48085  12
   7  -1  -2 23.6578 2.69467  23
   7  -1  -2 22.4251 2.24995  22
   7  -1  -2 17.8352 11.1134   8
   7  -1  -2 23.7437 2.45670  15
   7  -1  -2 19.4412 2.52769   2
   7  -1  -2 13.0363 2.25119  13
  -7   1   2 14.9281 13.2872   4
   7   1  -2 13.0222 2.50651   2
   7   1  -2 20.3324 2.19540  23
  -7   1   2 20.9204 2.61032   9
  -7   1   2 18.7443 5.98278   1
   7   1  -2 18.5556 1.22786  17
   7   1  -2 15.6319 1.12220  19
   7   1  -2 18.3401 2.32698   9
   7   1  -2 16.5057 1.25628  15
   7   1  -2 14.8257 5.39767   1
   7   1  -2 8.29065 11.2770   4
   7   1  -2 12.9639 8.57378   8
   7   1  -2 16.3872 1.16824  14
  -7   1   2 19.8186 12.7051   5
   7   1  -2 24.7375 2.87810  13
   7   1  -2 17.5839 2.57961  20
   7   1  -2 32.9457 12.0574   6
  -6  -1   2 88.0755 5.48664   2
  -6  -1   2 92.2686 10.2084   1
  -6  -1   2 86.0087 3.35403  12
   6  -1  -2 93.9759 4.76689  15
   6  -1  -2 88.8751 4.99876  13
   6  -1  -2 77.3389 19.0842   4
  -6  -1   2 83.1926 2.91885  21
  -6  -1   2 94.5429 4.66364   9
  -6  -1   2 83.6092 3.27230  17
   6  -1  -2 89.6347 11.3330   1
  -6  -1   2 108.797 26.8844   5
   6  -1  -2 90.7844 4.72458   9
   6  -1  -2 93.4522 5.00367  23
   6  -1  -2 92.7825 17.4652   8
   6  -1  -2 88.0298 4.96152  18
   6  -1  -2 92.7011 4.95035   2
   6  -1  -2 83.5917 3.04041  21
   6   1  -2 88.3229 5.00088  13
   6   1  -2 86.8081 3.18649  14
   6   1  -2 73.1564 14.6188   8
  -6   1   2 87.9762 4.93576   9
  -6   1   2 71.1559 9.92943   1
   6   1  -2 82.5936 4.53853  20
   6   1  -2 89.5579 4.69011   9
   6   1  -2 92.4504 19.7452   6
   6   1  -2 85.9325 9.45672   1
   6   1  -2 87.2628 4.23674  23
   6   1  -2 87.8517 5.42168   2
  -6   1   2 52.3853 19.4624   4
   6   1  -2 72.4940 19.1130   4
   6   1  -2 80.2685 2.86384  19
   6   1  -2 83.6178 2.98862  15
   6   1  -2 86.4064 3.10056  17
   6   1  -2 78.9402 3.44817  12
  -6   1   2 80.6778 18.0795   5
  -5  -1   2 348.308 9.03826  12
  -5  -1   2 365.966 8.83057  21
   5  -1  -2 339.059 33.0911   4
  -5  -1   2 337.999 8.82631  17
   5  -1  -2 349.488 10.5517   9
   5  -1  -2 357.857 29.1797   8
   5  -1  -2 344.813 10.9526  23
  -5  -1   2 357.220 19.3992   1
   5  -1  -2 356.744 11.1743  18
  -5  -1   2 324.312 38.5770   5
   5  -1  -2 342.257 11.0114  13
   5  -1  -2 344.674 21.5048   1
  -5  -1   2 370.253 9.16143  19
  -5  -1   2 336.054 10.2313   9
   5  -1  -2 351.327 33.7596   6
   5  -1  -2 340.022 8.89789  21
   5  -1  -2 345.770 10.7542   2
   5  -1  -2 328.035 10.5780  15
  -5  -1   2 320.931 11.6758   2
   5   1  -2 334.513 8.79922  17
   5   1  -2 380.932 32.0934   6
   5   1  -2 350.371 18.5907   1
   5   1  -2 325.135 9.74296  23
   5   1  -2 342.900 8.46780  19
  -5   1   2 376.032 32.5602   5
  -5   1   2 382.682 41.1690   4
   5   1  -2 318.386 9.31740  12
   5   1  -2 347.747 26.4491   8
   5   1  -2 359.140 10.6882   9
   5   1  -2 328.786 28.9337   4
   5   1  -2 352.002 8.39437  14
  -5   1   2 370.136 20.9723   1
   5   1  -2 358.262 11.8763   2
  -5   1   2 342.461 10.9464   9
   4  -1  -2 0.74394 5.42912   6
   4  -1  -2 4.23966 4.40305   8
   4  -1  -2 7.10652 1.25652   9
  -4  -1   2 8.50392 2.78972   1
  -4  -1   2 9.74312 0.94929  17
   4  -1  -2 10.3945 1.73783   2
  -4  -1   2 10.4668 8.79501   5
   4  -1  -2 11.4022 1.90593  15
   4  -1  -2 11.1727 1.79658  13
   4  -1  -2 5.07365 2.65397   1
  -4  -1   2 9.16098 1.00074  12
   4  -1  -2 11.2930 1.95378  23
  -4  -1   2 8.81683 0.87799  19
   4  -1  -2 8.68662 0.93390  21
   4  -1  -2 10.1811 1.69248  18
   4  -1  -2 -0.4832 5.32156   4
  -4  -1   2 10.2687 1.37478   9
  -4   1   2 9.67753 3.59204   1
   4   1  -2 9.63720 1.18994  23
   4   1  -2 8.35934 2.88703   1
  -4   1   2 8.17121 6.06605   5
  -4   1   2 6.71108 7.56956   4
   4   1  -2 13.9248 5.65463   8
  -4   1   2 10.2014 1.71492   9
   4   1  -2 12.8254 7.14785   6
   4   1  -2 4.02442 4.42285   4
   4   1  -2 9.10163 0.55342  14
  -3  -1   2 351.843 9.63158   9
  -3  -1   2 338.163 8.77448  17
  -3  -1   2 356.612 10.7804   2
   3  -1  -2 351.369 10.2395  15
  -3  -1   2 360.179 9.12376  12
   3  -1  -2 353.870 9.75600  13
   3  -1  -2 338.863 9.95842  23
   3  -1  -2 331.732 23.8354   8
   3  -1  -2 340.486 26.7139   6
   3  -1  -2 337.693 24.7080   5
  -3  -1   2 357.761 8.58399  19
   3  -1  -2 347.626 9.89684  18
  -3  -1   2 341.860 8.93242  23
   3  -1  -2 385.458 19.1165   1
  -3  -1   2 358.532 32.8102   5
   3  -1  -2 386.493 29.3142   4
   3  -1  -2 342.451 9.14542  21
   3  -1  -2 351.532 9.78913   9
  -3   1   2 365.168 10.1924   9
  -3   1   2 316.897 31.3705   4
   3   1  -2 350.539 9.01404  23
   3   1  -2 348.359 8.99536  17
   3   1  -2 356.475 24.2469   8
   3   1  -2 348.646 7.79167  14
   3   1  -2 356.694 26.1526   4
   3   1  -2 336.619 9.51227  12
   3   1  -2 347.439 27.0594   6
   3   1  -2 358.053 9.86242   9
   3   1  -2 346.595 8.54255  19
  -3   1   2 402.437 26.3060   5
  -3   1   2 368.749 17.9527   1
   3   1  -2 347.386 15.8627   1
   2  -1  -2 384.098 9.53751  13
  -2  -1   2 381.381 9.87043   9
   2  -1  -2 380.304 9.94178  23
   2  -1  -2 374.258 9.73607  18
  -2  -1   2 380.352 16.0153   1
  -2  -1   2 377.066 9.34875  17
   2  -1  -2 383.481 10.4245  15
  -2  -1   2 371.067 9.01381  19
   2  -1  -2 364.803 25.8103   4
   2  -1  -2 347.810 9.51517  21
  -2  -1   2 371.765 8.51425  14
   2  -1  -2 371.194 24.4244   5
   2  -1  -2 377.101 22.9599   8
  -2  -1   2 364.347 9.65601  12
  -2  -1   2 347.186 29.1965   5
   2  -1  -2 377.205 25.4543   6
  -2  -1   2 387.713 10.5049   2
   2  -1  -2 400.165 17.8264   1
   2  -1  -2 382.127 9.93224   9
   2   1  -2 381.165 26.8732   4
   2   1  -2 365.088 9.07421  19
   2   1  -2 373.282 8.51336  14
  -2   1   2 347.555 9.37489  13
   2   1  -2 367.883 9.48510  17
   2   1  -2 361.289 9.13814  23
  -2   1   2 371.260 9.38371  24
   2   1  -2 361.313 8.95223  22
   2   1  -2 373.293 27.8084   6
  -2   1   2 349.558 9.34434  20
   2   1  -2 376.871 9.99453   9
  -2   1   2 391.773 31.1659   4
   2   1  -2 375.778 10.3942   2
   2   1  -2 388.972 24.5168   8
  -2   1   2 373.186 16.8293   1
   1  -1  -2 30.8977 1.83481   9
  -1  -1   2 34.9719 8.91127   4
   1  -1  -2 31.6853 1.51553  18
   1  -1  -2 29.1748 6.72727   8
  -1  -1   2 31.5992 1.44031  22
  -1  -1   2 30.6775 1.74121  17
   1  -1  -2 25.0428 7.47065   5
  -1  -1   2 38.7734 10.3970   6
   1  -1  -2 28.4694 1.93155  15
  -1  -1   2 29.7557 1.61532  16
   1  -1  -2 27.1035 1.68897  21
   1  -1  -2 27.6037 3.92871   1
   1  -1  -2 28.9905 1.30363  13
  -1  -1   2 31.5535 4.06165   1
  -1  -1   2 31.1220 1.92762   9
  -1  -1   2 21.4215 6.88381   8
  -1  -1   2 27.3775 1.88322  12
  -1  -1   2 45.5097 10.7080   5
  -1  -1   2 31.0310 1.39417  14
   1  -1  -2 31.3625 7.88181   6
   1  -1  -2 30.6538 1.63156  23
  -1  -1   2 28.7188 1.88310   2
   1  -1  -2 28.8980 1.49798  24
   1  -1  -2 28.5414 7.65979   4
  -1  -1   2 28.2938 1.54382  19
  -1   1   2 28.6740 1.81797  15
   1   1  -2 30.2058 1.77535  15
  -1   1   2 29.4097 1.54248  23
  -1   1   2 29.5421 1.56826  24
  -1   1   2 21.7623 5.06636   8
   1   1  -2 31.0353 1.75420  18
   1   1  -2 29.4901 1.49526  16
  -1   1   2 30.9273 1.34013  20
   1   1  -2 30.7889 1.93868   9
  -1   1   2 30.8674 8.97829   4
  -1   1   2 29.8392 1.88735   9
   1   1  -2 31.5141 9.13150   4
  -1   1   2 26.6488 5.96902   6
   1   1  -2 28.5343 1.30636  22
   1   1  -2 31.6008 1.89008   2
   1   1  -2 26.0907 8.32287   6
  -1   1   2 31.6425 6.65855   4
   1   1  -2 27.8331 5.83104   7
   1   1  -2 34.7450 8.15956   8
  -1   1   2 29.2690 1.30074  13
  -1   1   2 28.3962 3.97026   1
  -1   1   2 25.0844 7.27026   5
   1   1  -2 30.9234 3.92932   1
   1   1  -2 27.7762 1.53745  19
   1   1  -2 36.2727 9.11641   5
   0  -1  -2 555.641 13.4882  15
   0  -1   2 547.128 19.7355   1
   0  -1  -2 508.698 13.3044  21
   0  -1   2 544.076 12.8946  16
   0  -1  -2 596.207 24.5609   8
   0  -1   2 560.637 12.9289   2
   0  -1   2 559.726 13.5064  17
   0  -1   2 554.662 24.6222   7
   0  -1   2 535.447 13.6565  15
   0  -1   2 558.935 13.2578  18
   0  -1  -2 540.041 12.4036  23
   0  -1  -2 532.548 31.2690   5
   0  -1  -2 579.721 27.2752   4
   0  -1   2 560.898 13.0810  14
   0  -1   2 566.949 27.1848   5
   0  -1   2 544.847 34.5084   4
   0  -1   2 547.066 13.5369   9
   0  -1   2 504.590 13.1626  19
   0  -1   2 559.736 12.6811  22
   0  -1  -2 561.208 12.0204  18
   0  -1  -2 575.846 13.3987   9
   0  -1   2 577.506 28.3140   8
   0  -1  -2 569.785 25.7330   8
   0  -1  -2 587.858 17.6581   7
   0  -1   2 560.245 37.1352   6
   0  -1   2 543.783 13.5041  13
   0   1  -2 506.555 33.9049   6
   0   1  -2 572.781 27.6410   6
   0   1  -2 568.083 29.0826   8
   0   1   2 560.402 25.4622   6
   0   1   2 544.171 25.0429   8
   0   1  -2 584.324 35.6793   4
   0   1  -2 552.282 19.6825   1
   0   1   2 588.683 23.2521   8
   0   1   2 543.637 30.6701   5
   0   1   2 554.537 17.6684   7
   0   1   2 563.054 28.0643   4
   0   1  -2 552.869 26.4746   5
   0   1   2 573.950 12.1012  13
   0   1  -2 538.578 13.6317  15
   0   1  -2 544.584 12.8077  16
   0   1  -2 533.270 13.4203  13
   0   1   2 537.463 13.3148  15
   0   1  -2 531.206 12.5870  22
   0   1   2 532.187 12.3176  23
   0   1  -2 538.750 13.2833  19
   0   1  -2 538.391 13.1230  18
   0   1  -2 560.392 12.8780   2
   0   1  -2 571.100 24.4356   7
   1  -1   2 280.519 7.55615  16
  -1  -1  -2 277.429 7.60569  14
  -1  -1  -2 293.956 23.5480   5
  -1  -1  -2 280.784 11.5682   1
   1  -1   2 283.779 7.90937  13
  -1  -1  -2 285.332 6.25559  22
  -1  -1  -2 302.111 17.2493   8
   1  -1   2 284.274 15.3510   5
  -1  -1  -2 282.514 6.53576  16
  -1  -1  -2 292.549 8.04870   2
   1  -1   2 288.817 7.74905  18
   1  -1   2 223.965 30.5665   4
  -1  -1  -2 288.130 16.0139   8
   1  -1   2 290.788 7.26885  22
   1  -1   2 283.141 6.81761   2
  -1  -1  -2 289.736 15.4447   4
   1  -1   2 295.244 18.3182   7
  -1  -1  -2 265.273 7.59037  21
   1  -1   2 288.113 19.7401   6
   1  -1   2 293.440 7.90267  19
   1  -1   2 283.267 8.19712  15
  -1  -1  -2 288.721 7.40790  15
   1  -1   2 276.640 6.59676  24
   1  -1   2 257.579 26.0364   6
   1   1   2 240.655 25.9114   5
  -1   1  -2 277.117 14.0098   1
   1   1   2 308.650 11.7888   1
   1   1   2 273.703 13.7679   8
  -1   1  -2 282.216 14.7214   5
  -1   1  -2 282.289 19.1213   8
  -1   1  -2 289.250 18.2610   7
   1   1   2 284.537 7.26395  15
   1   1   2 301.827 15.5115   7
  -1   1  -2 281.084 8.10458  15
  -1   1  -2 258.735 7.07784  22
  -1   1  -2 277.804 19.6318   6
  -1   1  -2 277.324 7.75535  13
  -1   1  -2 302.073 26.4513   6
   1   1   2 284.073 15.1607   8
  -1   1  -2 270.485 7.42053  16
  -1   1  -2 328.763 28.0490   4
  -1   1  -2 283.291 8.16793   9
  -1   1  -2 270.757 7.54293  18
   1   1   2 283.734 6.66065  16
  -1   1  -2 288.105 7.47884   3
   1   1   2 312.047 15.5512   4
  -1   1  -2 285.465 13.1928   1
  -2  -1  -2 3728.29 79.2806  22
   2  -1   2 3722.91 81.2810  16
  -2  -1  -2 3735.98 79.8808  16
   2  -1   2 3647.49 80.6405  22
  -2  -1  -2 3809.10 94.0846   4
  -2  -1  -2 3770.75 80.0197  15
   2  -1   2 3865.00 106.810   8
  -2  -1  -2 3617.99 80.7647  21
  -2  -1  -2 3773.68 87.2732   1
   2  -1   2 3934.87 109.724   6
   2  -1   2 3761.74 93.7100   5
   2  -1   2 3754.49 81.3937  18
   2  -1   2 3766.52 92.2719   5
   2  -1   2 3842.34 107.878   7
   2  -1   2 3762.04 81.2953   9
  -2  -1  -2 3583.64 79.4043  23
   2  -1   2 3768.44 93.2057   1
   2  -1   2 3770.65 81.9024  15
  -2  -1  -2 3809.23 80.5610   9
  -2  -1  -2 3762.47 119.657   5
  -2  -1  -2 3757.75 80.1840  14
  -2  -1  -2 3685.95 96.6746   8
  -2  -1  -2 3707.03 80.2156  19
   2   1   2 3927.67 113.403   6
  -2   1  -2 3830.95 106.466   6
  -2   1  -2 3802.49 92.8433   1
  -2   1  -2 3852.13 129.591   4
   2   1   2 3846.91 93.3316   8
   2   1   2 3666.80 79.9108  16
   2   1   2 3628.85 79.8435  15
   2   1   2 3983.09 105.917   7
   2   1   2 3811.71 90.9308   8
  -2   1  -2 3737.38 81.5561   9
  -2   1  -2 3863.90 130.881   6
   2   1   2 3715.94 79.9563  18
   2   1   2 3663.36 79.2944  22
   2   1   2 3691.77 80.5521  14
   2   1   2 3794.64 86.4959   1
   2   1   2 3754.10 80.5839   9
   2   1   2 3846.38 91.3167   4
   2   1   2 3621.54 80.5536  13
   3  -1   2 144.187 5.51485  15
   3  -1   2 140.397 5.29264  16
   3  -1   2 134.253 4.71242  22
   3  -1   2 144.470 4.98863   9
   3  -1   2 143.541 4.36402   2
   3  -1   2 137.808 5.29790  18
  -3  -1  -2 149.964 19.9647   5
   3  -1   2 120.717 10.9325   5
  -3  -1  -2 148.228 12.7140   4
  -3  -1  -2 133.041 3.97349  23
  -3  -1  -2 138.956 4.08335  17
   3  -1   2 147.332 17.2494   7
   3  -1   2 144.346 5.42753  13
  -3  -1  -2 150.609 8.64637   1
  -3  -1  -2 138.146 3.39217  19
   3  -1   2 137.069 15.9694   6
  -3  -1  -2 139.133 3.88891  14
  -3  -1  -2 155.173 13.4802   8
   3  -1   2 142.590 14.7289   8
  -3  -1  -2 142.600 5.54987   2
  -3  -1  -2 165.907 17.0514   6
   3  -1   2 151.605 14.1637   5
  -3  -1  -2 143.776 4.51528  21
  -3  -1  -2 139.560 4.46751   9
   3  -1   2 146.753 10.8851   1
   3   1   2 144.155 4.61149   9
   3   1   2 144.053 4.41353  16
   3   1   2 140.053 5.44266   2
   3   1   2 142.222 3.75207  22
   3   1   2 136.710 7.88690   1
  -3   1  -2 127.311 20.7775   4
   3   1   2 154.426 4.63706  18
   3   1   2 145.397 10.3256   8
   3   1   2 114.818 15.0678   6
  -3   1  -2 137.260 11.2132   5
  -3   1  -2 139.459 10.2961   1
   3   1   2 144.409 12.2514   4
   3   1   2 133.635 4.86983  13
  -3   1  -2 150.543 5.35040   9
   3   1   2 141.530 4.23064  14
   3   1   2 136.260 16.6531   7
   4  -1   2 506.041 33.7786   6
  -4  -1  -2 458.043 11.1158  14
  -4  -1  -2 458.899 11.5711  21
  -4  -1  -2 508.623 29.1276   4
   4  -1   2 525.528 38.1844   7
  -4  -1  -2 402.300 31.0472   6
  -4  -1  -2 482.839 13.7929   2
   4  -1   2 473.726 13.5255  13
   4  -1   2 467.961 22.7979   1
  -4  -1  -2 444.434 11.6591  23
   4  -1   2 467.396 12.5480   9
  -4  -1  -2 473.468 12.0643   9
   4  -1   2 482.130 13.4141  15
   4  -1   2 458.800 13.3482  18
  -4  -1  -2 508.750 41.8139   5
  -4  -1  -2 464.855 18.9571   1
   4  -1   2 484.632 31.5756   5
   4  -1   2 527.707 31.4678   8
  -4   1  -2 465.267 45.0923   4
   4   1   2 496.402 22.8808   8
   4   1   2 484.157 11.8130  23
   4   1   2 460.554 35.3881   7
   4   1   2 460.507 28.2303   4
   4   1   2 471.336 12.2408  16
   4   1   2 492.101 12.3431   9
   4   1   2 483.260 13.0845  13
   4   1   2 476.331 18.5489   1
   4   1   2 480.345 11.4453  14
   4   1   2 505.522 32.0320   6
   4   1   2 474.683 12.4781  18
   4   1   2 499.240 11.3442  22
   4   1   2 485.938 13.6593   2
  -4   1  -2 470.461 21.5974   1
  -4   1  -2 490.812 28.0833   5
  -4   1  -2 475.519 13.1485   9
   5  -1   2 338.540 10.9806  18
   5  -1   2 361.492 34.6693   7
   5  -1   2 348.972 20.3827   1
  -5  -1  -2 337.359 16.7632   1
  -5  -1  -2 295.427 36.5632   5
   5  -1   2 333.625 10.8636  16
   5  -1   2 336.854 11.1379  13
   5  -1   2 341.185 9.99717  22
   5  -1   2 342.406 27.1136   8
  -5  -1  -2 332.315 11.1356   2
   5  -1   2 342.374 31.5902   6
   5  -1   2 328.054 9.82642   9
  -5  -1  -2 322.172 8.44725  21
  -5  -1  -2 342.533 9.62132   9
  -5  -1  -2 336.189 29.5087   6
   5  -1   2 345.944 10.0903   2
   5  -1   2 341.114 10.6384  15
  -5   1  -2 355.496 10.6930   9
   5   1   2 337.375 9.87578  16
  -5   1  -2 343.990 19.1768   1
   5   1   2 350.402 11.1660   2
  -5   1  -2 364.536 28.8119   5
   5   1   2 325.430 9.96741  18
   5   1   2 341.529 8.69443  14
  -5   1  -2 353.455 9.76523   2
   5   1   2 306.437 20.0669   8
   5   1   2 328.579 9.36006  23
   5   1   2 346.750 8.85446  22
   5   1   2 341.403 9.71067   9
   5   1   2 325.416 16.5489   1
   5   1   2 333.200 10.5933  13
  -5   1  -2 401.058 44.1465   4
   5   1   2 349.372 26.8008   4
   5   1   2 315.385 32.8230   7
   5   1   2 287.492 26.0371   6
   6  -1   2 240.568 17.9472   1
   6  -1   2 240.784 8.06955  22
   6  -1   2 241.454 8.31694   2
  -6  -1  -2 203.502 32.1435   6
   6  -1   2 175.848 27.0474   6
  -6  -1  -2 245.496 15.3597   1
   6  -1   2 224.484 8.82158  16
   6  -1   2 201.466 27.8405   7
  -6  -1  -2 222.145 5.97594  21
   6  -1   2 235.099 8.43629  15
  -6  -1  -2 238.570 33.8613   5
   6  -1   2 250.152 6.35276  21
   6  -1   2 204.524 22.3264   8
   6  -1   2 198.175 8.68273  13
  -6  -1  -2 246.386 9.56351   2
  -6  -1  -2 226.130 7.80772   9
   6  -1   2 233.715 7.97376   9
   6   1   2 230.266 8.24152  18
   6   1   2 235.535 15.3647   1
  -6   1  -2 246.053 8.75436   9
  -6   1  -2 243.575 16.8495   1
   6   1   2 231.377 7.97401  16
  -6   1  -2 197.158 25.2274   5
   6   1   2 231.381 8.76185  13
  -6   1  -2 225.278 7.82798   2
   6   1   2 227.671 6.89803  22
   6   1   2 240.885 30.3597   7
   6   1   2 229.304 6.61861  14
   6   1   2 195.920 17.6854   8
   6   1   2 202.901 23.8316   4
   6   1   2 234.021 7.58017  23
   6   1   2 243.825 9.24925   2
   6   1   2 232.100 25.1880   6
  -6   1  -2 212.682 36.1429   4
   6   1   2 235.959 7.80935   9
   7  -1   2 33.3801 3.33972  18
   7  -1   2 31.3536 2.82682   9
   7  -1   2 37.4433 1.66583  21
   7  -1   2 37.4596 3.09734  14
   7  -1   2 36.8195 3.16402   2
  -7  -1  -2 35.8085 2.96440   9
  -7  -1  -2 32.8827 1.36409  21
   7  -1   2 42.2608 9.60946   1
   7  -1   2 38.7082 3.07398  15
   7  -1   2 15.3974 12.0052   6
   7  -1   2 40.0323 12.1221   8
  -7  -1  -2 35.1507 3.60255   2
  -7  -1  -2 21.3471 15.8147   5
   7  -1   2 33.9364 2.81989  22
   7  -1   2 37.4173 3.60893  13
  -7  -1  -2 28.1631 6.97102   1
  -7  -1  -2 42.1040 15.6362   4
   7  -1   2 48.5494 17.0081   7
   7  -1   2 44.1463 3.70771  16
   7   1   2 23.5867 11.9013   6
  -7   1  -2 32.0133 7.27401   1
  -7   1  -2 40.4033 19.5024   4
  -7   1  -2 30.3745 2.78782   2
   7   1   2 37.7332 3.56104   2
   7   1   2 34.0665 2.07873  14
   7   1   2 34.8466 2.70265  23
  -7   1  -2 34.9381 3.22854   9
   7   1   2 24.8728 10.0233   8
   7   1   2 37.8744 3.18202  18
   7   1   2 34.6421 7.44719   1
   7   1   2 36.4526 13.9392   7
  -7   1  -2 25.5639 10.3092   5
   7   1   2 37.1312 3.44330  13
   7   1   2 34.4732 2.80907   9
   7   1   2 20.2485 12.5843   4
   7   1   2 32.6944 2.89316  16
   7   1   2 35.1755 2.33740  22
   8  -1   2 149.088 15.8262   1
  -8  -1  -2 151.515 6.69311   9
   8  -1   2 145.822 6.86133   2
   8  -1   2 154.357 6.88667  14
   8  -1   2 147.603 6.29392  19
   8  -1   2 151.446 6.67732  15
  -8  -1  -2 155.819 8.14017   2
   8  -1   2 144.168 7.62964  18
   8  -1   2 135.240 7.34100  16
  -8  -1  -2 124.644 13.0421   1
   8  -1   2 148.439 23.8512   8
   8  -1   2 155.930 8.06732  13
   8  -1   2 143.578 6.46357  22
   8  -1   2 145.497 6.82751   9
   8  -1   2 142.248 30.2077   6
  -8  -1  -2 123.281 28.0583   4
  -8  -1  -2 119.521 32.8176   5
   8  -1   2 96.2959 28.1706   7
   8   1   2 159.283 7.78526  13
  -8   1  -2 137.967 6.58814   2
  -8   1  -2 138.653 7.14146   9
   8   1   2 150.116 6.85064  16
   8   1   2 143.697 5.17532  14
   8   1   2 127.110 12.6693   1
   8   1   2 145.455 6.45614   9
   8   1   2 138.252 20.0711   8
   8   1   2 143.033 25.2226   6
  -8   1  -2 132.903 14.6926   1
  -8   1  -2 117.150 32.4452   4
   8   1   2 139.468 5.55012  22
   8   1   2 146.727 6.99157  18
   8   1   2 140.551 7.52576   2
   8   1   2 205.662 32.3498   7
   9  -1   2 15.7906 3.24825  13
   9  -1   2 15.7680 2.97618  22
   9  -1   2 35.7937 16.2839   8
   9  -1   2 15.3209 2.48917  19
  -9  -1  -2 13.0907 2.35656   9
  -9  -1  -2 46.5401 28.3356   5
   9  -1   2 11.9862 6.92294   1
   9  -1   2 12.3167 2.48110   2
   9  -1   2 14.7242 2.62387   9
   9  -1   2 16.8654 3.45867  16
   9  -1   2 14.0061 2.48995  15
  -9  -1  -2 47.3920 23.5604   4
   9  -1   2 1.71114 16.3353   7
   9  -1   2 12.2700 2.53239  14
   9  -1   2 10.3703 2.61930  18
  -9  -1  -2 14.2247 3.09450   2
  -9  -1  -2 10.3050 5.10902   1
   9   1   2 35.6359 17.8248   7
  -9   1  -2 12.2864 6.43687   1
  -9   1  -2 -11.273 14.2824   5
   9   1   2 31.4280 15.0166   4
   9   1   2 10.7157 2.15289   9
   9   1   2 13.1019 2.88225   2
   9   1   2 12.9242 2.71753  16
   9   1   2 40.1189 17.8052   6
  -9   1  -2 15.2743 2.59618   2
   9   1   2 12.1893 2.64069  18
   9   1   2 17.1352 2.53792  22
  -9   1  -2 12.0512 2.57511   9
   9   1   2 17.6640 6.25879   1
  -9   1  -2 37.7504 25.0831   4
   9   1   2 13.4252 1.89912  14
   9   1   2 16.4244 3.25240  13
  10  -1   2 128.610 6.04287  19
  10  -1   2 138.751 29.4440   6
  10  -1   2 121.342 6.44978   9
  10  -1   2 131.329 8.08541  18
 -10  -1  -2 123.727 14.2328   1
  10  -1   2 116.967 6.74885   2
 -10  -1  -2 126.100 6.57221   9
  10  -1   2 133.893 6.77632  22
  10  -1   2 109.487 15.3679   1
 -10  -1  -2 93.4714 29.1494   4
 -10  -1  -2 52.0543 33.6619   5
  10  -1   2 119.296 5.14035  17
  10  -1   2 132.220 6.80608  14
 -10  -1  -2 136.828 8.30820   2
  10  -1   2 124.194 8.13733  13
  10  -1   2 124.385 6.27162  15
  10  -1   2 134.580 8.03795  16
 -10   1  -2 115.046 14.6520   1
  10   1   2 133.504 7.92065  13
  10   1   2 121.052 6.36867   9
  10   1   2 121.157 30.5912   6
  10   1   2 120.126 5.65104  22
 -10   1  -2 110.247 28.8258   5
 -10   1  -2 132.688 6.95303   2
  10   1   2 152.398 15.0296   1
  10   1   2 122.476 5.09491  14
 -10   1  -2 121.400 7.37928   9
  10   1   2 126.262 7.70936   2
 -10   1  -2 57.5207 38.7241   4
  10   1   2 123.402 6.99107  16
  10   1   2 135.271 7.58156  18
  11  -1   2 83.9710 5.37505   9
  11  -1   2 85.0064 5.92727   2
  11  -1   2 91.5237 4.21752  17
  11  -1   2 91.4420 7.00294  18
 -11  -1  -2 97.4744 13.1640   1
  11  -1   2 94.5171 7.33573  13
  11  -1   2 91.8545 5.06067  19
 -11  -1  -2 82.5024 5.45765   9
  11  -1   2 85.7858 3.40216  12
 -11  -1  -2 90.7288 6.71147   2
  11  -1   2 75.0154 3.27686  12
  11  -1   2 82.1101 5.54564  14
  11  -1   2 88.4043 5.68076  22
  11  -1   2 110.443 20.2528   1
  11  -1   2 87.5310 5.22713  15
  11  -1   2 91.0617 6.86536  16
  11   1   2 85.8196 6.55505   2
  11   1   2 78.3918 5.34000   9
 -11   1  -2 94.4721 6.58261   9
  11   1   2 98.7578 7.14561  13
  11   1   2 87.3004 6.18668  16
  11   1   2 82.5223 4.18238  14
  11   1   2 88.3070 12.3375   1
  11   1   2 94.3811 6.56632  18
 -11   1  -2 78.2652 12.0462   1
  11   1   2 94.4176 5.05373  22
 -12  -1  -2 83.9655 6.80800   2
 -12  -1  -2 90.9434 6.03644   9
  12  -1   2 95.1300 6.05778  14
  12  -1   2 87.0485 3.89226  17
 -12  -1  -2 75.2446 17.6667   1
  12  -1   2 92.9530 7.75763  13
  12  -1   2 98.3577 6.29557  22
  12  -1   2 85.7741 7.24388  18
  12  -1   2 91.6461 6.33926   2
  12  -1   2 99.5950 5.30879  19
  12  -1   2 83.8341 5.23464  15
  12  -1   2 106.351 7.79718  16
 -12   1  -2 92.0006 6.85315   9
  12   1   2 86.5133 6.91277   2
  12   1   2 92.7246 4.55083  14
 -12   1  -2 87.6309 15.6063   1
  12   1   2 92.9738 7.41459  13
  12   1   2 94.8135 6.95553  18
  12   1   2 93.3136 5.32912  22
  12   1   2 100.965 6.91934  16
  13  -1   2 6.63797 1.19645  17
 -13  -1  -2 4.34722 2.05278   2
  13  -1   2 6.59345 2.91619  18
  13  -1   2 8.22237 2.49767  22
 -13  -1  -2 4.32186 1.77559   9
  13  -1   2 3.74677 1.98423   2
  13  -1   2 5.93250 2.15737  14
  13  -1   2 6.95134 1.93447  19
  13  -1   2 10.3003 3.26037  16
  13  -1   2 1.65185 2.06645  13
  13   1   2 4.82322 1.57871  14
 -13   1  -2 7.09167 2.55483   9
  13   1   2 9.42948 3.07427  13
  13   1   2 10.4869 3.32655  18
  13   1   2 10.1533 3.15065  16
  13   1   2 7.44704 1.94789  22
  14  -1   2 121.240 9.36200  18
  14  -1   2 89.9524 8.28673   2
  14  -1   2 102.822 8.39070  16
  14  -1   2 105.943 5.41410  19
  14  -1   2 121.104 7.49988  22
  14  -1   2 107.628 6.73536  14
  14  -1   2 89.3203 8.29530  13
 -14  -1  -2 104.667 7.98648   2
 -14  -1  -2 101.966 7.03361   9
  14   1   2 108.397 8.32085  18
  14   1   2 96.7588 8.39658  13
 -14   1  -2 101.410 7.89143   9
  14   1   2 110.230 7.94634  16
  14   1   2 104.509 4.96239  14
  14   1   2 99.6233 6.15771  22
  15  -1   2 7.15581 2.24031  14
 -15  -1  -2 2.37673 2.15038   2
 -15  -1  -2 6.60232 2.26304   9
  15  -1   2 2.13998 2.03256  16
  15  -1   2 4.87506 2.76765  18
  15  -1   2 4.21077 2.53971  22
  15  -1   2 3.62738 1.78325  19
  15  -1   2 2.56396 2.25746  13
  15   1   2 3.10645 2.24634  13
  15   1   2 5.11942 2.56547  18
 -15   1  -2 7.29152 3.24670   9
  15   1   2 6.63743 2.16445  22
  15   1   2 2.33452 2.17821  16
  16  -1   2 5.20174 2.50827  22
  16  -1   2 6.85855 3.00986  13
  16  -1   2 4.25392 1.95316  14
  16  -1   2 2.10498 2.76972  16
  16  -1   2 4.00143 2.50591  18
 -16  -1  -2 5.40815 2.51001   2
  16   1   2 6.22993 3.33563  13
  16   1   2 8.69899 3.34579  18
  16   1   2 7.88705 2.98368  16
  16   1   2 6.23018 2.26438  22
  17  -1   2 11.5049 4.07558  16
  17  -1   2 4.78836 2.37653  14
  17  -1   2 10.4726 3.09582  22
  17  -1   2 2.67030 2.28055  18
  17  -1   2 3.39531 2.46959  13
  17   1   2 4.46696 3.27129  16
  17   1   2 5.81772 3.43404  13
  17   1   2 5.29149 2.26840  22
  17   1   2 3.43361 2.40504  18
  18  -1   2 20.9876 5.31096  18
  18  -1   2 14.2908 4.09187  14
  18  -1   2 15.2265 4.73198  16
  18  -1   2 16.8031 4.04457  22
  18  -1   2 9.78836 3.72291  13
  18   1   2 12.5770 3.92644  16
  18   1   2 11.4837 4.08617  18
  18   1   2 20.6662 5.34686  13
  18   1   2 15.0722 3.67096  22
  17  -2  -2 5.83197 3.18675  18
  17  -2  -2 6.92734 3.15165  13
  17  -2  -2 3.57569 2.48967  14
  17  -2  -2 4.03792 2.75647  22
  17  -2  -2 1.91845 2.50892  19
  17  -2  -2 1.84433 1.90169  16
 -17   2   2 4.80839 2.02416  24
  17   2  -2 8.98268 3.07494  16
  17   2  -2 8.13252 2.49644  22
  17   2  -2 9.46327 3.70470  18
  17   2  -2 3.66639 2.97687  13
  16  -2  -2 164.256 11.6915  16
  16  -2  -2 149.208 9.58337  22
  16  -2  -2 174.574 12.6559  13
  16  -2  -2 163.812 11.8313  18
  16  -2  -2 140.178 8.63464  15
  16  -2  -2 156.348 9.63944  14
  16  -2  -2 140.805 8.04779  19
  16   2  -2 163.509 9.97578  16
  16   2  -2 159.252 10.7328  18
  16   2  -2 155.271 7.78061  22
 -16   2   2 163.251 9.85979  24
  16   2  -2 153.434 11.5186  13
  15  -2  -2 87.1804 6.83762  14
  15  -2  -2 76.4047 7.91431  18
  15  -2  -2 91.3938 6.31853  19
  15  -2  -2 74.0348 8.05883  13
  15  -2  -2 81.7630 7.96038  16
 -15  -2   2 77.2773 6.75674   9
  15  -2  -2 77.3450 6.31261  15
  15  -2  -2 85.2532 6.94198  22
 -15  -2   2 85.7948 8.15167   2
  15   2  -2 78.9086 6.65391  16
  15   2  -2 79.8693 5.16521  22
 -15   2   2 75.6056 7.94134   9
  15   2  -2 93.8181 7.87187  18
  15   2  -2 85.5846 8.08092  13
  14  -2  -2 1.03999 1.36017  22
  14  -2  -2 1.39612 1.50458  14
  14  -2  -2 2.13444 1.69760  15
 -14  -2   2 3.81680 2.91737   2
  14  -2  -2 -1.2528 1.39622  16
  14  -2  -2 3.09254 2.31129  18
  14  -2  -2 0.06141 1.62799  19
 -14  -2   2 0.19325 1.04943   9
  14   2  -2 -0.0021 1.23447  18
  14   2  -2 3.01787 1.90464  16
  14   2  -2 -0.6007 1.17627  22
 -14   2   2 0.04937 1.64407   9
  14   2  -2 1.24645 1.72673  13
  13  -2  -2 102.800 7.59073   2
  13  -2  -2 122.425 7.75942  22
 -13  -2   2 116.800 7.77187   9
  13  -2  -2 120.536 9.30952  13
  13  -2  -2 133.393 9.22162  16
 -13  -2   2 128.401 9.23518   2
  13  -2  -2 119.712 7.71434  15
  13  -2  -2 128.104 9.38024  18
  13  -2  -2 116.036 7.57028  14
  13   2  -2 130.857 7.38494  23
  13   2  -2 113.754 7.87529  18
  13   2  -2 130.853 9.26959  13
  13   2  -2 137.346 7.96067  16
 -13   2   2 123.850 9.19208   9
  13   2  -2 118.962 6.06043  22
  12  -2  -2 549.505 19.8255   2
  12  -2  -2 542.607 21.3212  13
 -12  -2   2 546.944 21.3392   2
  12  -2  -2 503.874 39.8169   1
  12  -2  -2 561.563 21.0669  18
  12  -2  -2 559.569 20.7215  16
  12  -2  -2 524.243 18.7327  15
  12  -2  -2 553.298 18.5610  22
 -12  -2   2 578.538 41.7643   1
 -12  -2   2 552.663 19.1395   9
  12   2  -2 560.472 19.3562  18
  12   2  -2 542.677 15.9073  22
 -12   2   2 551.125 38.2637   1
  12   2  -2 535.116 17.4853  23
  12   2  -2 541.899 20.4253  13
 -12   2   2 559.981 21.1197   9
  12   2  -2 560.228 18.3606  16
  11  -2  -2 110.697 7.78756  16
  11  -2  -2 96.1671 7.38477  18
  11  -2  -2 109.137 6.68406  22
  11  -2  -2 91.3914 6.68830   9
  11  -2  -2 99.1737 7.65152  13
  11  -2  -2 103.275 7.10632   2
  11  -2  -2 97.8920 19.4957   1
 -11  -2   2 92.1814 6.63737   9
 -11  -2   2 101.510 14.7225   1
 -11  -2   2 93.3841 7.74666   2
  11  -2  -2 102.325 6.79109  15
  11  -2  -2 58.4936 34.2246   5
  11   2  -2 104.854 7.61341  13
  11   2  -2 104.255 14.6626   1
  11   2  -2 98.7634 4.97441  22
 -11   2   2 104.286 20.0885   1
  11   2  -2 100.386 6.69703  18
  11   2  -2 88.0719 7.48816   2
  11   2  -2 146.066 55.9948   4
  11   2  -2 106.667 6.02141  23
  11   2  -2 110.759 6.41869  16
  10  -2  -2 104.056 26.3820   8
  10  -2  -2 107.590 7.28046  23
  10  -2  -2 111.428 6.44460  22
  10  -2  -2 105.561 7.47922  13
 -10  -2   2 91.0610 3.41587  21
 -10  -2   2 114.336 6.92766   9
  10  -2  -2 95.6484 6.60023   2
  10  -2  -2 101.827 6.65752   9
 -10  -2   2 109.574 4.03285  12
 -10  -2   2 108.482 7.92953   2
 -10  -2   2 101.503 3.40339  21
  10  -2  -2 111.518 7.50911  18
  10  -2  -2 96.5682 6.91555  16
  10  -2  -2 102.775 6.74198  15
 -10  -2   2 98.2933 16.8919   1
 -10   2   2 104.510 7.40393   9
  10   2  -2 112.648 7.83796   2
  10   2  -2 110.335 6.63409  18
  10   2  -2 111.842 5.84823  23
  10   2  -2 115.855 14.7321   1
  10   2  -2 110.464 6.06660  16
  10   2  -2 61.2708 27.7050   4
  10   2  -2 65.3352 24.8566   6
  10   2  -2 103.784 6.76793   9
 -10   2   2 120.776 16.6472   1
  10   2  -2 111.816 4.95174  22
  10   2  -2 108.362 7.25102  13
 -10   2   2 117.377 25.6496   5
   9  -2  -2 663.784 59.0151   5
   9  -2  -2 622.398 19.3306   9
   9  -2  -2 506.322 49.8719   8
  -9  -2   2 641.770 21.7654   2
   9  -2  -2 625.119 19.8959  15
  -9  -2   2 613.677 15.5502  12
  -9  -2   2 621.926 19.0256   9
   9  -2  -2 606.131 63.5961   6
  -9  -2   2 716.799 144.208   5
   9  -2  -2 620.365 20.6481  13
   9  -2  -2 631.224 19.8327   2
   9  -2  -2 631.231 20.3593  23
   9  -2  -2 573.164 60.9710   7
  -9  -2   2 623.829 15.2013  21
   9  -2  -2 645.891 18.7944  22
   9  -2  -2 631.497 20.4074  16
  -9  -2   2 622.438 35.6296   1
   9  -2  -2 609.550 40.1210   1
   9  -2  -2 653.191 20.8475  18
   9   2  -2 620.397 19.6368   9
   9   2  -2 621.629 34.3342   1
  -9   2   2 625.505 20.8586   9
   9   2  -2 588.170 47.5236   8
   9   2  -2 614.888 17.6965  23
   9   2  -2 611.145 21.1510   2
   9   2  -2 622.991 19.2689  20
   9   2  -2 642.811 58.5274   6
   9   2  -2 637.322 18.0608  16
   9   2  -2 616.350 20.2574  13
   9   2  -2 630.897 16.2313  22
   9   2  -2 626.042 19.0652  18
  -9   2   2 609.209 37.0036   1
   9   2  -2 596.994 56.2267   4
   8  -2  -2 1522.71 37.7136  22
   8  -2  -2 1567.54 38.6871   2
   8  -2  -2 1520.97 39.7155  13
   8  -2  -2 1520.49 85.9026   5
   8  -2  -2 1466.09 64.8444   1
  -8  -2   2 1514.80 34.2226  17
   8  -2  -2 1549.62 39.6445  23
   8  -2  -2 1451.10 91.1038   7
   8  -2  -2 1543.36 39.6141  16
  -8  -2   2 1329.27 105.100   5
  -8  -2   2 1647.59 60.5807   1
   8  -2  -2 1573.96 39.5226  15
   8  -2  -2 1617.05 87.0786   8
  -8  -2   2 1494.20 34.7532  21
   8  -2  -2 1469.74 96.3525   6
  -8  -2   2 1580.18 41.5482   2
  -8  -2   2 1524.55 34.8185  12
   8  -2  -2 1581.50 39.9165  18
   8  -2  -2 1514.24 38.2356   9
  -8  -2   2 1556.45 38.0270   9
   8   2  -2 1557.75 40.8857   2
  -8   2   2 1335.07 113.564   4
  -8   2   2 1534.85 40.1564   9
   8   2  -2 1608.01 39.1270   9
   8   2  -2 1516.03 83.2997   4
   8   2  -2 1520.91 36.4504  23
   8   2  -2 1531.49 38.3046  20
  -8   2   2 1543.74 61.6137   1
   8   2  -2 1481.38 71.8320   8
   8   2  -2 1542.40 57.0502   1
   8   2  -2 1535.82 39.4555  13
   8   2  -2 1516.58 84.7638   6
   7  -2  -2 1.60201 2.45600   1
   7  -2  -2 1.66199 1.00045   9
   7  -2  -2 25.6246 13.3802   8
  -7  -2   2 1.13643 0.59572  17
  -7  -2   2 0.70017 13.2183   5
   7  -2  -2 2.53023 1.19139  22
   7  -2  -2 1.70226 1.08961  23
   7  -2  -2 1.69977 1.20462  13
   7  -2  -2 27.4139 11.9095   5
  -7  -2   2 2.81507 1.07677   9
   7  -2  -2 1.16098 0.90314   2
  -7  -2   2 2.08265 1.19308   2
  -7  -2   2 2.31137 0.78158  12
  -7  -2   2 1.99133 2.60967   1
   7  -2  -2 3.58817 1.41023  16
   7  -2  -2 2.20552 1.12107  18
   7  -2  -2 22.9177 10.4175   6
   7  -2  -2 0.77395 0.99737  15
   7   2  -2 27.3317 12.0597   6
  -7   2   2 -1.3400 2.53127   1
   7   2  -2 0.67391 10.7398   4
   7   2  -2 3.32563 1.33983   9
  -7   2   2 1.63612 1.07757  24
  -7   2   2 3.70002 1.48758   9
   7   2  -2 2.13106 1.14873  13
   7   2  -2 18.3832 10.0392   8
   7   2  -2 0.66122 2.03752   1
  -6  -2   2 1492.95 34.4267  12
   6  -2  -2 1528.46 77.8504   5
   6  -2  -2 1479.50 37.2402  16
  -6  -2   2 1494.15 33.8243  17
  -6  -2   2 1502.89 36.1446   9
   6  -2  -2 1629.71 87.7805   6
   6  -2  -2 1471.75 35.7963  22
  -6  -2   2 1482.86 33.1481  19
   6  -2  -2 1480.57 37.2651  18
   6  -2  -2 1451.17 37.6634  15
   6  -2  -2 1502.83 78.1671   8
  -6  -2   2 1526.89 99.1645   5
   6  -2  -2 1505.46 59.9492   1
  -6  -2   2 1508.48 38.8992   2
   6  -2  -2 1487.20 37.3487  23
   6  -2  -2 1522.18 36.2897   2
  -6  -2   2 1480.15 53.6167   1
   6  -2  -2 1532.88 36.5631   9
  -6   2   2 1413.75 104.125   4
   6   2  -2 1512.69 38.4893   2
   6   2  -2 1489.77 68.1328   8
  -6   2   2 1499.70 56.3330   1
   6   2  -2 1445.41 34.5145  23
  -6   2   2 1584.10 35.6239  24
   6   2  -2 1506.64 36.8794   9
   6   2  -2 1440.58 33.7702  15
   6   2  -2 1581.04 52.4916   1
   6   2  -2 1586.90 81.3752   6
  -6   2   2 1501.90 37.8995   9
   6   2  -2 1517.87 75.7332   4
  -5  -2   2 2750.11 64.0325   2
   5  -2  -2 2771.30 61.5373   2
   5  -2  -2 2755.45 108.914   8
  -5  -2   2 2524.84 58.9472  19
   5  -2  -2 2662.39 86.1727   1
   5  -2  -2 2636.46 106.439   5
  -5  -2   2 2763.52 61.7496   9
  -5  -2   2 2736.99 60.6117  12
   5  -2  -2 2757.88 62.3653  13
   5  -2  -2 2691.17 62.3759  18
   5  -2  -2 2693.60 63.3842  15
   5  -2  -2 2763.07 61.3206  22
   5  -2  -2 2743.06 62.0476   9
  -5  -2   2 2759.64 131.102   5
  -5  -2   2 2706.01 59.8264  17
   5  -2  -2 2594.72 112.787   6
  -5  -2   2 2851.88 80.4856   1
   5   2  -2 2803.47 77.8027   1
   5   2  -2 2733.98 63.6988   2
  -5   2   2 2700.32 82.6079   1
   5   2  -2 2621.93 59.8167  23
  -5   2   2 2726.09 141.264   4
   5   2  -2 2809.24 100.245   8
  -5   2   2 2780.81 60.9283  24
  -5   2   2 2738.18 63.2575   9
   5   2  -2 2872.78 115.245   6
   5   2  -2 2743.04 62.3814   9
   5   2  -2 2889.46 107.794   4
  -4  -2   2 900.608 22.4124  12
   4  -2  -2 901.820 22.1601  22
   4  -2  -2 939.931 23.2307   9
   4  -2  -2 892.890 22.6817  13
  -4  -2   2 896.927 35.5920   1
   4  -2  -2 889.224 24.1903  15
  -4  -2   2 898.389 20.8268  19
   4  -2  -2 925.847 23.0084  18
   4  -2  -2 863.378 51.5323   8
  -4  -2   2 927.793 24.4389   2
   4  -2  -2 893.083 23.1522  23
   4  -2  -2 995.059 55.8688   5
   4  -2  -2 891.699 56.1848   6
   4  -2  -2 893.482 39.5758   1
  -4  -2   2 890.989 21.5641  17
  -4  -2   2 898.701 65.7797   5
  -4   2   2 922.813 23.9247   9
  -4   2   2 912.481 37.9418   1
  -4   2   2 921.289 72.9220   4
   4   2  -2 848.102 20.5267  22
   4   2  -2 932.065 24.2082   2
   4   2  -2 915.792 49.9419   8
   4   2  -2 876.083 59.4869   6
  -4   2   2 871.271 21.7527  24
   4   2  -2 937.572 54.4111   4
   4   2  -2 933.369 34.5764   1
   4   2  -2 895.690 21.0463  23
   4   2  -2 902.253 23.2147   9
   3  -2  -2 463.311 12.9749  23
  -3  -2   2 461.198 10.7364  14
   3  -2  -2 446.552 36.4980   6
   3  -2  -2 430.569 33.2187   8
   3  -2  -2 452.252 25.4220   1
  -3  -2   2 461.998 13.9141   2
   3  -2  -2 459.821 14.1267  15
   3  -2  -2 411.678 34.8214   5
   3  -2  -2 477.270 12.6950  18
  -3  -2   2 461.470 11.7039  19
  -3  -2   2 441.585 22.6854   1
  -3  -2   2 456.260 13.1974  12
  -3  -2   2 445.303 42.8127   5
   3  -2  -2 464.578 12.2060  22
   3  -2  -2 462.286 12.4649  13
   3  -2  -2 471.643 13.3279   9
  -3  -2   2 455.323 12.3694  17
  -3  -2   2 447.761 13.0669   9
  -3   2   2 463.222 12.1586  24
   3   2  -2 430.939 10.8267  22
   3   2  -2 441.133 11.4182  16
  -3   2   2 477.955 13.9275   9
   3   2  -2 470.809 13.7746   2
  -3   2   2 446.986 24.1868   1
   3   2  -2 457.796 11.4315  23
   3   2  -2 484.128 37.7715   4
   3   2  -2 497.251 22.7569   1
  -3   2   2 522.315 49.5774   4
   3   2  -2 448.894 34.1830   8
   3   2  -2 468.702 42.3786   6
   3   2  -2 446.251 13.2703   9
   2  -2  -2 482.546 14.2814  15
   2  -2  -2 480.222 12.1838  22
   2  -2  -2 494.094 12.8676  23
  -2  -2   2 490.170 13.6009   9
  -2  -2   2 480.282 40.7643   5
  -2  -2   2 477.199 13.6950   2
   2  -2  -2 497.577 12.4240  13
  -2  -2   2 482.411 13.1822  15
  -2  -2   2 503.274 11.6087  22
   2  -2  -2 504.664 13.7806   9
   2  -2  -2 505.337 34.3761   8
   2  -2  -2 498.899 25.6012   1
   2  -2  -2 487.007 12.4027  18
  -2  -2   2 447.459 11.6316  14
  -2  -2   2 478.746 12.4238  19
   2  -2  -2 458.212 36.3361   5
  -2  -2   2 483.212 13.0567  17
   2  -2  -2 486.019 35.8131   6
   2  -2  -2 480.193 24.4660   7
  -2  -2   2 450.382 22.6874   1
   2   2  -2 403.810 41.1915   6
   2   2  -2 503.322 39.1907   4
  -2   2   2 478.410 13.9762   9
  -2   2   2 470.153 24.1835   1
  -2   2   2 444.732 41.9392   4
   2   2  -2 470.208 11.4241  16
   2   2  -2 483.274 13.5941   2
   2   2  -2 489.490 22.8121   1
  -2   2   2 478.211 12.5221  24
   2   2  -2 497.792 35.4784   8
   2   2  -2 494.995 13.8300   9
   2   2  -2 459.901 11.2292  22
   1  -2  -2 3358.51 108.890   6
  -1  -2   2 3336.57 73.6762   2
  -1  -2   2 3341.98 74.0520   9
  -1  -2   2 3372.29 73.0207  18
  -1  -2   2 3333.39 73.2070  19
   1  -2  -2 3284.65 71.8902  22
  -1  -2   2 3271.02 73.8763  15
   1  -2  -2 3459.19 72.2604  13
   1  -2  -2 3399.02 71.9215  18
   1  -2  -2 3387.56 118.634   5
  -1  -2   2 3270.71 71.8932  16
  -1  -2   2 3333.77 71.6885  22
  -1  -2   2 3312.53 118.764   5
   1  -2  -2 3419.38 74.1821   9
  -1  -2   2 3608.29 90.1164   1
   1  -2  -2 3343.90 91.5442   1
   1  -2  -2 3413.93 108.679   8
   1  -2  -2 3321.27 74.5416  15
  -1   2   2 3261.80 71.9003  13
  -1   2   2 3420.34 111.358   8
   1   2  -2 3364.25 73.5357   2
  -1   2   2 3368.79 73.0467   3
   1   2  -2 3506.08 125.650   4
   1   2  -2 3371.17 134.902   6
  -1   2   2 3211.24 71.9004  18
   1   2  -2 3349.64 88.0225   1
   1   2  -2 3128.69 71.4898  22
  -1   2   2 3399.21 74.5663   9
   1   2  -2 3433.69 96.2297   7
   1   2  -2 3317.97 112.772   8
   1   2  -2 3135.75 71.5032  16
  -1   2   2 3449.66 124.968   4
  -1   2   2 3268.37 89.9544   1
   0  -2   2 3.79096 2.88234   1
   0  -2  -2 1.26326 0.77144   2
   0  -2  -2 3.57567 5.92141   5
   0  -2   2 2.76709 0.73041  16
   0  -2   2 1.51303 0.78871  18
   0  -2  -2 2.26778 0.92641   9
   0  -2   2 7.46491 5.27638   5
   0  -2   2 2.61095 0.87991   2
   0  -2   2 1.32342 0.81381  15
   0  -2   2 2.11865 0.65393  22
   0  -2   2 2.72764 1.00627  19
   0  -2  -2 1.70552 0.85325  15
   0  -2  -2 2.94472 0.55382  18
   0  -2  -2 -0.4860 4.23401   8
   0   2   2 -4.8313 4.11878   8
   0   2   2 1.11458 0.42178  13
   0   2  -2 3.25214 1.94956   1
   0   2   2 0.78167 1.54050   1
   0   2  -2 4.69130 6.22452   4
   0   2  -2 1.73063 0.51926  16
   0   2   2 2.29614 0.44845  18
   0   2  -2 -0.2588 4.91697   8
   0   2   2 -5.0389 5.84209   4
   0   2  -2 5.35308 8.51238   6
   0   2   2 3.66747 2.71963   1
   0   2  -2 2.72542 3.78042   7
  -1  -2  -2 1535.66 32.9400  22
   1  -2   2 1543.67 63.9792   5
  -1  -2  -2 1560.33 66.0832   4
   1  -2   2 1573.65 67.7902   6
  -1  -2  -2 1545.38 36.1664   2
  -1  -2  -2 1528.48 47.1076   1
   1  -2   2 1538.06 54.5800   7
   1  -2   2 1532.54 35.1814  18
  -1  -2  -2 1512.24 76.6069   5
   1  -2   2 1514.19 34.6581  16
   1  -2   2 1546.12 36.7641  15
  -1  -2  -2 1579.26 35.7471  15
   1  -2   2 1531.93 34.3505  22
  -1  -2  -2 1585.44 64.4414   8
   1  -2   2 1541.54 34.7827   2
   1  -2   2 1532.67 35.7813  13
  -1   2  -2 1373.66 83.5955   6
   1   2   2 1550.13 46.8853   1
   1   2   2 1528.41 62.0954   8
  -1   2  -2 1507.00 51.7680   1
  -1   2  -2 1550.16 53.7303   7
   1   2   2 1559.07 65.9939   4
  -1   2  -2 1641.29 85.7417   4
   1   2   2 1571.55 43.1775   7
  -1   2  -2 1620.90 70.8232   8
   1   2   2 1504.04 83.9425   6
  -1   2  -2 1535.17 49.5605   1
   1   2   2 1481.29 33.1618  23
  -2  -2  -2 515.440 14.5648  14
  -2  -2  -2 578.272 35.7321   4
   2  -2   2 566.597 15.0610  18
  -2  -2  -2 572.470 24.2714   1
   2  -2   2 568.787 14.3552  22
   2  -2   2 598.289 40.1578   6
   2  -2   2 571.727 39.4413   8
   2  -2   2 594.253 15.5564  13
   2  -2   2 580.243 15.9096   9
  -2  -2  -2 575.730 15.9496   2
   2  -2   2 608.613 34.8548   5
  -2  -2  -2 582.137 15.1435   9
   2  -2   2 569.499 14.8092  16
  -2  -2  -2 589.155 14.7889  15
   2  -2   2 585.768 32.7479   7
   2  -2   2 574.003 16.4879  15
  -2  -2  -2 543.205 44.3908   5
  -2   2  -2 595.794 16.4648   9
  -2   2  -2 548.145 27.4638   1
   2   2   2 575.458 23.5446   1
   2   2   2 551.917 33.1111   4
   2   2   2 569.789 28.4778   7
   2   2   2 589.102 48.5148   6
  -2   2  -2 557.937 53.4138   6
   2   2   2 573.744 15.8416   2
  -2   2  -2 569.532 39.4629   8
  -2   2  -2 533.299 50.4188   4
  -2   2  -2 569.810 14.9196   3
  -2   2  -2 577.140 26.5943   1
   2   2   2 564.569 32.6327   8
  -3  -2  -2 723.620 17.6633   9
   3  -2   2 678.425 17.8827  16
   3  -2   2 693.369 17.2392  22
   3  -2   2 664.975 45.7763   6
  -3  -2  -2 660.508 16.3240  14
   3  -2   2 675.903 44.1551   8
   3  -2   2 669.542 32.1108   1
   3  -2   2 684.038 37.4524   5
   3  -2   2 690.528 19.2926  15
  -3  -2  -2 713.479 54.3791   5
   3  -2   2 667.454 39.2477   7
  -3  -2  -2 698.205 16.6955  15
  -3  -2  -2 684.994 27.5677   1
  -3  -2  -2 746.869 19.1816   2
  -3  -2  -2 675.509 39.4498   4
   3  -2   2 677.554 18.1707  13
   3  -2   2 717.002 18.5255   9
   3  -2   2 677.508 17.9522  18
   3   2   2 666.000 15.7794  18
   3   2   2 656.371 16.4278  15
   3   2   2 600.750 48.6462   6
  -3   2  -2 665.950 16.1955  24
  -3   2  -2 604.919 55.9409   4
  -3   2  -2 706.963 32.1829   1
   3   2   2 699.495 34.8465   8
   3   2   2 694.289 35.4860   4
  -3   2  -2 746.992 66.6890   6
   3   2   2 694.339 38.3631   7
  -3   2  -2 665.834 18.8616   9
   3   2   2 682.947 18.6573   2
   3   2   2 709.602 26.6854   1
  -4  -2  -2 619.127 14.4663  14
   4  -2   2 607.020 17.2430  16
   4  -2   2 642.338 17.6427  13
   4  -2   2 636.431 16.5141  22
  -4  -2  -2 653.315 18.3463   2
   4  -2   2 638.810 17.2667   9
  -4  -2  -2 725.548 57.3718   5
  -4  -2  -2 644.771 16.4667   9
   4  -2   2 545.691 39.2433   7
  -4  -2  -2 630.544 14.9797  15
   4  -2   2 629.840 18.3782  15
   4  -2   2 631.677 17.4107  18
   4  -2   2 593.886 45.0911   6
  -4  -2  -2 631.339 14.5063  19
   4  -2   2 632.332 36.8641   5
   4  -2   2 662.917 43.5590   8
   4  -2   2 606.146 31.4877   1
  -4  -2  -2 646.872 26.8936   1
   4   2   2 626.863 41.3829   7
   4   2   2 631.200 33.8769   4
   4   2   2 645.247 14.7638  16
   4   2   2 640.367 32.4663   8
   4   2   2 613.318 15.7490  20
   4   2   2 594.059 14.7055  15
  -4   2  -2 685.881 31.9423   1
   4   2   2 628.624 17.9333   2
   4   2   2 660.864 25.4837   1
  -4   2  -2 497.381 53.3364   4
   4   2   2 623.240 16.6781   9
   4   2   2 636.954 49.1881   6
   4   2   2 608.132 15.2850  18
   4   2   2 620.953 16.3479  13
  -4   2  -2 606.289 15.2535  24
  -4   2  -2 665.003 18.2426   9
  -5  -2  -2 1728.27 39.9314  23
   5  -2   2 1865.60 44.7857  15
  -5  -2  -2 1859.77 44.8291   2
  -5  -2  -2 1687.43 40.2476  17
   5  -2   2 1898.11 44.0257  18
   5  -2   2 1932.90 42.7472  22
   5  -2   2 1795.82 64.6043   1
   5  -2   2 1887.07 86.3362   7
   5  -2   2 1776.81 87.5580   6
   5  -2   2 1854.26 44.1700  13
  -5  -2  -2 1854.27 42.1636   9
   5  -2   2 1840.42 43.0778   9
   5  -2   2 1770.97 71.8063   5
  -5  -2  -2 1717.87 39.3085  14
  -5  -2  -2 1799.45 101.177   5
   5  -2   2 1877.42 43.9624  16
  -5  -2  -2 1856.98 56.8053   1
   5  -2   2 1824.38 82.9959   8
   5  -2   2 1842.89 41.5467   2
   5   2   2 1837.81 41.6185  18
   5   2   2 1862.14 88.8794   6
  -5   2  -2 2027.41 118.047   4
  -5   2  -2 1854.55 41.2773  24
   5   2   2 1818.66 44.3812   2
   5   2   2 1841.17 40.9204  16
  -5   2  -2 1786.80 61.4154   1
   5   2   2 1843.59 85.3232   7
   5   2   2 1812.04 39.5168  22
   5   2   2 1856.57 63.8572   8
   5   2   2 1889.55 54.6343   1
   5   2   2 1888.51 42.7231   9
   5   2   2 1801.15 68.2894   4
   5   2   2 1843.68 42.9146  13
   5   2   2 1897.36 40.2347  23
  -5   2  -2 1821.40 44.2940   9
   6  -2   2 958.696 26.5143  15
   6  -2   2 979.145 25.0213   9
   6  -2   2 927.412 61.5997   7
   6  -2   2 979.536 23.9804   2
  -6  -2  -2 967.934 38.1509   1
   6  -2   2 976.725 24.7846  22
   6  -2   2 981.276 59.3025   8
  -6  -2  -2 966.287 22.5343  12
   6  -2   2 969.873 44.9745   1
   6  -2   2 948.307 26.1508  18
  -6  -2  -2 1075.62 79.6654   5
  -6  -2  -2 1038.72 27.3825   2
   6  -2   2 979.837 52.2788   5
  -6  -2  -2 956.604 21.4597  17
  -6  -2  -2 909.147 21.9589  17
   6  -2   2 961.425 26.1522  16
   6  -2   2 959.194 64.1457   6
  -6  -2  -2 988.406 24.2156   9
   6  -2   2 978.611 26.4530  13
   6   2   2 945.916 49.6614   4
   6   2   2 960.608 21.8383  22
  -6   2  -2 996.221 23.5375  24
   6   2   2 973.406 23.4241  16
   6   2   2 985.773 24.0270  18
   6   2   2 966.645 25.1924  13
   6   2   2 967.177 24.6311   9
   6   2   2 994.821 26.7556   2
  -6   2  -2 949.230 26.2773   9
   6   2   2 937.995 62.4304   7
   6   2   2 988.829 43.4267   8
   6   2   2 978.751 61.2262   6
   6   2   2 926.974 35.4609   1
   6   2   2 962.067 22.6363  23
  -6   2  -2 950.804 84.0642   4
  -6   2  -2 972.873 42.1871   1
   7  -2   2 415.714 37.5379   5
   7  -2   2 424.073 14.8121  13
  -7  -2  -2 406.066 10.0642  12
  -7  -2  -2 417.474 15.1940   2
   7  -2   2 369.301 41.1691   7
   7  -2   2 419.084 14.6495  18
   7  -2   2 412.002 13.1282  22
  -7  -2  -2 412.023 12.5432   9
   7  -2   2 401.508 14.3323  16
   7  -2   2 411.137 12.7250   2
   7  -2   2 418.853 28.9563   1
  -7  -2  -2 388.082 51.8527   5
   7  -2   2 418.861 14.5324  15
   7  -2   2 424.832 13.2278   9
  -7  -2  -2 446.514 24.7766   1
   7  -2   2 404.523 38.4853   8
   7  -2   2 410.657 44.7467   6
   7   2   2 414.641 12.6300  18
   7   2   2 366.260 35.5758   4
   7   2   2 404.106 10.5788  22
   7   2   2 414.253 13.0747   9
   7   2   2 396.267 38.1623   6
  -7   2  -2 378.874 57.7954   4
   7   2   2 417.216 22.6375   1
  -7   2  -2 418.778 14.6127   9
   7   2   2 422.868 14.8963   2
   7   2   2 427.312 29.1121   8
   7   2   2 414.759 12.1648  16
   7   2   2 413.449 13.6811  13
  -7   2  -2 414.895 26.7665   1
   7   2   2 442.786 44.5470   7
   8  -2   2 169.482 29.4285   8
   8  -2   2 140.481 28.2078   5
  -8  -2  -2 209.566 10.3331   2
   8  -2   2 195.894 9.81644  13
   8  -2   2 209.800 20.7470   1
   8  -2   2 196.592 8.32273   9
  -8  -2  -2 202.026 17.4196   1
   8  -2   2 210.268 9.76800  16
   8  -2   2 152.623 34.2440   6
  -8  -2  -2 201.996 8.03666   9
   8  -2   2 190.602 8.26655  22
   8  -2   2 198.789 9.62643  18
   8  -2   2 197.721 8.19489   2
   8  -2   2 147.393 30.4032   7
   8  -2   2 195.299 9.21440  15
   8   2   2 210.030 35.4833   7
   8   2   2 212.669 9.19178  13
  -8   2  -2 193.643 18.8396   1
   8   2   2 195.342 6.33086  22
  -8   2  -2 190.921 9.41338   9
   8   2   2 214.829 7.96743  16
   8   2   2 184.007 15.5665   1
   8   2   2 211.281 9.93901   2
   8   2   2 205.411 8.22239  18
   8   2   2 213.697 32.0881   6
   8   2   2 212.293 8.47884   9
   8   2   2 184.586 31.1463   4
   9  -2   2 518.949 35.8673   1
  -9  -2  -2 571.936 31.7332   1
   9  -2   2 577.845 59.3584   6
  -9  -2  -2 537.935 16.6255   9
   9  -2   2 536.139 17.4675  14
   9  -2   2 556.608 17.1948  19
   9  -2   2 562.174 19.5608  13
   9  -2   2 525.730 16.6151   2
   9  -2   2 522.371 58.5858   7
  -9  -2  -2 549.729 19.5962   2
   9  -2   2 523.013 16.7571   9
   9  -2   2 525.978 13.6481  21
   9  -2   2 542.819 16.9087  22
   9  -2   2 491.571 49.5068   8
  -9  -2  -2 552.285 66.3692   5
   9  -2   2 543.795 18.9143  18
  -9   2  -2 491.592 31.8342   1
   9   2   2 528.712 14.0969  22
  -9   2  -2 536.633 18.6675   9
   9   2   2 539.237 16.8214   9
   9   2   2 548.439 16.8055  18
   9   2   2 512.787 55.8736   7
  -9   2  -2 591.702 96.7905   4
   9   2   2 507.737 50.0377   6
   9   2   2 539.643 17.9322  13
   9   2   2 539.305 18.8149   2
   9   2   2 535.721 16.1904  16
   9   2   2 532.435 30.0979   1
  10  -2   2 515.643 17.4476  15
  10  -2   2 494.735 36.6465   1
  10  -2   2 515.122 16.8612  22
  10  -2   2 495.391 16.8219   9
 -10  -2  -2 531.847 32.3480   1
  10  -2   2 487.287 19.1100  13
  10  -2   2 508.734 18.9773  18
 -10  -2  -2 523.965 19.7150   2
  10  -2   2 528.768 16.8030  19
  10  -2   2 515.984 12.5991  21
  10  -2   2 493.973 16.4232   2
  10  -2   2 501.639 17.2471  14
  10  -2   2 505.569 18.6364  16
 -10  -2  -2 498.126 16.7331   9
  10   2   2 531.313 16.4265  16
  10   2   2 490.639 16.4604   9
  10   2   2 527.134 18.0784  13
  10   2   2 536.379 14.1980  22
 -10   2  -2 503.676 18.5993   9
  10   2   2 516.669 16.8755  18
  10   2   2 566.437 58.1312   6
  10   2   2 457.225 29.8339   1
  10   2   2 511.413 18.7235   2
 -10   2  -2 511.848 33.9234   1
  11  -2   2 19.9109 4.08986  13
  11  -2   2 18.3456 4.22260  16
  11  -2   2 18.5224 3.37310  22
  11  -2   2 20.1589 9.93302   1
 -11  -2  -2 22.5647 3.08304   9
  11  -2   2 22.8872 3.99667  14
 -11  -2  -2 25.6124 4.69926   2
  11  -2   2 25.4532 4.07309  15
 -11  -2  -2 34.0028 9.08123   1
  11  -2   2 21.0627 4.28839  18
  11  -2   2 23.0785 3.69782   2
  11  -2   2 24.4040 3.74070  19
 -11   2  -2 6.51435 7.30415   1
  11   2   2 18.6889 3.72073   2
 -11   2  -2 25.6873 4.64790   9
  11   2   2 25.0838 4.02106  18
  11   2   2 30.9987 8.11700   1
  11   2   2 23.9446 2.38879  22
  11   2   2 19.7397 4.04258  13
  11   2   2 25.9636 4.07779  16
 -12  -2  -2 235.570 12.8454   2
  12  -2   2 240.151 11.1802  14
  12  -2   2 253.851 12.9217  16
  12  -2   2 234.353 10.8340  15
  12  -2   2 233.842 10.8007  22
  12  -2   2 212.180 10.0941   2
  12  -2   2 222.292 12.8767  13
  12  -2   2 229.212 9.11502  17
 -12  -2  -2 225.218 10.2698   9
  12  -2   2 238.695 12.8405  18
  12  -2   2 220.933 10.0335  19
  12   2   2 248.613 11.3517  18
  12   2   2 233.532 8.53045  22
  12   2   2 233.495 10.5906  16
  12   2   2 241.782 12.1854  13
 -12   2  -2 217.713 12.0100   9
  13  -2   2 174.688 11.5893  13
  13  -2   2 166.842 7.35960  17
  13  -2   2 167.984 9.51060  14
  13  -2   2 158.143 6.59592  12
  13  -2   2 159.158 8.27800  19
  13  -2   2 155.386 8.72332   2
 -13  -2  -2 180.220 11.0829   2
  13  -2   2 161.028 10.5978  16
  13  -2   2 164.699 9.02231  15
 -13  -2  -2 178.568 9.10345   9
  13  -2   2 169.871 11.0880  18
  13  -2   2 177.896 9.49112  22
  13   2   2 165.490 9.52356  18
  13   2   2 173.921 9.19761  16
  13   2   2 177.064 10.7007  13
 -13   2  -2 167.713 10.6637   9
  13   2   2 163.967 7.17320  22
  14  -2   2 152.768 10.8748  18
  14  -2   2 144.453 7.85443  19
  14  -2   2 180.033 9.80081  22
  14  -2   2 147.619 10.6976  16
 -14  -2  -2 152.182 10.3366   2
 -14  -2  -2 157.770 8.77175   9
  14  -2   2 144.394 6.59656  17
  14  -2   2 164.181 9.43578  14
  14  -2   2 162.447 11.6003  13
  14   2   2 154.764 7.18214  22
  14   2   2 155.334 9.81273  18
  14   2   2 170.566 10.8742  13
  14   2   2 161.547 9.32329  16
 -14   2  -2 150.654 10.5581   9
  15  -2   2 57.5630 7.35046  13
  15  -2   2 60.7137 7.01797  18
 -15  -2  -2 65.7655 6.96402   2
  15  -2   2 54.9917 4.78419  19
  15  -2   2 65.4557 7.33593  16
  15  -2   2 56.6034 5.69896  14
  15  -2   2 53.2848 5.75484  22
  15   2   2 61.6536 4.54659  22
  15   2   2 60.2753 5.84645  16
  15   2   2 62.2024 6.87576  13
 -15   2  -2 51.1056 6.81153   9
  15   2   2 66.5989 6.62294  18
  16  -2   2 257.735 16.3359  13
  16  -2   2 267.405 12.8633  14
  16  -2   2 271.780 15.8975  18
  16  -2   2 277.584 15.7280  16
  16  -2   2 264.074 13.2132  22
  16  -2   2 261.150 11.0736  19
  16   2   2 271.125 13.6166  16
  16   2   2 271.722 10.7118  22
  16   2   2 279.238 15.3900  13
 -16   2  -2 305.096 13.1682  24
  16   2   2 283.732 14.5656  18
  17  -2   2 73.3901 8.25186  16
  17  -2   2 61.0660 6.19144  22
  17  -2   2 94.0585 9.69225  13
  17  -2   2 73.1615 6.41212  14
  17  -2   2 74.2548 8.25214  18
 -17   2  -2 82.7777 6.57033  24
  17   2   2 67.9339 5.09488  22
  17   2   2 66.8583 7.12265  18
  17   2   2 62.3788 6.54467  16
  17   2   2 68.6850 7.56245  13
  17  -3  -2 67.4897 7.80612  16
  17  -3  -2 63.7309 6.45790  19
  17  -3  -2 81.7110 8.94788  13
  17  -3  -2 77.7718 8.76045  18
  17  -3  -2 61.4761 6.50840  22
  17  -3  -2 75.9562 8.11403  15
  17  -3  -2 63.0525 6.86187  14
  17   3  -2 85.3215 8.47864  13
 -17   3   2 81.6035 6.66009  24
  17   3  -2 60.4170 6.78238  18
  17   3  -2 56.4151 6.22062  16
  16  -3  -2 -0.9204 1.17071  16
  16  -3  -2 -2.9906 2.26663  15
  16  -3  -2 -3.3043 1.45066  13
  16  -3  -2 2.66412 1.57222  18
  16  -3  -2 3.43441 1.98029  22
  16  -3  -2 -1.3537 2.14010  17
  16  -3  -2 1.25477 1.95580  19
  16  -3  -2 -0.8999 1.72701  14
 -16   3   2 -2.0156 1.38551  24
  16   3  -2 -1.5293 1.74658  18
  16   3  -2 -0.1721 1.79561  22
  16   3  -2 1.46843 2.52729  13
  16   3  -2 0.12622 2.08833  16
  15  -3  -2 14.9488 3.92468  15
  15  -3  -2 14.7616 3.67283  14
  15  -3  -2 14.6672 3.74168  22
  15  -3  -2 9.56545 4.20332  16
  15  -3  -2 14.6933 4.12957  18
  15  -3  -2 16.7354 3.78769  19
  15  -3  -2 14.4273 4.85948  13
  15   3  -2 12.0439 2.41736  22
  15   3  -2 17.7655 3.52000  16
  15   3  -2 10.9690 3.93519  13
 -15   3   2 12.7779 3.34478  24
  15   3  -2 17.0449 4.19212  18
  14  -3  -2 269.233 13.3620  14
  14  -3  -2 266.445 12.8049  22
  14  -3  -2 257.029 15.1425  13
  14  -3  -2 232.684 13.9568  16
  14  -3  -2 248.412 12.3772  19
  14  -3  -2 261.771 14.9552  18
 -14  -3   2 251.699 15.0274   2
 -14  -3   2 252.824 12.8578   9
  14  -3  -2 246.092 12.9587  15
 -14   3   2 262.000 15.1875   9
  14   3  -2 272.743 14.4580  13
 -14   3   2 242.386 12.2515  24
  14   3  -2 264.461 11.5383  16
  14   3  -2 250.701 9.01235  22
  14   3  -2 272.612 12.9034  18
  13  -3  -2 81.2766 7.60245  16
  13  -3  -2 73.5888 7.61821  13
  13  -3  -2 81.2056 7.13715  15
  13  -3  -2 77.1569 6.48955  22
 -13  -3   2 79.8718 6.81485   9
  13  -3  -2 88.9906 7.99412  18
 -13  -3   2 64.4352 7.31963   2
  13   3  -2 79.7034 6.37619  18
 -13   3   2 69.1927 7.49302   9
  13   3  -2 81.7589 4.35968  22
  13   3  -2 80.2597 5.85876  16
  13   3  -2 83.3711 7.55822  13
  12  -3  -2 27.2750 5.11117  15
  12  -3  -2 26.2052 4.95356  18
  12  -3  -2 36.5422 6.37399  13
 -12  -3   2 28.6526 5.09707   2
  12  -3  -2 40.7746 6.54578  16
  12  -3  -2 30.9601 4.66794   2
  12  -3  -2 33.0760 4.06090  22
 -12  -3   2 34.1956 4.31262   9
  12   3  -2 32.6896 3.31016  23
  12   3  -2 36.0152 3.66018  16
  12   3  -2 35.7796 5.55840  13
  12   3  -2 40.2529 2.92234  22
 -12   3   2 24.6387 4.84192   9
  12   3  -2 40.3452 4.32256  18
 -12   3   2 29.8222 12.3752   1
 -12   3   2 33.8604 3.97673  24
 -11  -3   2 157.764 8.69851   9
 -11  -3   2 139.381 5.28405  21
 -11  -3   2 145.153 10.1179   2
  11  -3  -2 136.368 9.06252  16
  11  -3  -2 153.506 8.48114  22
 -11  -3   2 139.853 19.7207   1
  11  -3  -2 143.418 8.63896   2
  11  -3  -2 146.223 9.22147  15
  11  -3  -2 147.178 9.79578  13
  11  -3  -2 157.783 9.93240  18
 -11  -3   2 143.322 5.15509  12
  11   3  -2 143.884 7.03379  16
  11   3  -2 136.764 6.51433  23
 -11   3   2 153.351 21.3104   1
  11   3  -2 139.138 7.94891  18
  11   3  -2 173.993 9.89365  13
 -11   3   2 139.819 9.85351   9
 -11   3   2 143.358 7.99528  24
  11   3  -2 123.475 5.31868  22
  10  -3  -2 665.747 23.0813  13
 -10  -3   2 723.840 42.1008   1
  10  -3  -2 656.595 20.7860  22
 -10  -3   2 644.257 23.9978   2
  10  -3  -2 647.556 22.4582  16
 -10  -3   2 674.518 20.9817   9
  10  -3  -2 620.398 45.9403   1
  10  -3  -2 620.441 20.9347   9
 -10  -3   2 643.651 17.2856  21
  10  -3  -2 643.826 22.6717  18
 -10  -3   2 657.567 17.0048  12
  10  -3  -2 660.492 21.2379   2
  10  -3  -2 662.541 22.7983  15
  10   3  -2 693.729 22.5741  13
  10   3  -2 661.431 18.7570  16
  10   3  -2 621.545 37.0071   1
  10   3  -2 651.631 16.6603  22
  10   3  -2 662.647 18.2756  23
  10   3  -2 664.743 20.8687  20
 -10   3   2 696.730 20.5030  24
  10   3  -2 672.804 20.4420  18
 -10   3   2 668.312 42.1979   1
 -10   3   2 657.853 23.8450   9
  -9  -3   2 14.1453 5.42373   1
   9  -3  -2 18.7407 3.24071   2
   9  -3  -2 19.3116 3.40509  22
  -9  -3   2 26.3309 4.90754   2
   9  -3  -2 -14.147 28.5991   5
  -9  -3   2 24.3929 2.38198  21
   9  -3  -2 21.1001 4.15079  15
   9  -3  -2 20.4115 20.9608   7
  -9  -3   2 15.1259 1.60292  17
   9  -3  -2 21.6095 3.94189  16
   9  -3  -2 22.7853 4.14340  13
   9  -3  -2 16.6024 3.14830   9
  -9  -3   2 14.7178 2.81941   9
   9  -3  -2 18.4188 6.66246   1
  -9  -3   2 20.6619 2.08235  12
   9  -3  -2 20.6192 3.83481  18
   9   3  -2 20.5146 1.69887  22
  -9   3   2 21.9768 2.82625  24
   9   3  -2 21.7473 2.27093  23
   9   3  -2 24.7929 4.14030  20
  -9   3   2 16.6873 3.56068   9
   9   3  -2 29.5010 35.6555   4
  -9   3   2 19.3735 8.34317   1
   9   3  -2 21.1896 2.27994  16
   9   3  -2 18.6347 3.20293  18
   9   3  -2 18.0837 3.72271  13
   9   3  -2 10.0226 4.59449   1
   9   3  -2 21.0972 3.64784   9
   9   3  -2 20.8768 4.30740   2
   8  -3  -2 144.991 7.32030  22
   8  -3  -2 152.968 8.42044  13
   8  -3  -2 144.948 7.58435   9
  -8  -3   2 144.818 9.15270   2
  -8  -3   2 144.824 16.7821   1
   8  -3  -2 152.402 33.0919   7
  -8  -3   2 135.111 5.80626  12
   8  -3  -2 155.883 7.52675   2
   8  -3  -2 136.344 32.7374   8
   8  -3  -2 146.450 8.27764  18
   8  -3  -2 152.496 8.36749  16
   8  -3  -2 147.600 8.79571  15
   8  -3  -2 124.764 18.6399   1
   8  -3  -2 122.362 33.3403   5
  -8  -3   2 147.021 5.41708  17
  -8  -3   2 152.165 7.48206   9
   8   3  -2 147.462 5.84858  23
   8   3  -2 151.780 8.13556  13
   8   3  -2 134.990 32.3121   6
  -8   3   2 155.260 7.05033  24
  -8   3   2 139.199 18.0093   1
   8   3  -2 140.053 27.3178   8
   8   3  -2 139.807 8.59156   2
   8   3  -2 143.380 15.1951   1
   8   3  -2 131.084 4.50923  15
   8   3  -2 136.340 7.82612   9
   8   3  -2 96.4839 29.0199   4
   8   3  -2 139.435 5.79062  16
   8   3  -2 148.237 7.25870  20
  -8   3   2 157.823 9.17588   9
   7  -3  -2 826.155 23.4454   9
   7  -3  -2 857.424 22.7914   2
   7  -3  -2 815.920 47.7928   1
   7  -3  -2 902.254 66.4323   8
  -7  -3   2 742.876 78.4018   5
   7  -3  -2 795.527 60.9092   7
  -7  -3   2 794.021 20.2737  17
   7  -3  -2 786.957 23.8267  18
   7  -3  -2 797.495 64.9500   5
  -7  -3   2 832.229 41.8722   1
  -7  -3   2 785.110 21.0635  12
   7  -3  -2 844.651 24.1022  13
   7  -3  -2 844.293 71.2342   6
   7  -3  -2 785.557 25.0501  15
  -7  -3   2 838.828 22.9889   9
   7  -3  -2 799.096 22.5017  22
  -7  -3   2 780.482 25.4717   2
   7  -3  -2 813.123 23.9401  16
  -7  -3   2 802.523 18.9629  19
  -7   3   2 882.725 44.8726   1
   7   3  -2 851.861 61.9537   4
   7   3  -2 830.040 67.7444   6
   7   3  -2 812.713 23.8718   9
  -7   3   2 826.259 21.9192  24
   7   3  -2 793.451 20.1826  23
  -7   3   2 731.656 84.0394   4
   7   3  -2 817.174 38.3912   1
   7   3  -2 748.666 51.5926   8
   7   3  -2 836.620 25.3157   2
  -7   3   2 840.017 25.5254   9
  -6  -3   2 862.648 77.8505   5
   6  -3  -2 783.061 53.9670   7
   6  -3  -2 787.580 22.6393  16
   6  -3  -2 797.560 24.3240  15
  -6  -3   2 773.161 38.9919   1
   6  -3  -2 672.626 57.5660   5
   6  -3  -2 786.265 44.7952   1
   6  -3  -2 712.003 64.3436   6
  -6  -3   2 781.272 24.1931   2
  -6  -3   2 776.679 20.9083  12
   6  -3  -2 815.284 22.6363  13
  -6  -3   2 777.106 18.7591  19
  -6  -3   2 809.655 22.0880   9
   6  -3  -2 762.863 21.2886  22
   6  -3  -2 861.651 62.6428   8
   6  -3  -2 789.251 22.2723   9
  -6  -3   2 758.754 19.8852  17
   6  -3  -2 822.113 22.7368  18
   6   3  -2 751.250 19.0080  23
  -6   3   2 804.693 24.1922   9
   6   3  -2 804.098 57.1442   4
  -6   3   2 817.255 41.6010   1
   6   3  -2 791.421 22.8454   9
  -6   3   2 797.033 20.8637  24
  -6   3   2 668.047 78.0011   4
   6   3  -2 808.636 23.9870   2
   6   3  -2 687.380 61.7877   6
   6   3  -2 812.928 37.0997   1
   6   3  -2 764.312 51.8313   8
   5  -3  -2 89.1542 22.2837   5
   5  -3  -2 59.2028 18.8636   6
   5  -3  -2 78.2607 19.6759   8
   5  -3  -2 100.653 6.57028  15
  -5  -3   2 109.576 6.64937   2
  -5  -3   2 94.0961 4.00367  19
   5  -3  -2 104.836 5.84199   9
   5  -3  -2 106.874 5.62759  13
  -5  -3   2 96.2757 5.22488  12
  -5  -3   2 99.1461 4.71872  17
   5  -3  -2 92.4891 14.0373   1
  -5  -3   2 106.606 5.72568   9
   5  -3  -2 96.8893 5.45893  18
  -5  -3   2 96.1680 12.4284   1
  -5  -3   2 77.6217 30.6463   5
   5  -3  -2 95.3362 5.00199  22
   5  -3  -2 104.277 5.70787  16
   5   3  -2 97.4102 11.2236   1
  -5   3   2 97.8311 12.9421   1
   5   3  -2 88.1305 3.62493  16
   5   3  -2 113.057 20.6059   8
   5   3  -2 128.013 31.0107   6
   5   3  -2 88.6185 21.8577   4
   5   3  -2 104.205 3.93853  23
  -5   3   2 67.0742 28.1453   4
   5   3  -2 108.857 6.46620   2
   5   3  -2 106.916 6.10229   9
  -5   3   2 107.211 6.61408   9
   5   3  -2 88.0041 3.15927  22
  -5   3   2 107.112 4.94989  24
   4  -3  -2 744.454 55.3467   6
   4  -3  -2 749.471 22.4022  15
   4  -3  -2 739.548 20.0832  16
   4  -3  -2 747.276 19.3393  22
  -4  -3   2 720.033 20.7822  12
   4  -3  -2 729.805 39.6557   1
  -4  -3   2 729.147 18.4897  19
   4  -3  -2 735.553 54.4148   5
   4  -3  -2 752.001 19.9393  18
  -4  -3   2 734.916 19.5695  17
  -4  -3   2 745.276 20.6677   9
  -4  -3   2 740.990 36.1360   1
   4  -3  -2 741.639 19.8033  13
   4  -3  -2 758.420 55.5925   8
  -4  -3   2 721.145 17.0479  14
   4  -3  -2 769.166 42.4342   7
  -4  -3   2 735.250 21.7856   2
  -4  -3   2 760.067 67.1537   5
   4  -3  -2 738.809 20.8589   9
   4   3  -2 726.809 21.3190   2
   4   3  -2 655.060 53.0540   4
   4   3  -2 666.142 62.2048   6
   4   3  -2 704.982 16.8909  16
  -4   3   2 791.466 22.3123   9
  -4   3   2 753.329 38.1316   1
   4   3  -2 723.728 17.5880  23
   4   3  -2 755.385 21.2148   9
   4   3  -2 691.595 16.7036  22
   4   3  -2 709.838 33.7345   1
  -4   3   2 734.557 70.1708   4
  -4   3   2 753.877 19.2707  24
   4   3  -2 799.664 52.7399   8
   3  -3  -2 1381.19 32.5327  22
   3  -3  -2 1399.73 33.2477  16
   3  -3  -2 1366.74 74.5263   8
   3  -3  -2 1389.54 52.7846   7
  -3  -3   2 1410.60 33.8322  17
  -3  -3   2 1429.21 53.1514   1
   3  -3  -2 1327.78 74.9496   6
   3  -3  -2 1410.58 34.8567   9
   3  -3  -2 1393.55 57.0634   1
   3  -3  -2 1360.76 35.9898  15
   3  -3  -2 1411.74 33.2260  13
  -3  -3   2 1305.71 85.3693   5
   3  -3  -2 1377.62 78.8109   5
  -3  -3   2 1387.24 31.1081  22
  -3  -3   2 1371.57 31.4469  14
   3  -3  -2 1414.63 32.9816  18
  -3  -3   2 1371.49 34.4432   9
  -3  -3   2 1398.16 32.6993  19
  -3  -3   2 1394.10 35.2170   2
  -3   3   2 1388.94 76.5979   8
   3   3  -2 1403.82 50.7029   1
   3   3  -2 1425.16 74.8458   8
   3   3  -2 1445.38 93.3390   6
  -3   3   2 1372.81 93.5510   4
   3   3  -2 1404.89 79.1382   4
   3   3  -2 1379.77 31.5104  23
   3   3  -2 1294.75 30.4729  22
  -3   3   2 1398.75 35.7831   9
   3   3  -2 1423.34 34.9715   2
  -3   3   2 1411.90 55.1237   1
   2  -3  -2 143.254 6.72587   9
   2  -3  -2 135.120 5.03371  22
   2  -3  -2 139.943 5.51315  13
  -2  -3   2 143.579 6.64497   9
  -2  -3   2 141.398 5.81160  19
   2  -3  -2 132.707 5.12480  18
  -2  -3   2 140.387 6.42842  15
   2  -3  -2 122.709 23.0034   8
   2  -3  -2 167.422 32.2561   5
  -2  -3   2 126.475 27.6005   5
   2  -3  -2 136.487 10.8741   7
   2  -3  -2 139.593 21.7663   6
   2  -3  -2 135.784 5.29737  16
  -2  -3   2 117.959 12.9516   1
  -2  -3   2 130.046 6.44611   2
   2  -3  -2 115.610 6.62885  15
  -2  -3   2 127.474 4.30549  22
   2   3  -2 137.626 13.3178   1
   2   3  -2 133.455 6.31202   2
  -2   3   2 130.053 29.2060   4
  -2   3   2 140.309 14.8112   1
  -2   3   2 139.895 5.99280   3
   2   3  -2 123.853 3.86357  16
   2   3  -2 112.214 22.7232   8
   2   3  -2 146.731 36.3209   6
  -2   3   2 129.586 25.9716   8
  -2   3   2 143.934 7.23259   9
   2   3  -2 134.418 28.4415   4
   1  -3  -2 1571.78 35.2192  22
  -1  -3   2 1576.74 36.5773  18
   1  -3  -2 1533.70 35.2905  16
  -1  -3   2 1550.54 35.0127  22
   1  -3  -2 1562.92 86.3043   5
  -1  -3   2 1516.29 35.0277  16
   1  -3  -2 1608.40 38.6747   9
   1  -3  -2 1492.12 76.5395   8
  -1  -3   2 1561.07 37.3664  19
   1  -3  -2 1585.58 36.0953  13
  -1  -3   2 1549.75 56.1811   1
  -1  -3   2 1623.63 38.6989   9
   1  -3  -2 1564.66 35.3868  18
  -1  -3   2 1586.22 37.8580   2
  -1  -3   2 1578.99 38.4564  15
  -1  -3   2 1559.26 86.3482   5
  -1   3   2 1635.24 59.2512   1
   1   3  -2 1596.76 55.6992   1
   1   3  -2 1573.90 91.7877   4
  -1   3   2 1627.33 56.5479   1
   1   3  -2 1511.29 99.8428   6
   1   3  -2 1529.77 55.8055   7
   1   3  -2 1576.21 37.6212   2
   1   3  -2 1649.20 81.7173   8
  -1   3   2 1571.33 79.4229   8
   1   3  -2 1492.51 34.6019  16
  -1   3   2 1608.00 93.6905   4
   0  -3   2 761.869 20.2794   2
   0  -3  -2 791.599 21.5806  15
   0  -3   2 776.882 18.4680  22
   0  -3   2 741.423 54.0125   5
   0  -3   2 758.732 18.6037  16
   0  -3  -2 794.368 21.5295   9
   0  -3  -2 756.879 17.6780  16
   0  -3   2 767.513 20.7314  19
   0  -3  -2 756.788 51.6886   8
   0  -3  -2 768.140 20.9448   2
   0  -3  -2 756.891 17.8272  22
   0  -3   2 790.386 22.0734   9
   0  -3   2 774.998 21.6864  15
   0  -3  -2 784.376 18.0070  18
   0  -3   2 787.346 19.6345  18
   0  -3   2 774.676 20.0980   3
   0  -3  -2 766.344 58.5192   5
   0   3  -2 760.051 63.5206   4
   0   3   2 756.568 58.9580   4
   0   3  -2 827.688 56.7427   8
   0   3   2 736.674 17.6924  18
   0   3   2 744.525 70.6603   6
   0   3  -2 751.305 34.8090   7
   0   3  -2 776.999 35.6679   1
   0   3   2 776.723 36.9988   1
   0   3   2 780.881 52.1151   8
   0   3  -2 679.833 65.7810   6
   0   3   2 793.368 35.1270   1
  -1  -3  -2 2730.05 60.3787   3
   1  -3   2 2649.10 60.4932   2
   1  -3   2 2715.67 62.7045   9
  -1  -3  -2 2828.62 126.877   5
   1  -3   2 2745.23 84.2547   7
   1  -3   2 2677.14 59.2217  22
   1  -3   2 2640.74 59.4880  16
   1  -3   2 2691.18 60.4627  18
  -1  -3  -2 2711.24 61.8324  15
  -1  -3  -2 2684.16 57.6211  22
   1  -3   2 2634.02 109.581   5
   1  -3   2 2700.12 63.0382  15
  -1  -3  -2 2659.67 61.9756   2
  -1  -3  -2 2732.55 62.4353   9
  -1  -3  -2 2646.44 108.022   8
   1  -3   2 2736.23 61.3954  13
  -1   3  -2 2709.43 82.8309   1
   1   3   2 2622.22 103.703   8
  -1   3  -2 2660.28 133.463   4
   1   3   2 2517.17 58.0803  23
  -1   3  -2 2870.30 88.1569   1
   1   3   2 2746.71 80.1245   1
   1   3   2 2708.78 84.3661   1
  -1   3  -2 2646.73 141.954   6
  -1   3  -2 2590.27 113.589   8
   1   3   2 2708.02 141.225   6
  -1   3  -2 2618.35 88.5078   7
   1   3   2 2729.78 114.296   4
   2  -3   2 176.618 24.5518   8
   2  -3   2 155.026 17.9095   7
   2  -3   2 167.949 7.76150   9
  -2  -3  -2 160.418 14.3936   1
   2  -3   2 157.349 24.5038   6
   2  -3   2 169.269 6.79774  18
   2  -3   2 171.318 6.50619   2
  -2  -3  -2 164.379 7.62840   2
   2  -3   2 186.245 25.3708   5
  -2  -3  -2 170.303 7.03092  15
   2  -3   2 169.528 6.47889  16
  -2  -3  -2 176.873 7.41724   9
   2  -3   2 169.523 7.29462  13
  -2  -3  -2 211.089 33.4781   5
   2  -3   2 177.823 6.20666  22
   2  -3   2 172.395 8.29938  15
   2   3   2 233.650 27.4379   4
  -2   3  -2 200.565 42.4066   4
   2   3   2 163.308 4.41557  23
  -2   3  -2 192.563 16.5896   1
   2   3   2 195.005 41.9483   6
   2   3   2 169.020 22.2817   8
   2   3   2 176.757 14.2885   1
   2   3   2 169.356 14.3240   7
  -2   3  -2 120.349 35.4259   6
  -2   3  -2 190.888 17.7462   1
  -2   3  -2 179.188 24.7542   8
  -3  -3  -2 587.034 16.7128   9
   3  -3   2 572.989 18.6016  15
  -3  -3  -2 575.853 17.7940   2
   3  -3   2 582.213 16.5226  18
   3  -3   2 574.420 43.5913   5
   3  -3   2 607.841 17.2715  13
  -3  -3  -2 536.436 55.7492   5
   3  -3   2 556.946 16.0635  16
  -3  -3  -2 569.989 29.2084   1
   3  -3   2 588.452 17.5328   9
   3  -3   2 599.010 36.9433   7
   3  -3   2 603.943 47.9345   8
   3  -3   2 590.126 47.2371   6
  -3  -3  -2 593.220 16.2128  15
   3  -3   2 578.011 15.5923  22
   3   3   2 550.805 56.6710   6
   3   3   2 568.169 17.5055   2
   3   3   2 584.406 28.1282   1
   3   3   2 590.112 34.6485   7
  -3   3  -2 547.262 32.3630   1
  -3   3  -2 567.099 18.3371   9
  -3   3  -2 510.948 58.0903   4
   3   3   2 584.439 41.1485   4
  -3   3  -2 595.588 31.7726   1
  -3   3  -2 572.425 16.4121   3
  -3   3  -2 566.222 65.1684   6
  -3   3  -2 596.757 48.9130   8
   3   3   2 602.647 41.1563   8
   4  -3   2 641.426 17.9910  13
  -4  -3  -2 618.727 59.9781   5
   4  -3   2 595.912 39.8468   7
   4  -3   2 588.028 48.6869   8
   4  -3   2 587.518 17.6555   9
   4  -3   2 550.137 16.8372  18
   4  -3   2 546.538 16.7519  16
  -4  -3  -2 593.823 14.9867  19
   4  -3   2 592.425 19.1235  15
  -4  -3  -2 596.702 16.8306   9
  -4  -3  -2 571.854 29.6701   1
   4  -3   2 576.372 43.7583   5
   4  -3   2 583.500 16.1163  22
  -4  -3  -2 605.362 15.8076  15
   4  -3   2 617.019 51.9046   6
  -4  -3  -2 593.367 18.4885   2
   4   3   2 538.415 14.2132  18
  -4   3  -2 571.817 18.5871   9
   4   3   2 611.992 41.3304   4
   4   3   2 597.689 28.2327   1
   4   3   2 569.596 40.6606   7
  -4   3  -2 595.941 16.8364   3
   4   3   2 593.792 18.1677   2
   4   3   2 586.574 38.6627   8
   4   3   2 524.766 55.2355   6
  -4   3  -2 578.117 33.8421   1
  -4   3  -2 551.494 65.8969   4
   4   3   2 594.375 14.0437  18
  -4   3  -2 524.743 68.6200   6
  -4   3  -2 476.771 45.2262   8
  -5  -3  -2 587.124 15.2083  15
  -5  -3  -2 572.648 30.1771   1
   5  -3   2 562.968 50.9149   6
   5  -3   2 573.250 17.7957  13
   5  -3   2 565.231 17.5538   9
   5  -3   2 601.651 17.8265  18
  -5  -3  -2 584.730 16.7441   9
   5  -3   2 630.755 45.9577   7
   5  -3   2 588.485 17.6680  16
  -5  -3  -2 584.938 14.3229  19
   5  -3   2 490.389 46.1091   8
  -5  -3  -2 589.156 18.8964   2
  -5  -3  -2 622.334 58.5120   5
   5  -3   2 594.190 19.4908  15
   5  -3   2 578.913 35.8280   1
   5  -3   2 565.996 44.1558   5
   5  -3   2 607.677 16.7342  22
  -5  -3  -2 554.076 13.7056  14
   5   3   2 590.994 18.5896   2
  -5   3  -2 585.317 15.3327  24
   5   3   2 597.127 28.3093   1
   5   3   2 604.242 41.4437   4
   5   3   2 624.878 58.0829   6
  -5   3  -2 529.601 67.2721   4
   5   3   2 568.008 14.6056  18
   5   3   2 621.742 39.3307   8
  -5   3  -2 574.713 18.9522   9
  -5   3  -2 576.973 34.2043   1
   5   3   2 578.723 16.3431  13
  -5   3  -2 527.147 70.2531   6
   5   3   2 565.828 15.3436  20
   5   3   2 569.368 45.5534   7
  -6  -3  -2 37.6943 1.68434  19
   6  -3   2 44.6109 4.02674  16
   6  -3   2 23.7285 18.9194   5
   6  -3   2 40.0566 3.65277   9
  -6  -3  -2 37.5048 2.50373  17
   6  -3   2 26.4300 16.9148   8
   6  -3   2 10.5663 15.7134   6
   6  -3   2 35.6220 4.07857  15
   6  -3   2 38.5911 11.0538   1
  -6  -3  -2 37.8172 3.24389   9
  -6  -3  -2 35.3433 8.77448   1
   6  -3   2 42.2099 2.97262   2
   6  -3   2 43.7667 4.06365  18
   6  -3   2 36.0474 3.26838  22
   6  -3   2 38.6959 3.90915  13
  -6  -3  -2 39.2205 4.18123   2
  -6  -3  -2 46.1920 19.9016   5
  -6  -3  -2 35.4651 1.88086  19
   6   3   2 34.4214 3.79098   2
   6   3   2 3.95124 16.2874   7
   6   3   2 42.4165 3.47731  13
  -6   3  -2 38.2512 2.73274  24
  -6   3  -2 32.0894 9.16916   1
   6   3   2 35.3579 1.91586  15
   6   3   2 66.8444 22.9356   6
   6   3   2 28.3067 14.8186   4
   6   3   2 43.5333 14.1860   8
  -6   3  -2 39.3892 4.27989   9
   6   3   2 38.7915 2.01665  16
  -6   3  -2 9.39511 24.2161   4
   6   3   2 32.9947 7.67507   1
   6   3   2 36.9235 2.56491  18
   7  -3   2 388.033 13.3704  22
   7  -3   2 390.735 14.6627  16
   7  -3   2 398.414 31.3779   1
  -7  -3  -2 414.861 15.9657   2
   7  -3   2 413.667 14.9425  18
  -7  -3  -2 404.035 13.0637   9
   7  -3   2 447.125 45.6057   8
   7  -3   2 429.818 15.4105  13
   7  -3   2 418.140 12.6467   2
  -7  -3  -2 390.110 10.5839  17
  -7  -3  -2 333.469 50.7167   5
   7  -3   2 310.297 45.8183   6
   7  -3   2 413.561 15.8556  15
  -7  -3  -2 412.144 11.9768  12
  -7  -3  -2 442.491 27.4833   1
   7  -3   2 406.714 13.8847   9
   7  -3   2 365.729 43.5948   7
   7   3   2 417.477 13.9268   9
   7   3   2 385.085 46.7651   7
   7   3   2 403.548 15.4013   2
   7   3   2 395.804 11.9548  18
  -7   3  -2 383.724 15.3078   9
   7   3   2 415.379 49.1707   6
   7   3   2 409.011 23.9727   1
  -7   3  -2 310.734 62.1007   4
  -7   3  -2 395.949 28.8473   1
   7   3   2 383.528 10.7915  16
   7   3   2 390.930 13.4749  13
  -7   3  -2 396.364 12.0834  24
  -8  -3  -2 226.977 7.37031  12
  -8  -3  -2 233.386 6.20091  17
   8  -3   2 233.497 11.0587  16
   8  -3   2 225.232 9.84114   9
  -8  -3  -2 211.210 6.53797  17
   8  -3   2 242.257 9.98130  22
   8  -3   2 249.961 77.6558   6
   8  -3   2 233.684 24.3883   1
   8  -3   2 243.633 11.4799  13
   8  -3   2 217.153 39.5308   8
  -8  -3  -2 231.883 20.1541   1
   8  -3   2 236.814 9.07917   2
   8  -3   2 237.670 11.1924  18
  -8  -3  -2 234.357 11.7621   2
   8  -3   2 236.849 35.9750   7
  -8  -3  -2 248.925 9.56517   9
   8  -3   2 246.166 11.7567  15
   8   3   2 234.563 8.68321  18
   8   3   2 188.945 40.0557   7
   8   3   2 257.527 11.8052   2
   8   3   2 228.077 17.8684   1
   8   3   2 214.478 6.08379  22
  -8   3  -2 246.160 22.9210   1
   8   3   2 236.635 7.94506  16
   8   3   2 222.587 41.6507   6
  -8   3  -2 243.829 11.8512   9
  -8   3  -2 240.780 8.71134  24
   8   3   2 245.747 10.2482  13
   8   3   2 238.931 10.0137   9
   8   3   2 234.598 5.98522  22
   9  -3   2 87.3564 7.05522  13
  -9  -3  -2 91.1232 13.5618   1
   9  -3   2 91.9948 6.49810  19
   9  -3   2 102.053 7.33773  18
   9  -3   2 92.0794 6.09659   9
   9  -3   2 90.8904 6.85768  15
  -9  -3  -2 93.8625 7.56690   2
  -9  -3  -2 90.3119 3.49066  12
   9  -3   2 98.1980 7.10884  16
   9  -3   2 88.7888 6.49821  14
   9  -3   2 106.677 15.8366   1
  -9  -3  -2 89.2090 5.54010   9
   9  -3   2 94.1131 5.61289   2
   9  -3   2 47.8738 28.4506   8
   9  -3   2 90.0997 6.07813  22
   9   3   2 52.1177 28.2589   7
   9   3   2 89.5428 5.30192  18
  -9   3  -2 94.0014 7.28524   9
   9   3   2 94.3354 6.25305  13
   9   3   2 79.3098 11.1946   1
   9   3   2 85.7165 6.89409   2
   9   3   2 76.0716 30.9273   6
   9   3   2 96.7324 4.89744  16
   9   3   2 91.9372 3.28301  22
   9   3   2 93.2041 6.07246   9
  -9   3  -2 101.575 5.40950  24
  10  -3   2 362.057 16.2205  13
  10  -3   2 356.025 13.1300   2
  10  -3   2 371.981 14.6549  19
  10  -3   2 367.151 15.9612  18
 -10  -3  -2 354.265 16.4874   2
  10  -3   2 383.497 15.1685  14
  10  -3   2 361.928 15.3940  15
  10  -3   2 363.784 14.0441  22
  10  -3   2 366.961 32.7672   1
 -10  -3  -2 360.730 27.9994   1
  10  -3   2 360.597 11.2888  21
 -10  -3  -2 375.523 13.4947   9
  10  -3   2 357.136 15.6347  16
  10   3   2 369.310 12.1319  16
 -10   3  -2 385.165 12.9354  24
  10   3   2 366.551 12.9985  18
  10   3   2 360.134 9.71043  22
  10   3   2 331.901 25.5162   1
 -10   3  -2 352.790 16.0998   9
  10   3   2 358.360 14.3799  13
 -10   3  -2 349.122 29.6040   1
  11  -3   2 200.661 10.6032  14
  11  -3   2 184.641 11.0134  16
  11  -3   2 178.637 8.82551   2
  11  -3   2 174.871 10.9727  18
  11  -3   2 187.309 9.88931  19
 -11  -3  -2 182.423 6.21448  21
 -11  -3  -2 198.126 9.65080   9
  11  -3   2 176.990 11.3179  13
  11  -3   2 201.080 10.8602  15
  11  -3   2 190.230 6.91060  21
 -11  -3  -2 199.932 12.0937   2
  11  -3   2 193.728 9.76519  22
  11  -3   2 130.853 32.7615   1
  11   3   2 205.515 8.60805  16
  11   3   2 193.271 9.06484  18
  11   3   2 187.317 6.22511  22
 -11   3  -2 186.014 11.3759   9
 -11   3  -2 174.018 8.49043  24
  11   3   2 186.225 10.1421  13
 -11   3  -2 187.773 23.9353   1
  12  -3   2 184.684 11.6501  16
  12  -3   2 197.631 10.9211  15
  12  -3   2 194.818 12.0224  18
 -12  -3  -2 205.084 10.3767   9
  12  -3   2 200.660 10.4418  22
  12  -3   2 199.024 10.9036  14
  12  -3   2 189.831 9.26780   2
  12  -3   2 206.061 12.7192  13
  12  -3   2 220.745 10.8430  19
 -12  -3  -2 196.581 12.4473   2
  12  -3   2 202.163 6.51507  21
  12   3   2 220.626 9.47593  16
  12   3   2 200.347 6.74704  22
 -12   3  -2 180.233 9.10121  24
  12   3   2 198.662 9.71151  18
 -12   3  -2 194.373 12.1924   9
  12   3   2 202.139 11.0994  13
  13  -3   2 5.17885 2.20817  17
 -13  -3  -2 7.69650 2.40731   9
 -13  -3  -2 6.35980 3.08641   2
  13  -3   2 13.2587 4.07037  18
  13  -3   2 5.32005 3.00317  13
  13  -3   2 9.36977 2.78388  15
  13  -3   2 7.96156 2.57016  19
  13  -3   2 7.89086 2.65512  16
  13  -3   2 5.63059 3.10489  14
  13  -3   2 7.35647 2.89532  22
  13  -3   2 8.04231 2.86561   2
 -13   3  -2 7.66711 2.42958  24
 -13   3  -2 3.58012 2.66092   9
  13   3   2 7.65196 2.62554  18
  13   3   2 6.59290 2.14763  16
  13   3   2 10.1922 3.04001  13
  13   3   2 8.79414 1.62900  22
  14  -3   2 199.264 10.4082  19
  14  -3   2 192.205 12.5316  16
  14  -3   2 188.186 13.2477  13
  14  -3   2 185.440 11.0661  15
 -14  -3  -2 186.419 10.0972   9
  14  -3   2 212.174 13.4954  18
  14  -3   2 188.176 15.4760   2
  14  -3   2 195.826 9.28142  17
  14  -3   2 188.064 8.79539  12
 -14  -3  -2 200.417 12.8973   2
  14  -3   2 177.446 11.0958  14
  14  -3   2 194.496 11.0193  22
 -14   3  -2 196.505 9.95543  24
  14   3   2 177.856 9.30447  16
  14   3   2 188.971 7.14597  22
  14   3   2 195.890 11.8852  13
  14   3   2 207.562 10.7371  18
 -14   3  -2 199.623 12.9615   9
  15  -3   2 113.915 7.79318  19
  15  -3   2 118.848 8.84408  14
  15  -3   2 119.813 7.11261  17
  15  -3   2 137.277 11.0788  18
  15  -3   2 117.953 10.7695  13
  15  -3   2 127.442 10.3010  16
  15  -3   2 114.437 8.57964  22
  15   3   2 127.956 8.55952  18
  15   3   2 117.956 5.65250  22
 -15   3  -2 121.042 7.81936  24
  15   3   2 127.914 7.74467  16
  15   3   2 107.008 8.97011  13
  16  -3   2 52.9389 6.35052  14
  16  -3   2 46.4990 8.47379  13
  16  -3   2 50.5545 8.32818  18
  16  -3   2 37.8337 5.93797  22
  16  -3   2 48.5450 5.32236  19
  16  -3   2 53.3731 8.91830  16
  16   3   2 47.7402 7.79074  13
  16   3   2 47.6233 5.83982  18
 -16   3  -2 50.1942 5.20629  24
  16   3   2 39.8151 5.80142  16
  17  -3   2 49.6477 6.17129  19
  17  -3   2 43.3586 7.30406  16
  17  -3   2 46.6008 8.83187  13
  17  -3   2 43.3626 6.51989  14
  17  -3   2 45.7888 7.00715  22
  17  -3   2 57.7137 10.0344  18
  17   3   2 58.1897 6.69312  13
  17   3   2 50.4449 6.12191  16
 -17   3  -2 44.4497 5.00113  24
  17   3   2 48.5833 7.19442  18
  16  -4  -2 16.5096 4.71822  18
  16  -4  -2 24.8685 4.45069  17
  16  -4  -2 23.6467 4.64765  19
  16  -4  -2 22.7721 5.17916  15
  16  -4  -2 23.4489 4.88570  14
  16  -4  -2 18.3133 3.88576  22
  16  -4  -2 11.4060 4.06098  13
  16  -4  -2 23.5100 5.45231  16
  16   4  -2 19.2662 4.78896  13
  16   4  -2 19.3554 4.58521  18
 -16   4   2 24.3011 4.50103  24
  15  -4  -2 32.9596 5.83147  19
  15  -4  -2 16.8705 4.40623  14
  15  -4  -2 22.0838 5.13845  22
  15  -4  -2 25.4662 6.33631  13
  15  -4  -2 23.2681 5.92028  18
  15  -4  -2 24.0104 5.41641  15
  15  -4  -2 21.6164 4.95739  16
  15   4  -2 23.1680 4.47490  18
  15   4  -2 26.5719 5.15521  13
  15   4  -2 14.8688 3.46145  16
 -15   4   2 24.0932 4.47176  24
  14  -4  -2 1.78073 2.09556  14
  14  -4  -2 2.52637 2.66736  15
  14  -4  -2 1.97210 2.03959  16
  14  -4  -2 0.08458 2.32186  13
  14  -4  -2 2.15094 2.51332  19
  14  -4  -2 2.26238 2.33080  22
  14  -4  -2 0.62439 1.99736  18
  14   4  -2 2.24990 2.36867  13
  14   4  -2 3.36835 2.06244  18
  14   4  -2 3.25023 2.30303  16
 -14   4   2 3.34747 3.07855   9
 -14   4   2 -1.0451 1.38713  24
 -13  -4   2 28.8860 6.10233   2
 -13  -4   2 22.0570 4.11075   9
  13  -4  -2 23.7790 5.09052  15
  13  -4  -2 21.0178 4.50384  19
  13  -4  -2 26.0945 3.10629  21
  13  -4  -2 20.2094 5.27966  13
  13  -4  -2 21.8743 5.05044  18
  13  -4  -2 22.2934 4.81872  14
  13  -4  -2 22.5541 4.64461  22
  13  -4  -2 26.9417 5.26591  16
 -13   4   2 23.8177 5.83140   9
 -13   4   2 27.6356 4.72994  24
  13   4  -2 23.9792 4.87642  13
  13   4  -2 29.4338 3.82317  16
  13   4  -2 25.2868 4.33834  18
 -12  -4   2 137.015 5.92131  21
  12  -4  -2 126.902 8.87018   2
 -12  -4   2 126.803 10.4885   2
  12  -4  -2 125.403 10.0465  13
  12  -4  -2 125.977 9.88480  18
  12  -4  -2 146.366 10.6641  15
  12  -4  -2 140.154 8.95372  22
 -12  -4   2 137.368 5.23383  12
 -12  -4   2 149.994 9.26624   9
  12   4  -2 137.648 7.82911  18
 -12   4   2 150.964 8.70082  24
  12   4  -2 146.088 9.69691  13
  12   4  -2 132.494 6.41136  16
 -12   4   2 137.514 11.1019   9
 -11  -4   2 19.6152 2.61896  12
 -11  -4   2 15.4756 4.58094   2
  11  -4  -2 11.9111 3.79568  15
  11  -4  -2 15.6222 3.85319  18
  11  -4  -2 12.5246 3.20613   2
  11  -4  -2 29.4184 12.1656   1
  11  -4  -2 17.9102 4.70418  13
 -11  -4   2 16.2918 2.64997  21
  11  -4  -2 14.1004 3.72654  16
 -11  -4   2 15.0647 3.29405   9
  11  -4  -2 16.2074 3.44251  22
  11   4  -2 17.6874 2.64907  16
 -11   4   2 8.94261 3.19245   9
 -11   4   2 3.34155 7.77392   1
  11   4  -2 17.4126 3.42123  18
  11   4  -2 22.0517 2.36487  23
  11   4  -2 18.1478 4.10259  13
 -11   4   2 17.8808 3.47324  24
 -10  -4   2 3.22379 2.28483   2
 -10  -4   2 2.33176 1.04279  17
  10  -4  -2 7.24730 6.97653   1
  10  -4  -2 1.82176 1.79429   2
  10  -4  -2 2.52280 1.98892  16
 -10  -4   2 5.50808 1.51738  12
  10  -4  -2 4.45365 2.06676  22
  10  -4  -2 -0.6068 1.39110  18
 -10  -4   2 3.75403 1.54052  21
  10  -4  -2 3.37982 2.41154  15
 -10  -4   2 2.00781 1.69075   9
  10  -4  -2 2.92073 1.97850  13
  10   4  -2 2.45870 1.41455  18
 -10   4   2 9.95684 7.46351   1
 -10   4   2 3.39653 2.43112   9
  10   4  -2 1.01418 0.99213  23
 -10   4   2 4.95095 1.64092  24
  10   4  -2 4.28100 1.32080  16
  10   4  -2 0.78730 1.77202  13
  10   4  -2 5.41856 2.05684  20
   9  -4  -2 55.4685 15.5376   1
   9  -4  -2 61.9253 6.45008  15
  -9  -4   2 58.0185 5.07456   9
  -9  -4   2 43.7425 12.7656   1
   9  -4  -2 62.5922 5.87683  16
   9  -4  -2 66.0922 5.38114  22
   9  -4  -2 68.3094 5.30115   2
   9  -4  -2 68.0542 6.20673  13
   9  -4  -2 74.0256 5.77706   9
  -9  -4   2 65.3136 6.58966   2
   9  -4  -2 71.4725 6.22380  18
  -9  -4   2 54.7588 4.05469  12
  -9  -4   2 59.9164 3.51892  17
   9   4  -2 53.1645 10.8538   1
   9   4  -2 60.3207 3.31386  23
   9   4  -2 60.9543 4.85869  20
  -9   4   2 61.2683 13.7905   1
   9   4  -2 60.0363 5.50439  13
   9   4  -2 59.2208 4.42256  18
  -9   4   2 65.2770 4.84898  24
   9   4  -2 56.8169 3.13552  16
  -9   4   2 65.4705 6.54798   9
   8  -4  -2 129.740 20.0825   1
  -8  -4   2 129.591 9.12917   2
  -8  -4   2 155.555 19.0541   1
   8  -4  -2 123.037 6.98803   2
   8  -4  -2 127.230 8.03903  16
   8  -4  -2 109.652 7.30762   9
  -8  -4   2 122.487 4.33197  19
   8  -4  -2 113.341 6.94067  22
   8  -4  -2 121.714 8.87478  15
   8  -4  -2 126.568 7.97081  18
  -8  -4   2 126.872 5.72206  17
   8  -4  -2 126.761 7.96367  13
  -8  -4   2 125.634 6.40267  12
  -8  -4   2 126.221 7.32122   9
   8   4  -2 126.662 4.89442  23
  -8   4   2 135.501 9.30645   9
  -8   4   2 129.836 6.76631  24
   8   4  -2 128.024 7.67691  13
  -8   4   2 139.247 24.5382   1
   8   4  -2 141.936 15.8537   1
   8   4  -2 117.637 7.96521   9
  -7  -4   2 7.30210 2.50795   2
   7  -4  -2 -0.3026 3.89767   1
   7  -4  -2 -15.256 22.3904   5
   7  -4  -2 3.87364 1.58574  22
   7  -4  -2 0.96349 1.73334  15
  -7  -4   2 6.23558 1.67824  17
   7  -4  -2 10.3979 2.51829   9
  -7  -4   2 5.24022 1.25852  19
  -7  -4   2 1.10617 4.47285   1
  -7  -4   2 5.65673 2.02537   9
  -7  -4   2 5.23481 1.79180  12
   7  -4  -2 3.24385 1.77730  16
   7  -4  -2 4.76895 2.02428  18
   7  -4  -2 5.78937 2.55565  13
   7   4  -2 4.11195 3.47434   1
   7   4  -2 -7.2036 19.2333   8
   7   4  -2 4.12702 1.04644  23
  -7   4   2 7.94041 2.06714  24
  -7   4   2 4.76556 2.14507   9
  -7   4   2 -0.9810 5.94720   1
   7   4  -2 1.61229 1.48494   2
   6  -4  -2 81.3461 5.88287   9
  -6  -4   2 76.6566 6.39351   2
  -6  -4   2 71.2567 5.16500  12
   6  -4  -2 74.5303 5.45195  16
   6  -4  -2 81.1059 6.79860  15
  -6  -4   2 79.2248 5.55061   9
  -6  -4   2 80.0806 3.96335  19
   6  -4  -2 83.1653 5.59850  18
   6  -4  -2 79.7538 5.08302  22
   6  -4  -2 52.0892 12.2558   1
  -6  -4   2 87.7034 13.5612   1
  -6  -4   2 77.8193 4.68513  17
   6  -4  -2 59.3731 28.8794   5
   6  -4  -2 76.0000 5.38448  13
   6   4  -2 78.8039 3.35111  23
   6   4  -2 78.1835 22.6691   8
  -6   4   2 76.0760 4.72116  24
   6   4  -2 79.3270 6.16870   2
  -6   4   2 82.7238 6.79022   9
   6   4  -2 71.1262 28.0478   6
   6   4  -2 101.371 12.5017   1
   6   4  -2 51.1658 22.9158   4
  -6   4   2 64.4510 13.6813   1
   5  -4  -2 159.548 19.6000   1
  -5  -4   2 157.506 7.20408  17
   5  -4  -2 145.116 7.33478  13
   5  -4  -2 160.568 7.07058  22
  -5  -4   2 145.417 8.62018   2
   5  -4  -2 137.420 31.8851   5
  -5  -4   2 152.847 38.9459   5
   5  -4  -2 155.210 9.34682  15
   5  -4  -2 160.424 8.36681   9
   5  -4  -2 147.368 7.35370  16
   5  -4  -2 85.2343 28.5871   8
   5  -4  -2 167.258 7.66251  18
  -5  -4   2 150.776 7.97004  12
  -5  -4   2 145.861 6.10464  19
  -5  -4   2 146.338 4.73262  14
  -5  -4   2 167.018 18.5072   1
  -5  -4   2 147.727 7.72012   9
   5   4  -2 144.285 30.6361   8
   5   4  -2 161.210 16.5449   1
   5   4  -2 152.262 8.45992   2
  -5   4   2 157.020 18.7314   1
  -5   4   2 165.517 7.83311   3
   5   4  -2 184.120 35.9503   4
  -5   4   2 164.290 9.32168   9
  -5   4   2 122.822 27.9239   8
  -5   4   2 164.716 38.0116   4
   5   4  -2 143.200 5.01876  23
   5   4  -2 135.326 3.97957  22
  -4  -4   2 54.4225 4.52893   9
  -4  -4   2 52.0589 2.85728  14
  -4  -4   2 53.7151 3.57088  19
   4  -4  -2 45.4029 4.32766   9
   4  -4  -2 22.9616 17.7648   8
   4  -4  -2 51.3441 3.86670  16
  -4  -4   2 51.7558 4.92162   2
   4  -4  -2 50.7233 3.58582  22
   4  -4  -2 40.0390 15.3394   6
  -4  -4   2 102.589 27.8875   5
   4  -4  -2 46.3465 5.02690  15
  -4  -4   2 45.6765 10.9881   1
   4  -4  -2 44.1911 3.55386  18
   4  -4  -2 51.7192 3.98025  13
  -4  -4   2 50.7841 4.09461  17
   4   4  -2 48.9807 2.61951  23
  -4   4   2 45.1995 3.91784   3
   4   4  -2 45.5838 10.1336   1
  -4   4   2 39.7908 24.9465   4
   4   4  -2 91.4261 24.1848   4
   4   4  -2 27.3577 22.0437   6
  -4   4   2 41.8061 4.82055   9
  -4   4   2 75.4531 20.5912   8
   4   4  -2 48.5822 4.54979   2
  -4   4   2 43.8395 11.8754   1
   4   4  -2 46.9727 1.98170  22
   3  -4  -2 2.77341 1.14569  22
  -3  -4   2 2.78561 1.40980  15
   3  -4  -2 1.71456 15.3298   5
  -3  -4   2 -5.1970 14.2763   5
  -3  -4   2 2.60632 1.24507  19
   3  -4  -2 4.02613 1.36115  16
   3  -4  -2 3.12729 1.33834  13
   3  -4  -2 -7.8777 10.8464   6
  -3  -4   2 -0.0321 1.27936   9
   3  -4  -2 3.36288 1.55890   9
   3  -4  -2 2.19777 1.15136  18
  -3  -4   2 2.76667 1.52279   2
  -3  -4   2 6.77380 4.17213   1
  -3  -4   2 2.83674 1.01195  14
  -3  -4   2 1.03884 1.11023  17
  -3  -4   2 2.31999 0.76732  22
   3  -4  -2 2.97371 7.22875   8
   3  -4  -2 1.41265 1.28371  15
   3   4  -2 11.7798 17.1441   6
  -3   4   2 4.19539 2.71006   1
  -3   4   2 26.0409 15.4208   8
   3   4  -2 15.3863 14.4907   4
  -3   4   2 -2.7379 3.25384   1
  -3   4   2 0.08235 19.1113   4
   3   4  -2 0.81290 1.14956   2
   3   4  -2 11.7588 12.7949   8
   3   4  -2 1.59756 2.25235   1
   2  -4  -2 141.071 5.71761  16
   2  -4  -2 137.414 5.74318  18
  -2  -4   2 132.042 7.29744  15
  -2  -4   2 137.312 4.79448  22
  -2  -4   2 146.031 16.6498   1
   2  -4  -2 139.227 5.52469  22
  -2  -4   2 139.792 7.49169   2
   2  -4  -2 144.799 34.7378   5
   2  -4  -2 133.853 8.04200  15
  -2  -4   2 132.545 7.38205   9
   2  -4  -2 133.667 7.04152   2
  -2  -4   2 142.605 6.74524  19
   2  -4  -2 150.867 6.40460  13
  -2  -4   2 131.121 34.3570   5
   2  -4  -2 123.123 27.5780   8
   2  -4  -2 144.009 7.67244   9
   2   4  -2 116.773 27.7218   8
  -2   4   2 143.702 17.4883   1
  -2   4   2 140.125 36.7437   4
  -2   4   2 142.265 16.2866   1
  -2   4   2 152.822 30.4787   8
  -2   4   2 122.323 41.6543   6
   2   4  -2 91.2269 27.8381   6
   2   4  -2 182.663 37.7736   4
   2   4  -2 143.035 15.2012   1
   1  -4  -2 112.326 27.0729   8
   1  -4  -2 141.812 8.04456  15
   1  -4  -2 141.224 5.17496  16
  -1  -4   2 132.426 7.48902   9
   1  -4  -2 155.460 5.42241  22
  -1  -4   2 132.136 4.86540  16
   1  -4  -2 164.514 7.72515   2
  -1  -4   2 138.785 6.96027  19
  -1  -4   2 135.886 7.95369   9
  -1  -4   2 141.506 5.11583  22
   1  -4  -2 110.237 28.8839   5
  -1  -4   2 120.170 29.3904   5
  -1  -4   2 141.441 7.29719   2
   1  -4  -2 153.056 5.62188  18
  -1  -4   2 147.804 7.81238  15
  -1  -4   2 132.237 6.58016   3
   1   4  -2 160.562 41.3302   6
  -1   4   2 149.467 17.5177   1
  -1   4   2 91.3118 27.4374   4
   1   4  -2 165.235 16.9682   1
  -1   4   2 135.868 30.8560   8
   1   4  -2 130.722 28.4541   8
  -1   4   2 148.078 16.0554   1
   1   4  -2 130.856 33.4828   4
   0  -4   2 40.0493 17.5492   5
   0  -4   2 57.3199 3.81075  18
   0  -4  -2 48.7594 19.6565   8
   0  -4   2 54.5873 3.14198  16
   0  -4  -2 58.0409 2.54920  16
   0  -4  -2 55.4296 4.50925   2
   0  -4   2 55.6665 4.29009   2
   0  -4   2 59.1775 3.18222  22
   0  -4  -2 54.9087 2.74093  22
   0  -4  -2 52.6038 4.64638   9
   0  -4   2 61.9039 5.01730   9
   0  -4   2 63.2427 4.65467  19
   0  -4  -2 59.2742 2.94465  18
   0  -4  -2 51.0748 4.57443  15
   0  -4  -2 86.9012 27.3714   5
   0  -4   2 57.5378 5.01997   9
   0  -4   2 56.1448 4.86587  15
   0   4  -2 81.9350 21.0313   8
   0   4   2 87.1527 23.8681   8
   0   4   2 66.9168 30.4391   6
   0   4   2 82.9731 16.4641   1
   0   4  -2 48.4267 25.7146   6
   0   4  -2 75.5739 11.5232   1
   0   4   2 54.0387 10.6625   1
   0   4  -2 29.1360 20.8043   4
   0   4   2 66.2078 25.8401   4
   0   4  -2 44.4970 11.4401   1
   1  -4   2 93.7883 6.51046  15
   1  -4   2 96.4235 6.35119   9
  -1  -4  -2 96.6182 27.8360   5
   1  -4   2 92.0447 4.96636  18
  -1  -4  -2 95.9749 6.21193   9
  -1  -4  -2 92.4173 5.95013  15
   1  -4   2 103.546 26.1538   5
  -1  -4  -2 85.2997 5.76483   2
   1  -4   2 83.6384 4.15754  22
  -1  -4  -2 94.1487 5.97383   9
   1  -4   2 95.4039 5.94655  19
  -1  -4  -2 82.3110 3.17137  22
   1  -4   2 84.8662 5.16523   2
   1  -4   2 92.7732 4.44043  16
  -1   4  -2 92.8617 12.8640   1
   1   4   2 99.5973 12.5542   1
  -1   4  -2 54.9149 29.4244   6
   1   4   2 79.0020 14.9462   1
   1   4   2 108.851 24.6319   8
   1   4   2 50.0072 29.0154   6
  -1   4  -2 88.3710 17.6507   1
  -1   4  -2 90.8488 28.5366   4
  -1   4  -2 83.9691 26.1376   8
   2  -4   2 227.090 10.1308  19
   2  -4   2 237.992 9.05583  18
   2  -4   2 233.127 8.29564  16
  -2  -4  -2 211.416 9.94956   2
   2  -4   2 240.932 10.6118   9
   2  -4   2 221.633 10.8037  15
   2  -4   2 233.527 8.03009  22
  -2  -4  -2 293.873 42.9312   5
  -2  -4  -2 225.232 5.70831  22
   2  -4   2 243.186 9.76239  13
  -2  -4  -2 237.285 8.88837   3
   2  -4   2 224.895 8.88975   2
  -2  -4  -2 227.268 9.75233  15
  -2  -4  -2 234.995 10.4545   9
  -2  -4  -2 217.470 9.64983   9
   2   4   2 259.801 39.5187   4
   2   4   2 186.642 46.7391   6
  -2   4  -2 215.133 20.3311   1
   2   4   2 238.353 19.6251   1
   2   4   2 213.171 6.14276  23
  -2   4  -2 234.394 46.3417   4
  -2   4  -2 180.938 45.5071   6
   2   4   2 217.269 29.3146   8
  -2   4  -2 260.371 23.9546   1
  -2   4  -2 222.034 35.0455   8
   3  -4   2 150.752 7.17592  18
  -3  -4  -2 166.659 8.66493   2
  -3  -4  -2 165.147 38.1940   5
   3  -4   2 153.824 8.22828   9
  -3  -4  -2 148.024 7.28531  15
   3  -4   2 176.468 33.8249   5
   3  -4   2 190.768 30.6017   6
  -3  -4  -2 132.111 16.0064   1
   3  -4   2 159.695 6.56709  22
   3  -4   2 154.758 9.04381  15
   3  -4   2 135.967 6.54275  16
  -3  -4  -2 146.977 7.56174   9
   3  -4   2 156.807 6.96412   2
   3  -4   2 157.746 7.89088  13
   3   4   2 159.750 42.3829   6
  -3   4  -2 155.266 17.5844   1
  -3   4  -2 138.419 28.5396   8
  -3   4  -2 169.812 46.8404   6
   3   4   2 181.788 33.9563   4
   3   4   2 142.235 26.6110   8
  -3   4  -2 160.467 19.0867   1
  -3   4  -2 156.326 46.8407   4
   3   4   2 158.648 15.9460   1
  -4  -4  -2 9.84716 2.21286  15
  -4  -4  -2 8.54012 1.72276  19
   4  -4   2 9.71808 2.04758  22
   4  -4   2 13.1853 14.8228   6
   4  -4   2 10.9877 3.34566  15
   4  -4   2 10.7766 2.44329   9
   4  -4   2 6.80079 2.28473  13
  -4  -4  -2 6.89662 2.04215   9
   4  -4   2 4.21674 1.58158  18
  -4  -4  -2 8.59401 2.25706   2
  -4  -4  -2 7.13991 5.18684   1
   4  -4   2 6.23923 1.68157   2
  -4  -4  -2 27.7557 20.4850   5
   4  -4   2 10.7374 2.39564  16
  -4   4  -2 20.7473 20.8452   6
   4   4   2 -4.1170 16.5834   6
  -4   4  -2 3.97401 4.45456   1
  -4   4  -2 -0.7745 12.6070   8
   4   4   2 -3.9782 15.2214   4
   4   4   2 10.6922 15.0955   8
  -4   4  -2 11.9288 6.00398   1
  -4   4  -2 -7.3223 16.4709   4
   4   4   2 9.60810 4.59279   1
  -5  -4  -2 374.668 11.3094  19
   5  -4   2 399.944 14.5078   9
  -5  -4  -2 392.675 13.6562   9
   5  -4   2 393.842 12.9845  22
   5  -4   2 407.497 14.6755  13
  -5  -4  -2 389.700 12.4887  15
  -5  -4  -2 396.098 27.7860   1
  -5  -4  -2 370.888 15.1451   2
   5  -4   2 359.896 15.7758  15
   5  -4   2 377.229 13.5970  16
   5  -4   2 397.434 14.0478  18
   5  -4   2 325.355 45.4928   8
  -5   4  -2 397.350 16.0881   9
   5   4   2 376.394 14.8789   2
  -5   4  -2 394.784 13.7504   3
   5   4   2 376.741 38.2150   8
  -5   4  -2 363.104 28.5143   1
  -5   4  -2 405.725 31.0571   1
   5   4   2 371.984 24.6479   1
   5   4   2 420.728 59.1047   6
   5   4   2 379.250 11.1300  20
   6  -4   2 394.771 14.5926  16
  -6  -4  -2 399.816 12.6734  17
   6  -4   2 401.577 16.8574  15
  -6  -4  -2 384.636 15.9499   2
   6  -4   2 393.479 15.0106  13
  -6  -4  -2 391.026 10.9991  19
   6  -4   2 410.002 13.7726  22
  -6  -4  -2 399.115 13.8227   9
   6  -4   2 383.461 14.6064  18
   6  -4   2 404.332 14.8479   9
  -6  -4  -2 408.007 28.4502   1
   6   4   2 403.458 11.9650  20
   6   4   2 376.784 15.4381   2
   6   4   2 393.778 10.6905  18
  -6   4  -2 418.603 16.8639   9
   6   4   2 377.021 24.9050   1
  -6   4  -2 388.173 31.0715   1
   6   4   2 420.357 61.6313   6
  -6   4  -2 408.822 14.3324   3
   6   4   2 387.553 13.0065  13
   7  -4   2 47.3475 4.97982  13
  -7  -4  -2 40.4968 3.91844   9
   7  -4   2 39.9467 4.60927  19
  -7  -4  -2 40.8495 2.05858  19
   7  -4   2 44.3577 3.48758   2
  -7  -4  -2 36.9414 2.96300  17
   7  -4   2 43.3496 4.54214  16
   7  -4   2 45.0958 4.48500   9
  -7  -4  -2 35.8412 3.57152  12
   7  -4   2 46.0705 4.75592  18
   7  -4   2 41.7730 4.03880  22
  -7  -4  -2 48.9270 11.4532   1
  -7  -4  -2 47.7949 5.23141   2
   7  -4   2 45.8673 5.32002  15
  -7   4  -2 34.8055 11.9196   1
   7   4   2 38.5707 29.1038   6
   7   4   2 36.6027 4.41315   2
   7   4   2 38.3042 2.68219  18
  -7   4  -2 42.0552 4.15898   3
   7   4   2 35.3197 8.38292   1
  -7   4  -2 43.7213 5.11512   9
   7   4   2 36.8635 3.69410  13
  -7   4  -2 42.7080 3.30496  24
   8  -4   2 25.4980 4.68791  18
  -8  -4  -2 21.1021 2.11332  17
   8  -4   2 28.7142 4.96717  15
   8  -4   2 24.6416 3.42336   9
   8  -4   2 21.4740 3.75289  22
  -8  -4  -2 29.0814 4.92582   2
   8  -4   2 34.4224 5.51912  16
   8  -4   2 18.7013 3.63487  19
   8  -4   2 27.1693 3.06721   2
  -8  -4  -2 22.6356 2.56268  12
   8  -4   2 31.1196 5.15123  13
  -8  -4  -2 20.9001 8.48058   1
   8  -4   2 13.6115 8.30205   1
  -8  -4  -2 25.0072 3.09880   9
  -8   4  -2 22.3936 4.70289   9
  -8   4  -2 29.0730 8.83885   1
   8   4   2 22.1226 3.50525  13
  -8   4  -2 27.5006 2.88165  24
   8   4   2 21.6544 6.83119   1
   8   4   2 26.7193 2.47049  18
   9  -4   2 110.830 8.04232  16
   9  -4   2 103.756 8.41760  15
   9  -4   2 111.560 7.93686  14
   9  -4   2 117.070 6.41719   2
   9  -4   2 118.828 8.25802  19
   9  -4   2 108.343 7.99583  18
  -9  -4  -2 112.535 8.79951   2
  -9  -4  -2 113.257 5.22619  12
  -9  -4  -2 119.489 6.85330   9
   9  -4   2 94.9430 18.7437   1
   9  -4   2 106.549 8.23472  13
   9  -4   2 109.071 7.13238  22
  -9  -4  -2 109.040 4.07711  17
  -9   4  -2 120.734 9.16567   9
  -9   4  -2 124.740 6.34142  24
  -9   4  -2 133.726 18.9386   1
   9   4   2 106.088 6.81471  13
   9   4   2 116.447 5.72789  18
 -10  -4  -2 153.087 5.64287  12
  10  -4   2 149.841 9.57838  19
  10  -4   2 166.849 10.8181  15
  10  -4   2 95.3781 21.8290   1
  10  -4   2 134.271 9.60297  18
 -10  -4  -2 161.095 8.35584   9
  10  -4   2 145.517 9.71296  16
  10  -4   2 138.264 8.48456  22
 -10  -4  -2 153.677 10.8015   2
  10  -4   2 152.399 9.61487  14
  10  -4   2 155.057 10.3112  13
  10  -4   2 143.413 7.68593   2
  10   4   2 149.533 8.52052  13
  10   4   2 141.850 6.92199  18
 -10   4  -2 143.456 10.4854   9
 -10   4  -2 176.101 22.4007   1
 -10   4  -2 163.393 7.70091  24
  11  -4   2 2.18229 2.17408  19
  11  -4   2 1.70804 1.42763  21
  11  -4   2 3.28670 2.07576   2
  11  -4   2 4.71096 2.66521  15
  11  -4   2 2.89650 2.45772  18
 -11  -4  -2 1.94226 2.50545   2
  11  -4   2 1.70705 2.62897  13
  11  -4   2 1.71583 1.88798  14
 -11  -4  -2 2.35713 1.54275   9
  11  -4   2 4.16438 1.99914  22
  11   4   2 2.96678 1.46795  18
 -11   4  -2 0.03740 0.98969  24
  11   4   2 0.83566 1.62302  13
  11   4   2 1.77469 1.34727  16
 -11   4  -2 0.71523 1.92423   9
  12  -4   2 33.3888 5.72465  15
 -12  -4  -2 38.1579 7.05825   2
  12  -4   2 33.5164 6.26293  18
  12  -4   2 44.6051 6.77433  16
  12  -4   2 42.1675 3.63975  21
  12  -4   2 38.8893 6.18341  19
  12  -4   2 35.8395 5.31719  22
 -12  -4  -2 32.4878 4.23147   9
 -12  -4  -2 36.7439 3.01707  21
  12  -4   2 36.1156 4.86124   2
  12  -4   2 41.2633 6.77877  14
  12  -4   2 30.7154 6.35674  13
 -12   4  -2 42.6222 4.13677  24
  12   4   2 36.1894 5.86457  13
  12   4   2 36.0307 3.51473  16
  12   4   2 42.8700 4.23170  18
 -12   4  -2 30.9589 5.72825   9
  13  -4   2 23.3068 4.95820  22
  13  -4   2 24.9366 5.13659  14
  13  -4   2 34.1026 5.83449  19
  13  -4   2 25.3141 3.16357  21
  13  -4   2 24.0463 5.45984  18
  13  -4   2 29.0831 6.40743  16
  13  -4   2 29.4926 4.82717  17
 -13  -4  -2 24.3936 5.18836   2
  13  -4   2 29.4531 6.52025  13
  13  -4   2 25.5062 5.30036  15
 -13  -4  -2 18.8950 4.25459   9
 -13   4  -2 22.1277 5.08666   9
  13   4   2 24.5862 4.03228  18
  13   4   2 27.2164 3.70329  16
 -13   4  -2 22.4888 3.75162  24
  13   4   2 19.4611 4.17696  13
  14  -4   2 28.8686 6.49479  16
  14  -4   2 16.3659 4.15476  19
  14  -4   2 11.9026 3.98598  14
  14  -4   2 17.1761 4.81828  13
  14  -4   2 12.5056 3.66541  22
  14  -4   2 15.7046 3.88349  17
  14  -4   2 20.3734 4.14593  12
  14   4   2 21.9461 4.85100  13
 -14   4  -2 18.0679 3.74326  24
  14   4   2 14.7934 3.15552  16
  14   4   2 15.3429 3.17160  18
  15  -4   2 11.7297 3.65566  12
  15  -4   2 4.98705 2.89349  16
  15  -4   2 8.22239 3.55574  19
  15  -4   2 7.01901 2.65505  22
  15  -4   2 14.9272 4.79176  14
  15  -4   2 6.82556 3.69513  13
  15  -4   2 9.64633 3.17629  17
  15  -4   2 7.72932 3.37717  18
  15   4   2 10.7717 3.67492  13
 -15   4  -2 11.4662 2.88396  24
  15   4   2 4.73433 2.72942  18
  16  -4   2 54.3449 6.31503  22
  16  -4   2 54.9060 6.36217  17
  16  -4   2 50.2808 8.02320  14
  16  -4   2 47.3859 8.28515  18
  16  -4   2 58.4988 9.76301  16
  16  -4   2 39.5595 8.10506  13
  16  -4   2 52.1159 6.03590  19
  16   4   2 48.0157 7.21245  13
 -16   4  -2 51.1563 4.96591  24
  16   4   2 47.4953 5.78519  18
  15  -5  -2 31.7268 6.00071  15
  15  -5  -2 33.7934 6.56609  16
  15  -5  -2 42.8903 6.74764  19
  15  -5  -2 47.6195 7.85346  18
  15  -5  -2 41.7216 6.85540  14
  15  -5  -2 31.8621 7.05363  13
  15  -5  -2 35.4919 5.76219  22
  15   5  -2 48.2529 5.93871  13
  15   5  -2 39.8869 5.68084  18
 -15   5   2 38.5713 4.79463  24
  14  -5  -2 323.978 18.4127  13
  14  -5  -2 348.100 18.4625  16
  14  -5  -2 351.888 17.7721  14
  14  -5  -2 336.237 18.3979  15
  14  -5  -2 378.492 16.9917  22
  14  -5  -2 378.523 19.2528  18
  14  -5  -2 356.521 17.4783  19
  14   5  -2 378.364 17.6855  13
  14   5  -2 336.725 13.9386  18
 -14   5   2 351.238 15.5759  24
  13  -5  -2 98.0882 9.25450  18
  13  -5  -2 106.224 9.88315  15
  13  -5  -2 116.308 10.0198  16
  13  -5  -2 113.297 9.59470  14
  13  -5  -2 106.291 8.41785  22
  13  -5  -2 102.279 9.01631  19
  13  -5  -2 111.862 9.98175  13
 -13  -5   2 105.018 5.54376  21
  13   5  -2 108.900 8.60192  13
  13   5  -2 106.332 7.02819  18
 -13   5   2 117.010 7.96737  24
 -13   5   2 98.1870 19.4068   9
  12  -5  -2 57.8274 6.83814  16
  12  -5  -2 48.4645 7.84984  13
  12  -5  -2 49.0404 6.18920  19
  12  -5  -2 48.4449 7.75764  18
 -12  -5   2 53.1026 3.74147  12
  12  -5  -2 52.6713 5.71879  22
  12  -5  -2 48.8617 8.06102  15
 -12  -5   2 50.5563 4.11405  21
 -12   5   2 42.5923 7.74885   9
 -12   5   2 62.8385 5.52758  24
  12   5  -2 52.3249 5.99611  13
  12   5  -2 44.1478 4.36186  18
 -11  -5   2 216.376 14.2830   2
 -11  -5   2 209.160 9.43694  21
  11  -5  -2 204.861 11.2178  22
 -11  -5   2 203.380 8.40281  12
  11  -5  -2 220.111 14.0885  15
 -11  -5   2 201.268 10.9383   9
  11  -5  -2 200.875 12.5269  18
  11  -5  -2 231.505 13.1120  16
  11  -5  -2 201.231 12.6368  13
  11   5  -2 212.579 11.7678  13
 -11   5   2 203.651 14.1215   9
  11   5  -2 208.135 9.15995  18
 -11   5   2 212.917 10.5373  24
 -10  -5   2 644.971 21.7818   9
  10  -5  -2 661.791 23.8932  16
  10  -5  -2 606.513 21.1044   2
  10  -5  -2 554.282 24.7698  15
 -10  -5   2 624.489 17.3727  17
 -10  -5   2 612.713 18.8123  12
 -10  -5   2 638.741 25.9692   2
  10  -5  -2 632.165 23.6015  18
  10  -5  -2 642.601 21.8026  22
  10  -5  -2 544.775 66.7573   1
  10   5  -2 632.010 18.7026  18
 -10   5   2 625.901 20.4024  24
 -10   5   2 623.253 26.1964   9
  10   5  -2 667.749 22.8887  13
 -10   5   2 692.083 48.9941   1
  -9  -5   2 4.41720 1.99713   9
   9  -5  -2 1.34426 2.40091  15
   9  -5  -2 3.82981 2.44294  13
   9  -5  -2 6.92368 2.62810  22
   9  -5  -2 3.22428 1.89815   2
   9  -5  -2 8.95228 3.07314  18
  -9  -5   2 1.33289 1.95771   2
  -9  -5   2 0.33653 1.22770  17
   9  -5  -2 2.38419 1.52800  16
  -9  -5   2 5.78932 2.11965  12
   9  -5  -2 23.4753 10.3572   1
   9   5  -2 6.32453 2.52528  13
   9   5  -2 3.31508 1.49532  18
   9   5  -2 4.57655 1.88267  20
  -9   5   2 4.44643 2.21059   3
  -9   5   2 -6.9736 7.84604   1
  -9   5   2 7.88998 2.95744   9
  -8  -5   2 196.855 10.2024   9
   8  -5  -2 215.472 13.3204  15
   8  -5  -2 214.856 10.9685  18
   8  -5  -2 202.179 10.0093  22
  -8  -5   2 221.285 12.9582   2
   8  -5  -2 206.892 10.9287  13
   8  -5  -2 197.065 9.63654   2
   8  -5  -2 191.041 10.6423  16
  -8  -5   2 205.245 6.97375  19
  -8  -5   2 209.945 8.74030  17
  -8  -5   2 202.189 9.61947  12
  -8   5   2 199.216 10.5619   3
  -8   5   2 182.758 24.9163   1
  -8   5   2 194.107 12.5676   9
   8   5  -2 199.933 8.05240  18
   8   5  -2 216.503 9.24909  20
   7  -5  -2 483.020 17.3669  18
  -7  -5   2 471.375 17.1781   9
   7  -5  -2 463.149 17.6472   9
  -7  -5   2 462.059 15.3942  17
  -7  -5   2 471.302 19.7544   2
   7  -5  -2 468.500 17.3865  13
  -7  -5   2 451.585 13.5667  19
   7  -5  -2 477.806 16.4315  22
  -7  -5   2 524.371 38.1653   1
   7  -5  -2 479.395 17.5015  16
  -7  -5   2 470.856 16.8225  12
   7   5  -2 425.078 30.7311   1
  -7   5   2 460.474 38.2471   1
  -7   5   2 474.029 17.3030   3
  -7   5   2 485.016 20.4663   9
  -6  -5   2 578.228 18.1617  17
   6  -5  -2 566.208 19.0526  13
   6  -5  -2 564.368 22.6491  15
  -6  -5   2 564.907 21.4746   2
   6  -5  -2 567.277 18.7775  18
   6  -5  -2 578.810 19.0667  16
  -6  -5   2 585.356 19.7128  12
  -6  -5   2 558.839 39.2974   1
  -6  -5   2 571.884 16.4322  19
   6  -5  -2 553.147 19.7550   9
   6  -5  -2 570.497 18.0146  22
  -6  -5   2 590.226 19.6956   9
  -6   5   2 563.074 19.2543   3
  -6   5   2 544.351 40.6700   1
   6   5  -2 533.592 34.5558   1
  -6   5   2 598.020 22.7937   9
  -6   5   2 540.449 40.8311   1
  -5  -5   2 104.596 7.09143   9
   5  -5  -2 109.512 6.46457  16
   5  -5  -2 110.233 6.74147  13
  -5  -5   2 97.9405 5.47847  19
   5  -5  -2 106.191 5.96125  22
  -5  -5   2 103.806 6.50781  17
   5  -5  -2 106.702 8.52198  15
  -5  -5   2 112.227 7.57388  12
   5  -5  -2 107.349 7.34187   9
  -5  -5   2 103.022 7.74464   2
  -5  -5   2 93.4803 4.16796  14
   5  -5  -2 104.756 6.28416  18
  -5  -5   2 115.047 20.8610   1
  -5   5   2 102.249 15.8357   1
   5   5  -2 91.0586 7.11601   2
  -5   5   2 132.242 19.8942   1
   5   5  -2 102.925 3.83746  23
   5   5  -2 93.5690 13.6625   1
   4  -5  -2 329.043 13.2546   2
   4  -5  -2 336.490 15.8861  15
  -4  -5   2 344.930 12.1338  19
  -4  -5   2 330.036 28.9537   1
  -4  -5   2 344.504 14.0041   9
   4  -5  -2 336.944 12.6008  13
   4  -5  -2 327.915 13.9871   9
   4  -5  -2 356.428 12.3208  16
  -4  -5   2 329.131 14.6841   2
   4  -5  -2 336.170 12.0888  18
   4  -5  -2 370.911 62.2858   5
  -4  -5   2 360.733 10.9193  14
  -4  -5   2 366.812 13.8354  17
   4  -5  -2 357.855 11.8812  22
   4   5  -2 338.293 57.9263   4
   4   5  -2 339.175 9.61448  23
   4   5  -2 324.314 26.5121   1
  -4   5   2 380.492 32.5101   1
  -4   5   2 335.907 29.5284   1
  -3  -5   2 901.917 23.4557  14
  -3  -5   2 915.372 26.7471  17
  -3  -5   2 904.386 27.5658   2
   3  -5  -2 847.715 23.7582  18
   3  -5  -2 903.788 26.2632   2
  -3  -5   2 877.811 21.2413  22
   3  -5  -2 899.414 23.4953  22
  -3  -5   2 884.357 26.9995   9
  -3  -5   2 893.518 49.7664   1
   3  -5  -2 877.846 23.6059  16
   3  -5  -2 923.217 29.5701  15
  -3  -5   2 876.763 24.9276  19
   3  -5  -2 904.919 82.0193   5
   3  -5  -2 910.486 27.5313   9
  -3   5   2 945.224 53.4687   1
  -3   5   2 899.133 49.9235   1
   3   5  -2 921.248 47.1936   1
   3   5  -2 969.500 85.7626   4
  -2  -5   2 34.5724 4.06256   9
   2  -5  -2 21.7818 22.4635   5
   2  -5  -2 22.3601 3.74224   2
  -2  -5   2 22.0667 2.57820  14
   2  -5  -2 23.5267 4.63701  15
   2  -5  -2 22.5599 2.29605  22
  -2  -5   2 29.6378 3.41014  19
  -2  -5   2 21.9466 3.53443   3
  -2  -5   2 26.8218 4.31606   2
  -2  -5   2 30.0384 3.86636  15
  -2  -5   2 22.2033 3.83580  17
   2  -5  -2 20.1769 2.35571  18
   2  -5  -2 25.2291 4.22793   9
  -2  -5   2 25.1354 1.98659  22
  -2  -5   2 8.13559 22.0742   5
   2  -5  -2 26.3096 2.40354  16
  -2  -5   2 25.2201 4.38956   9
  -2   5   2 23.0709 7.92899   1
   2   5  -2 14.3487 24.3677   4
  -2   5   2 -14.650 22.0212   4
   2   5  -2 26.1440 8.93417   1
  -2   5   2 26.3522 9.64812   1
   1  -5  -2 615.996 16.1238  22
  -1  -5   2 618.744 20.8468   9
   1  -5  -2 628.273 21.9527  15
   1  -5  -2 540.492 67.4858   5
   1  -5  -2 588.563 15.6396  16
   1  -5  -2 604.611 20.8343   9
   1  -5  -2 612.534 20.1010   2
   1  -5  -2 632.654 16.6239  18
  -1  -5   2 597.462 20.9643  15
  -1  -5   2 625.977 66.7974   5
  -1  -5   2 616.807 20.1151   2
  -1  -5   2 625.585 16.0167  22
  -1  -5   2 616.860 19.6808  19
  -1  -5   2 618.079 21.6006   9
   1   5  -2 542.589 73.0449   4
   1   5  -2 638.286 38.9202   1
   1   5  -2 614.482 43.3109   1
  -1   5   2 609.548 39.1044   1
  -1   5   2 561.503 39.7715   1
  -1   5   2 601.372 62.0361   8
  -1   5   2 569.048 73.6177   4
   0  -5   2 890.690 82.1477   5
   0  -5   2 990.086 30.0441  15
   0  -5   2 961.476 29.3323   9
   0  -5   2 973.554 28.0187   2
   0  -5  -2 962.374 29.3838   9
   0  -5   2 981.004 24.4478  22
   0  -5  -2 971.466 113.566   5
   0  -5  -2 989.039 23.6047  22
   0  -5   2 1014.24 26.3030  18
   0  -5   2 992.158 30.1802   9
   0  -5  -2 988.897 28.8470   2
   0  -5  -2 1014.67 30.3097  15
   0  -5   2 983.119 28.4985  19
   0  -5   2 983.946 24.1900  16
   0   5  -2 1040.36 52.5019   1
   0   5   2 1041.75 52.0905   1
   0   5  -2 977.232 55.8484   1
   0   5  -2 995.388 94.3187   4
   0   5   2 1033.90 55.6190   1
   0   5   2 933.985 72.5014   8
   0   5   2 980.319 93.3799   4
   1  -5   2 971.033 27.5432   2
   1  -5   2 971.211 28.7345  19
  -1  -5  -2 967.769 22.7065  22
   1  -5   2 981.848 30.4692  15
   1  -5   2 983.728 29.5492   9
   1  -5   2 969.050 24.7437  16
  -1  -5  -2 985.650 28.9711   2
  -1  -5  -2 991.410 29.5097   9
   1  -5   2 924.518 83.2210   5
   1  -5   2 989.426 24.6719  22
   1  -5   2 976.498 29.7528   9
   1  -5   2 922.329 26.0622  18
  -1  -5  -2 1010.93 29.6163  15
  -1  -5  -2 989.783 29.0465   9
  -1   5  -2 1001.28 56.5470   1
   1   5   2 891.612 80.9215   4
   1   5   2 1068.51 51.4152   1
   1   5   2 1062.72 79.0043   8
  -1   5  -2 906.860 94.5853   4
  -1   5  -2 958.414 51.5352   1
   1   5   2 998.984 54.8861   1
  -2  -5  -2 15.2654 3.18866  15
   2  -5   2 13.0489 2.69795   2
  -2  -5  -2 17.8581 3.32107   9
   2  -5   2 14.0081 2.42642  16
   2  -5   2 14.8986 3.66616  19
   2  -5   2 15.8695 3.81393  15
  -2  -5  -2 16.1471 3.13768  19
   2  -5   2 10.5515 2.89977   9
  -2  -5  -2 11.9554 2.95096   9
   2  -5   2 12.6403 2.29538  22
  -2  -5  -2 18.6342 3.67074   2
   2  -5   2 19.0067 3.29664  18
   2   5   2 4.36719 5.20925   1
  -2   5  -2 17.6818 7.85482   1
   2   5   2 15.6015 7.60784   1
   2   5   2 27.0071 20.9882   8
  -2   5  -2 17.4295 8.20975   1
  -3  -5  -2 847.235 25.0840   9
   3  -5   2 803.054 22.3889  16
  -3  -5  -2 815.327 26.0560   2
   3  -5   2 828.686 27.6401  15
   3  -5   2 802.684 23.3224   2
  -3  -5  -2 797.754 25.8357   9
  -3  -5  -2 803.541 24.4360  15
   3  -5   2 808.179 22.0312  22
   3  -5   2 812.356 25.7756   9
  -3  -5  -2 776.371 23.0297   3
   3  -5   2 819.667 23.5368  18
  -3  -5  -2 823.489 23.1947  19
   3  -5   2 797.112 25.8023  19
   3   5   2 896.138 44.8511   1
  -3   5  -2 788.781 46.6793   1
   3   5   2 828.576 49.6396   1
  -3   5  -2 794.467 50.1841   1
   3   5   2 791.976 66.2497   8
   4  -5   2 544.812 17.7912  18
  -4  -5  -2 567.051 20.2904   2
   4  -5   2 509.056 16.1414  22
   4  -5   2 505.080 18.9205   9
   4  -5   2 540.635 19.8789  19
   4  -5   2 520.226 18.2666  13
   4  -5   2 527.949 16.9153   2
  -4  -5  -2 521.486 17.0471   3
  -4  -5  -2 529.848 16.4589  19
   4  -5   2 531.646 16.9588  16
  -4  -5  -2 551.697 18.5373   9
  -4  -5  -2 545.929 17.8537  15
  -4  -5  -2 522.458 19.5834   9
   4  -5   2 539.947 21.2774  15
   4   5   2 511.168 32.6320   1
  -4   5  -2 535.913 40.7794   1
  -4   5  -2 523.669 37.5876   1
   5  -5   2 742.751 21.8738   2
  -5  -5  -2 737.999 20.7097  19
  -5  -5  -2 737.440 22.2622  15
  -5  -5  -2 758.373 44.3573   1
   5  -5   2 745.052 25.4284  19
  -5  -5  -2 779.188 25.9403   2
   5  -5   2 776.627 27.3293  15
   5  -5   2 774.189 23.5051  18
  -5  -5  -2 754.347 22.6098  17
   5  -5   2 752.763 22.7558  16
   5  -5   2 746.217 24.2984   9
  -5  -5  -2 793.718 23.7743   9
   5  -5   2 794.560 24.5671  13
   5  -5   2 766.459 22.0348  22
  -5   5  -2 768.740 48.9932   1
   5   5   2 747.865 19.1541  20
   5   5   2 766.383 40.4583   1
  -5   5  -2 774.233 48.0067   1
   6  -5   2 149.368 8.98143   9
  -6  -5  -2 148.737 6.19123  19
   6  -5   2 150.313 8.66226  18
  -6  -5  -2 145.560 8.12031   9
  -6  -5  -2 159.424 19.5200   1
  -6  -5  -2 154.276 10.0479   2
   6  -5   2 141.761 10.3535  15
   6  -5   2 150.343 8.55319  16
   6  -5   2 136.684 9.27469  19
  -6  -5  -2 149.953 7.61333  17
   6  -5   2 152.305 7.94789  22
   6  -5   2 148.844 9.07110  13
  -6  -5  -2 141.272 4.74091  14
   6  -5   2 163.085 7.70424   2
  -6   5  -2 166.929 20.9071   1
  -6   5  -2 152.230 21.9663   1
   6   5   2 127.116 6.78676  13
   6   5   2 155.122 17.1757   1
  -7  -5  -2 310.669 11.4566  17
  -7  -5  -2 347.118 16.1079   2
   7  -5   2 304.484 11.3437   2
   7  -5   2 323.856 12.8984  22
  -7  -5  -2 306.141 9.36041  19
   7  -5   2 308.204 14.9340  19
   7  -5   2 317.753 16.2779  15
   7  -5   2 315.092 11.8421   2
  -7  -5  -2 312.391 12.8802   9
   7  -5   2 311.373 14.3089  13
  -7  -5  -2 321.682 13.1708  12
   7  -5   2 350.351 14.5093  18
   7  -5   2 309.726 13.7001  16
  -7   5  -2 263.704 29.3490   1
   7   5   2 314.292 12.0722  13
  -7   5  -2 283.747 29.2962   1
   8  -5   2 492.667 21.2857  15
   8  -5   2 485.362 19.3022  13
  -8  -5  -2 457.858 20.0768   2
  -8  -5  -2 448.581 14.2026  17
   8  -5   2 464.500 16.9234  22
   8  -5   2 476.689 19.1467  14
   8  -5   2 457.712 18.2393  16
   8  -5   2 453.212 19.1705  19
   8  -5   2 473.970 15.3949   2
  -8  -5  -2 464.419 16.6915   9
  -8  -5  -2 472.374 16.1637  12
   8  -5   2 465.558 18.5173  18
  -8   5  -2 434.428 38.3366   1
  -8   5  -2 440.745 37.1840   1
   8   5   2 483.665 16.2888  13
  -9  -5  -2 31.7074 6.00232   2
  -9  -5  -2 38.2207 3.53140  12
  -9  -5  -2 26.6133 3.63649   9
  -9  -5  -2 28.4044 2.63340  17
   9  -5   2 42.6334 5.38619  13
   9  -5   2 29.0321 6.06966  19
   9  -5   2 31.1593 6.33361  15
   9  -5   2 37.5946 3.94669   2
   9  -5   2 38.1302 5.90799  18
   9  -5   2 38.6290 6.57361  14
   9  -5   2 27.0774 4.45939  22
   9  -5   2 37.1585 5.91241  16
  -9   5  -2 32.1792 5.94464   9
  -9   5  -2 30.9419 5.13212   3
   9   5   2 32.2149 3.82527  13
  -9   5  -2 52.1507 17.4108   1
  -9   5  -2 63.3464 17.2518   1
  10  -5   2 281.426 14.7026  18
  10  -5   2 251.047 15.1158  15
 -10  -5  -2 264.391 15.5854   2
  10  -5   2 315.155 15.4001  19
  10  -5   2 249.451 12.4831  22
 -10  -5  -2 260.682 9.67874  12
  10  -5   2 259.308 14.1635  14
  10  -5   2 270.202 11.3458   2
 -10  -5  -2 258.390 7.88982  17
  10  -5   2 298.355 15.4621  13
 -10  -5  -2 289.169 12.5662   9
  10  -5   2 265.260 14.2955  16
 -10   5  -2 302.911 13.9567   3
  10   5   2 262.894 9.13482  18
 -10   5  -2 268.959 15.9478   9
  10   5   2 280.452 12.2395  13
 -11  -5  -2 233.921 11.2911   9
 -11  -5  -2 216.411 7.68604  12
  11  -5   2 229.278 13.2948  14
  11  -5   2 246.299 14.6289  15
[truncated: 2,812,078 more chars]
