# Supplementary material for: Crystal structure and Hirshfeld surface analysis of a halogen bond between 2-(allyl­thio)­pyridine and 1,2,4,5-tetra­fluoro-3,6-di­iodo­benzene
Source: Acta Crystallogr E Crystallogr Commun. 2024 Jun 21;80(Pt 7):759–62. doi: 10.1107/S2056989024005693 (PMC11223707; doi:10.1107/S2056989024005693)
Supplement: Supplementary file 2 [file e-80-00759-Isup2.hkl]

data_I                                                                          
_shelx_title ' mo_b3105_0m_a.res in P2(1)/c'                                    
_shelx_refln_list_code          4                                               
_shelx_F_calc_maximum      254.05                                               
_exptl_crystal_F_000       676.00                                               
_reflns_d_resolution_high  0.6045                                               
                                                                                
loop_                                                                           
 _space_group_symop_operation_xyz                                               
 'x, y, z'                                                                      
 '-x, y+1/2, -z+1/2'                                                            
 '-x, -y, -z'                                                                   
 'x, -y-1/2, z-1/2'                                                             
                                                                                
_cell_length_a    11.1839                                                       
_cell_length_b     5.2951                                                       
_cell_length_c    20.5442                                                       
_cell_angle_alpha  90.000                                                       
_cell_angle_beta   96.137                                                       
_cell_angle_gamma  90.000                                                       
                                                                                
_shelx_F_squared_multiplier     1.000                                           
                                                                                
loop_                                                                           
 _refln_index_h                                                                 
 _refln_index_k                                                                 
 _refln_index_l                                                                 
 _refln_F_squared_calc                                                          
 _refln_F_squared_meas                                                          
 _refln_F_squared_sigma                                                         
 _refln_observed_status                                                         
   1   0   0      13943.42      10401.50       427.42 o                         
   2   0   0        447.38        473.77         4.34 o                         
   3   0   0      26657.22      25426.63       180.90 o                         
   4   0   0      35794.27      35985.29       277.36 o                         
   5   0   0        970.57        885.06         9.56 o                         
   6   0   0       4292.08       4194.35        33.86 o                         
   7   0   0       8805.40       8617.97        61.99 o                         
   8   0   0       3301.38       3071.74        35.42 o                         
   9   0   0       1668.45       1646.64        26.79 o                         
  10   0   0       4236.36       4240.48        35.13 o                         
  11   0   0       7520.30       7427.54        59.77 o                         
  12   0   0        125.19        160.80         7.97 o                         
  13   0   0        595.64        616.60        13.58 o                         
  14   0   0       1893.77       1903.23        32.94 o                         
  15   0   0       2128.99       2152.29        36.51 o                         
  16   0   0         59.62         92.47        16.26 o                         
  17   0   0        354.66        368.79        28.21 o                         
  18   0   0        891.38        957.43        35.35 o                         
   1   1   0       2092.72       2200.90        11.38 o                         
   2   1   0       8328.04       8672.83        39.37 o                         
   3   1   0        110.72        130.02         3.76 o                         
   4   1   0          3.64         20.02         2.49 o                         
   5   1   0       2078.94       2017.58        13.95 o                         
   6   1   0       1351.66       1392.04        11.40 o                         
   7   1   0        163.26        210.65         6.95 o                         
   8   1   0        527.01        452.87         6.55 o                         
   9   1   0        329.31        345.28         8.76 o                         
  10   1   0          2.62          8.04         5.25 o                         
  11   1   0         43.54         43.80         6.09 o                         
  12   1   0          1.77         10.14         2.99 o                         
  13   1   0        362.92        362.87         7.83 o                         
  14   1   0        124.96        118.45         6.08 o                         
  15   1   0         20.77         19.77         3.97 o                         
  16   1   0         84.13         88.06         8.10 o                         
  17   1   0        126.81        132.53        10.42 o                         
  18   1   0          9.28         29.72         5.98 o                         
   0   2   0      12134.49      13212.10        86.54 o                         
   1   2   0      12747.09      12941.66        65.50 o                         
   2   2   0          2.41         13.02         3.17 o                         
   3   2   0       4716.85       4734.07        27.75 o                         
   4   2   0      20739.94      20868.76        99.82 o                         
   5   2   0        174.98        194.64         4.33 o                         
   6   2   0        588.21        678.11        10.61 o                         
   7   2   0      12109.77      11681.16        58.96 o                         
   8   2   0       2748.85       2728.80        20.38 o                         
   9   2   0        137.23        140.09         9.35 o                         
  10   2   0       1539.45       1605.37        19.68 o                         
  11   2   0       6897.07       6624.20        45.93 o                         
  12   2   0        398.63        391.29         9.22 o                         
  13   2   0        630.43        642.75        12.34 o                         
  14   2   0        870.00        884.72        14.77 o                         
  15   2   0       1536.75       1493.64        20.24 o                         
  16   2   0          0.01          5.91         4.37 o                         
  17   2   0        655.54        679.78        16.45 o                         
   1   3   0       2470.29       2448.60        21.53 o                         
   2   3   0      10341.85      10580.28        61.48 o                         
   3   3   0        269.81        300.03         8.39 o                         
   4   3   0        658.28        656.22        10.52 o                         
   5   3   0       8674.03       8418.41        49.93 o                         
   6   3   0       8177.27       8134.97        47.99 o                         
   7   3   0          2.69          9.56         4.43 o                         
   8   3   0        246.95        232.87         4.88 o                         
   9   3   0       6843.87       6676.93        41.15 o                         
  10   3   0       1358.52       1397.17        14.27 o                         
  11   3   0        212.27        211.71         7.20 o                         
  12   3   0        678.24        708.86        11.44 o                         
  13   3   0       2308.29       2187.41        24.38 o                         
  14   3   0          0.55          0.44         3.04 o                         
  15   3   0        266.50        288.54        12.13 o                         
  16   3   0        592.93        580.66        14.98 o                         
  17   3   0        420.00        399.46        14.97 o                         
   0   4   0       5683.47       5296.15        75.34 o                         
   1   4   0        270.65        339.09        13.34 o                         
   2   4   0          8.42         20.45         6.46 o                         
   3   4   0       1523.57       1575.79        21.14 o                         
   4   4   0        837.68        836.27        15.35 o                         
   5   4   0         93.17        115.95        12.04 o                         
   6   4   0       1366.30       1401.72        16.59 o                         
   7   4   0        915.50        911.59        11.12 o                         
   8   4   0        208.47        220.59         6.78 o                         
   9   4   0         67.97         83.43         4.96 o                         
  10   4   0        438.99        445.87        11.71 o                         
  11   4   0        718.89        735.65        11.97 o                         
  12   4   0         97.52         90.51         5.57 o                         
  13   4   0         11.40          7.26         3.30 o                         
  14   4   0        111.10        106.10         8.07 o                         
  15   4   0        249.84        249.80        11.69 o                         
  16   4   0         22.66         28.89         5.85 o                         
   1   5   0       2815.62       2928.80        27.73 o                         
   2   5   0      12335.82      12124.81        78.78 o                         
   3   5   0          5.86         13.48         5.02 o                         
   4   5   0       2394.26       2435.66        24.58 o                         
   5   5   0       7508.59       7444.70        56.82 o                         
   6   5   0       5440.00       5348.08        44.72 o                         
   7   5   0         10.60          9.26         3.20 o                         
   8   5   0       1412.09       1439.15        23.33 o                         
   9   5   0       4600.74       4512.30        39.09 o                         
  10   5   0       1089.41       1096.84        16.25 o                         
  11   5   0        155.46        151.76         7.75 o                         
  12   5   0       1222.20       1173.01        20.06 o                         
  13   5   0       1874.21       1903.25        26.87 o                         
  14   5   0         14.83         14.24         5.18 o                         
  15   5   0        236.84        229.61        11.96 o                         
   0   6   0         12.95         23.19         7.42 o                         
   1   6   0        145.75        142.80         7.04 o                         
   2   6   0        160.16        161.86         6.40 o                         
   3   6   0        180.20        189.31         6.26 o                         
   4   6   0        182.83        183.69         8.46 o                         
   5   6   0         21.09         22.87         3.62 o                         
   6   6   0         18.25         14.97         5.48 o                         
   7   6   0        160.19        159.04         7.79 o                         
   8   6   0        168.75        177.71         8.11 o                         
   9   6   0         11.08         10.17         3.88 o                         
  10   6   0         61.82         53.82         5.84 o                         
  11   6   0         57.10         53.70         7.08 o                         
  12   6   0         26.50         30.81         6.03 o                         
  13   6   0          0.32          1.35         5.54 o                         
   1   7   0       1415.19       1373.97        19.04 o                         
   2   7   0       2865.84       2819.85        29.13 o                         
   3   7   0        449.10        428.73        12.03 o                         
   4   7   0        189.83        188.95         8.98 o                         
   5   7   0       2499.31       2526.03        33.34 o                         
   6   7   0       1879.11       1877.28        25.60 o                         
   7   7   0          0.23         -2.35         4.89 o                         
   8   7   0        565.84        523.14        14.64 o                         
   9   7   0       1664.36       1715.26        28.07 o                         
  10   7   0        142.17        142.27        11.44 o                         
  11   7   0        170.65        168.00        11.09 o                         
   0   8   0       1893.43       1824.91        57.53 o                         
   1   8   0        274.99        295.10        14.29 o                         
   2   8   0         16.73          3.38         4.46 o                         
   3   8   0        406.74        421.85        14.16 o                         
   4   8   0        921.99        892.30        20.18 o                         
   5   8   0          1.07         12.09         6.06 o                         
   6   8   0          1.51         -0.55         4.21 o                         
   7   8   0        603.54        626.62        22.31 o                         
 -18   1   1        816.20        849.99        21.43 o                         
 -17   1   1          7.87          4.81         4.47 o                         
 -16   1   1       1198.44       1163.23        20.91 o                         
 -15   1   1       1663.26       1638.60        22.99 o                         
 -14   1   1       1675.04       1628.59        18.22 o                         
 -13   1   1       1062.45       1024.66        14.16 o                         
 -12   1   1       3202.62       3158.77        27.17 o                         
 -11   1   1       2913.84       2875.35        25.64 o                         
 -10   1   1       1297.10       1258.46        14.39 o                         
  -9   1   1       5860.12       5582.37        34.08 o                         
  -8   1   1       8608.11       8528.33        45.50 o                         
  -7   1   1       9302.90       9054.89        44.70 o                         
  -6   1   1        251.76        266.65         5.19 o                         
  -5   1   1       8021.88       7522.81        36.95 o                         
  -4   1   1       7919.31       7926.75        39.50 o                         
  -3   1   1       9312.83       9497.03        48.12 o                         
  -2   1   1       5616.18       5664.99        27.01 o                         
  -1   1   1       6901.68       7148.61        30.69 o                         
   0   1   1       2958.39       2967.68        14.00 o                         
   1   1   1       4412.48       4508.89        21.29 o                         
   2   1   1      51228.66      52705.97       292.93 o                         
   3   1   1      41581.05      42702.89       210.15 o                         
   4   1   1       9938.05       9887.78        43.60 o                         
   5   1   1        163.38        161.07         3.41 o                         
   6   1   1      26175.91      25613.37       110.93 o                         
   7   1   1      11023.60      11211.03        53.40 o                         
   8   1   1       1652.95       1541.97        16.84 o                         
   9   1   1       3557.98       3431.92        26.95 o                         
  10   1   1       7953.72       7709.58        43.71 o                         
  11   1   1        826.82        837.70        12.77 o                         
  12   1   1          0.64          7.77         2.17 o                         
  13   1   1       4301.08       4273.52        33.46 o                         
  14   1   1       2297.92       2296.51        25.49 o                         
  15   1   1         64.03         68.37         5.74 o                         
  16   1   1        237.30        231.74        11.52 o                         
  17   1   1       1642.35       1679.05        30.51 o                         
  18   1   1        326.37        297.74        14.54 o                         
 -17   2   1        273.79        303.84        12.76 o                         
 -16   2   1        465.07        449.68        12.72 o                         
 -15   2   1          9.66          9.03         3.36 o                         
 -14   2   1        404.41        408.77        10.58 o                         
 -13   2   1       1117.49       1139.67        16.84 o                         
 -12   2   1        527.98        535.48        11.88 o                         
 -11   2   1       1311.95       1229.60        15.65 o                         
 -10   2   1       1208.51       1199.60        19.08 o                         
  -9   2   1       1190.52       1239.25        12.89 o                         
  -8   2   1        185.55        197.92         7.93 o                         
  -7   2   1       3592.49       3684.24        23.41 o                         
  -6   2   1       1659.61       1661.59        13.11 o                         
  -5   2   1       4617.76       4932.41        27.78 o                         
  -4   2   1         62.83         57.32         4.61 o                         
  -3   2   1       9165.77       9322.41        45.48 o                         
  -2   2   1       4381.28       4425.34        24.97 o                         
  -1   2   1       3706.32       3872.97        19.89 o                         
   0   2   1       3882.67       3983.75        20.73 o                         
   1   2   1       9166.90       9500.52        52.14 o                         
   2   2   1        993.42        973.89        11.55 o                         
   3   2   1        566.32        691.42         8.19 o                         
   4   2   1       9614.47       9658.87        47.92 o                         
   5   2   1       1623.14       1657.38        10.97 o                         
   6   2   1        617.53        627.48         8.67 o                         
   7   2   1       1736.74       1671.60        17.59 o                         
   8   2   1       6144.67       5993.74        36.05 o                         
   9   2   1       1098.86       1044.80        14.54 o                         
  10   2   1        144.93        128.81         7.78 o                         
  11   2   1       1996.32       1934.66        20.34 o                         
  12   2   1       1271.09       1286.34        17.26 o                         
  13   2   1          2.90          3.87         2.37 o                         
  14   2   1          0.45          5.60         2.83 o                         
  15   2   1        592.11        609.11        14.23 o                         
  16   2   1        228.78        253.11        11.42 o                         
  17   2   1          0.60         -3.70         4.19 o                         
 -17   3   1         27.61         13.20         5.60 o                         
 -16   3   1        185.11        157.75         8.80 o                         
 -15   3   1       1064.58       1085.63        18.39 o                         
 -14   3   1        776.75        784.70        14.58 o                         
 -13   3   1        244.95        249.30         9.32 o                         
 -12   3   1       1038.12       1034.06        15.00 o                         
 -11   3   1       2024.31       1942.38        20.01 o                         
 -10   3   1        460.60        442.06         7.59 o                         
  -9   3   1       3204.96       3030.58        21.71 o                         
  -8   3   1       3253.33       3290.46        31.93 o                         
  -7   3   1       1282.84       1307.05        18.13 o                         
  -6   3   1         40.90         45.30         5.04 o                         
  -5   3   1       4964.58       4735.24        33.21 o                         
  -4   3   1       3761.60       3782.99        27.51 o                         
  -3   3   1       2355.02       2406.80        20.44 o                         
  -2   3   1       3943.36       3989.90        29.62 o                         
  -1   3   1      11995.75      12602.56        68.54 o                         
   0   3   1       3127.33       3361.05        26.30 o                         
   1   3   1         87.53        110.22         7.97 o                         
   2   3   1       6963.66       6981.27        43.05 o                         
   3   3   1       5745.17       5732.09        38.10 o                         
   4   3   1       1884.35       1877.19        16.87 o                         
   5   3   1          4.66          9.43         4.51 o                         
   6   3   1       2760.38       2756.16        18.20 o                         
   7   3   1       1688.90       1654.86        17.79 o                         
   8   3   1        287.71        284.96         6.65 o                         
   9   3   1       1900.42       1875.99        17.07 o                         
  10   3   1       2013.13       1943.17        20.65 o                         
  11   3   1        217.28        225.07         6.16 o                         
  12   3   1         38.64         34.89         3.47 o                         
  13   3   1       1909.43       1907.41        22.27 o                         
  14   3   1       1025.17       1014.38        15.50 o                         
  15   3   1          2.30          7.94         3.47 o                         
  16   3   1         41.65         38.08         5.65 o                         
  17   3   1        372.34        398.82        14.52 o                         
 -16   4   1        771.76        831.79        19.64 o                         
 -15   4   1        126.90        105.90         8.08 o                         
 -14   4   1       1347.22       1293.59        24.96 o                         
 -13   4   1        918.47        912.46        15.76 o                         
 -12   4   1       1192.14       1158.34        18.39 o                         
 -11   4   1       1042.21       1002.46        14.72 o                         
 -10   4   1       2158.72       2106.36        22.00 o                         
  -9   4   1       2689.91       2745.65        23.71 o                         
  -8   4   1         48.15         47.73         3.66 o                         
  -7   4   1       5930.61       5937.41        40.82 o                         
  -6   4   1       3869.13       3915.16        30.30 o                         
  -5   4   1       1392.90       1351.57        16.04 o                         
  -4   4   1       3249.73       3282.74        27.57 o                         
  -3   4   1      12224.24      12131.13        72.75 o                         
  -2   4   1       5513.89       5768.36        45.24 o                         
  -1   4   1       4048.57       4036.84        30.12 o                         
   0   4   1       6155.90       6164.39        40.89 o                         
   1   4   1       5626.47       5872.87        42.69 o                         
   2   4   1       3932.40       3886.21        31.84 o                         
   3   4   1       1753.17       1726.32        26.95 o                         
   4   4   1       6410.30       6369.49        54.33 o                         
   5   4   1       3499.48       3589.41        30.85 o                         
   6   4   1        367.43        368.17         7.35 o                         
   7   4   1       1364.39       1378.20        14.01 o                         
   8   4   1       7254.21       7308.89        50.73 o                         
   9   4   1       1011.26        960.51        13.74 o                         
  10   4   1        108.68        122.08         6.18 o                         
  11   4   1       2044.88       2042.12        23.21 o                         
  12   4   1       3187.72       3160.91        29.23 o                         
  13   4   1        615.41        612.46        12.63 o                         
  14   4   1         38.34         41.04         5.67 o                         
  15   4   1       1877.98       1925.74        29.79 o                         
  16   4   1        593.37        573.89        17.10 o                         
 -15   5   1         33.98         37.82         6.78 o                         
 -14   5   1          1.96          6.16         4.76 o                         
 -13   5   1          0.35          1.54         3.77 o                         
 -12   5   1         10.55          8.27         6.21 o                         
 -11   5   1         25.56         31.64         4.74 o                         
 -10   5   1         26.05         25.48         4.92 o                         
  -9   5   1          0.05          7.68         3.06 o                         
  -8   5   1        269.92        265.37         7.07 o                         
  -7   5   1         61.09         80.55         4.85 o                         
  -6   5   1          6.30         14.37         3.76 o                         
  -5   5   1          3.97         11.85         7.65 o                         
  -4   5   1        681.85        683.15        11.37 o                         
  -3   5   1          7.99         29.28         4.75 o                         
  -2   5   1         37.20         39.72         7.00 o                         
  -1   5   1         49.19         77.47         7.97 o                         
   0   5   1        144.45        166.65         8.39 o                         
   1   5   1        158.90        157.59         7.38 o                         
   2   5   1        278.63        276.46        11.90 o                         
   3   5   1       1102.78       1072.81        15.38 o                         
   4   5   1         87.59         84.08         7.81 o                         
   5   5   1        131.00        136.86         6.26 o                         
   6   5   1         82.58         93.45         5.84 o                         
   7   5   1        474.30        457.41        10.18 o                         
   8   5   1         36.78         40.47         4.11 o                         
   9   5   1         78.50         93.39         5.52 o                         
  10   5   1          8.27         13.60         3.19 o                         
  11   5   1          0.26          5.86         3.46 o                         
  12   5   1         66.50         58.67         5.50 o                         
  13   5   1         63.10         59.85         6.01 o                         
  14   5   1          3.70          2.56         4.45 o                         
  15   5   1          0.59          0.56         7.26 o                         
 -13   6   1        832.71        841.45        20.46 o                         
 -12   6   1        258.09        302.95        14.61 o                         
 -11   6   1        748.67        760.01        18.59 o                         
 -10   6   1       1374.45       1365.34        23.98 o                         
  -9   6   1        809.41        773.57        16.24 o                         
  -8   6   1         55.33         54.54         4.44 o                         
  -7   6   1       2221.52       2211.73        26.15 o                         
  -6   6   1       1983.29       1964.95        37.70 o                         
  -5   6   1       1835.77       1802.43        21.42 o                         
  -4   6   1        549.86        554.44        11.45 o                         
  -3   6   1       4531.83       4561.56        38.30 o                         
  -2   6   1       3846.19       3856.98        32.75 o                         
  -1   6   1       1907.39       1869.33        20.18 o                         
   0   6   1       1727.52       1756.59        22.67 o                         
   1   6   1       5221.41       5219.96        42.23 o                         
   2   6   1       2175.26       2200.06        25.38 o                         
   3   6   1         62.96         64.29         8.19 o                         
   4   6   1       4672.75       4604.41        38.67 o                         
   5   6   1       2391.06       2281.34        23.54 o                         
   6   6   1        508.09        552.28        11.28 o                         
   7   6   1        934.71        947.95        16.12 o                         
   8   6   1       4059.67       4040.86        36.91 o                         
   9   6   1       1211.96       1201.77        19.79 o                         
  10   6   1         21.50         26.64         4.72 o                         
  11   6   1       1536.54       1500.45        28.97 o                         
  12   6   1       1282.21       1318.12        24.89 o                         
  13   6   1         29.34         30.77         5.97 o                         
 -11   7   1        107.06        108.48        10.67 o                         
 -10   7   1         10.28         17.92         6.05 o                         
  -9   7   1        351.41        357.57        13.59 o                         
  -8   7   1         58.73         60.20         7.55 o                         
  -7   7   1        381.24        348.88        13.19 o                         
  -6   7   1          1.19          5.83         3.54 o                         
  -5   7   1        885.46        874.80        16.41 o                         
  -4   7   1        146.12        164.73         8.36 o                         
  -3   7   1        281.15        270.14         9.21 o                         
  -2   7   1        171.57        175.24         9.04 o                         
  -1   7   1       1097.55       1082.71        22.15 o                         
   0   7   1        236.75        241.92         8.65 o                         
   1   7   1        117.37        124.59         6.63 o                         
   2   7   1        948.38        925.75        15.36 o                         
   3   7   1        386.33        394.08        10.45 o                         
   4   7   1        242.63        250.56         9.23 o                         
   5   7   1         43.64         38.79         5.31 o                         
   6   7   1        735.66        723.57        18.07 o                         
   7   7   1         42.84         45.57         5.33 o                         
   8   7   1         69.98         86.93         7.48 o                         
   9   7   1         64.28         64.01         7.28 o                         
  10   7   1        370.51        351.11        14.73 o                         
  -7   8   1        381.25        381.27        18.57 o                         
  -6   8   1        784.07        753.01        17.19 o                         
  -5   8   1        198.93        201.69        14.33 o                         
  -4   8   1         72.72         77.23         7.80 o                         
  -3   8   1       1146.54       1141.26        24.13 o                         
  -2   8   1        839.19        855.26        20.42 o                         
  -1   8   1         86.32         93.33         9.35 o                         
   0   8   1        591.14        602.06        19.84 o                         
   1   8   1        943.44        938.05        21.84 o                         
   2   8   1        269.08        292.30        14.20 o                         
   3   8   1         77.34         69.04         7.13 o                         
   4   8   1        662.83        621.37        17.27 o                         
   5   8   1        789.06        784.45        18.29 o                         
   6   8   1         50.47         31.03         6.27 o                         
   7   8   1        334.54        339.98        14.51 o                         
 -18   0   2        130.18        130.07        16.23 o                         
 -17   0   2        215.09        234.15        19.42 o                         
 -16   0   2       2138.25       2106.84        45.08 o                         
 -15   0   2       1294.04       1263.39        26.56 o                         
 -14   0   2        297.71        287.94        11.63 o                         
 -13   0   2       1638.88       1631.18        22.36 o                         
 -12   0   2      10819.96      10506.80        84.25 o                         
 -11   0   2        194.95        206.62         6.51 o                         
 -10   0   2       3925.32       3794.85        36.47 o                         
  -9   0   2       6379.55       6472.16        54.91 o                         
  -8   0   2       9542.94       9097.68        73.35 o                         
  -7   0   2       2367.83       2243.91        31.62 o                         
  -6   0   2       8516.92       9144.02        68.22 o                         
  -5   0   2      25134.16      24587.41       171.61 o                         
  -4   0   2      17762.70      17563.74       116.95 o                         
  -3   0   2       3251.48       3124.57        24.43 o                         
  -2   0   2      30563.21      32472.76       325.99 o                         
   0   0   2       1142.78       1247.08        14.28 o                         
   1   0   2       4043.15       3959.21        18.65 o                         
   2   0   2        270.81        304.04         4.26 o                         
   3   0   2      17964.58      17049.47        83.31 o                         
   4   0   2       4010.59       3617.38        23.36 o                         
   5   0   2      16008.40      16228.12        88.36 o                         
   6   0   2      12823.03      12346.79        69.23 o                         
   7   0   2       4388.01       4146.68        28.26 o                         
   8   0   2       7352.50       6854.23        51.65 o                         
   9   0   2       8808.98       9179.01        67.70 o                         
  10   0   2       8100.70       7754.02        61.50 o                         
  11   0   2          1.50        140.07        88.54 o                         
  12   0   2       5207.53       5237.67        57.52 o                         
  13   0   2       2034.17       1991.24        30.95 o                         
  14   0   2       1054.93       1014.66        22.95 o                         
  15   0   2        367.95        338.16        18.72 o                         
  16   0   2       1627.63       1701.07        38.56 o                         
  17   0   2        723.83        693.59        29.15 o                         
  18   0   2        124.09        127.21        18.26 o                         
 -18   1   2         63.93         77.57         9.89 o                         
 -17   1   2         81.80         61.48         7.44 o                         
 -16   1   2         34.24         25.24         5.02 o                         
 -15   1   2        184.08        186.54         8.49 o                         
 -14   1   2        216.39        226.78         7.51 o                         
 -13   1   2          4.74         -0.05         2.15 o                         
 -12   1   2          0.56          4.51         1.95 o                         
 -11   1   2        203.03        209.80         5.97 o                         
 -10   1   2       1052.63        962.64        15.59 o                         
  -9   1   2        202.53        185.55         6.20 o                         
  -8   1   2        145.61        150.10         4.47 o                         
  -7   1   2        102.10        124.85         4.23 o                         
  -6   1   2        681.59        596.27         7.32 o                         
  -5   1   2       2397.94       2394.46        15.59 o                         
  -4   1   2         71.41         63.99         3.13 o                         
  -3   1   2       2550.07       2430.82        14.07 o                         
  -2   1   2       2411.89       2574.17        13.38 o                         
  -1   1   2        219.92        206.36         2.41 o                         
   0   1   2       3846.59       3814.57        16.33 o                         
   1   1   2       1860.05       1959.79        10.92 o                         
   2   1   2      25202.90      26009.27        95.69 o                         
   3   1   2        964.17        980.86         6.84 o                         
   4   1   2       3233.56       3299.55        20.25 o                         
   5   1   2       2531.98       2345.87        15.50 o                         
   6   1   2       1698.07       1610.52        16.19 o                         
   7   1   2        194.67        243.63         5.53 o                         
   8   1   2       1124.78       1010.03        13.48 o                         
   9   1   2        104.23         99.03         9.59 o                         
  10   1   2        852.69        873.32        15.31 o                         
  11   1   2        627.42        602.74         8.08 o                         
  12   1   2        660.99        639.88         9.72 o                         
  13   1   2         49.05         44.64         3.66 o                         
  14   1   2        732.09        727.47        12.83 o                         
  15   1   2         36.56         30.24         4.37 o                         
  16   1   2         40.47         38.37         5.73 o                         
  17   1   2         42.85         37.54         6.22 o                         
  18   1   2        114.91        105.17         9.74 o                         
 -17   2   2         50.38         35.30         5.44 o                         
 -16   2   2       1062.56       1078.03        19.67 o                         
 -15   2   2        582.75        571.96        13.02 o                         
 -14   2   2          1.50          5.55         2.88 o                         
 -13   2   2        874.05        850.71        14.39 o                         
 -12   2   2       3757.55       3804.45        34.93 o                         
 -11   2   2        688.67        700.92        13.79 o                         
 -10   2   2        736.58        728.94        11.47 o                         
  -9   2   2       4446.68       4335.01        27.46 o                         
  -8   2   2      11027.33      10672.31        56.27 o                         
  -7   2   2          1.76         16.91         6.64 o                         
  -6   2   2      10250.96      10391.47        54.28 o                         
  -5   2   2      18453.21      18922.20        94.16 o                         
  -4   2   2       6368.39       6257.68        36.10 o                         
  -3   2   2       3288.97       3180.92        18.90 o                         
  -2   2   2       3187.29       3340.59        19.11 o                         
  -1   2   2      23357.57      23146.75        99.68 o                         
   0   2   2         11.81         14.24         2.41 o                         
   1   2   2      10241.63      10665.73        60.05 o                         
   2   2   2       3887.73       3972.65        26.06 o                         
   3   2   2       4844.96       4755.26        28.79 o                         
   4   2   2       4406.53       4359.38        28.71 o                         
   5   2   2      12531.40      12730.89        57.70 o                         
   6   2   2       6878.77       6722.85        34.27 o                         
   7   2   2       2965.18       2869.57        20.73 o                         
   8   2   2       1391.04       1395.58        19.36 o                         
   9   2   2       3869.15       3727.59        27.20 o                         
  10   2   2       3679.06       3547.74        26.12 o                         
  11   2   2        160.79        158.49         6.30 o                         
  12   2   2       1665.68       1609.73        18.90 o                         
  13   2   2       1221.33       1160.25        15.20 o                         
  14   2   2       1058.15       1082.85        16.99 o                         
  15   2   2        382.80        413.29        12.15 o                         
  16   2   2       1878.34       1898.46        28.19 o                         
  17   2   2        501.67        497.31        16.34 o                         
 -17   3   2        485.00        485.22        19.88 o                         
 -16   3   2          0.99         -3.04         3.30 o                         
 -15   3   2        106.53         99.20         7.31 o                         
 -14   3   2       1729.39       1779.30        23.08 o                         
 -13   3   2        553.02        549.26        13.21 o                         
 -12   3   2        239.90        240.08         7.72 o                         
 -11   3   2       1007.67        992.66        12.57 o                         
 -10   3   2       4664.81       4575.37        31.67 o                         
  -9   3   2        142.00        138.39         5.15 o                         
  -8   3   2       1094.52       1004.07        10.66 o                         
  -7   3   2       5595.36       5642.47        37.64 o                         
  -6   3   2       5353.16       5456.03        42.47 o                         
  -5   3   2        705.59        687.05        13.00 o                         
  -4   3   2       5015.37       5096.25        29.40 o                         
  -3   3   2       9538.29       9626.64        52.28 o                         
  -2   3   2        884.03        929.43        10.84 o                         
  -1   3   2      10727.62      10868.95        60.44 o                         
   0   3   2       4958.98       5342.54        32.74 o                         
   1   3   2      18669.82      18635.53        97.96 o                         
   2   3   2       1270.69       1184.31        18.35 o                         
   3   3   2       3899.86       4018.13        30.47 o                         
   4   3   2       4116.25       4053.33        30.38 o                         
   5   3   2       4208.80       4030.41        26.02 o                         
   6   3   2        268.09        262.42         8.73 o                         
   7   3   2       2680.15       2785.70        28.50 o                         
   8   3   2       1613.06       1618.73        12.82 o                         
   9   3   2        656.74        641.29        10.42 o                         
  10   3   2       2524.63       2528.49        22.40 o                         
  11   3   2       1338.61       1307.58        15.90 o                         
  12   3   2       1418.04       1388.60        16.50 o                         
  13   3   2         48.71         52.72         4.32 o                         
  14   3   2       1370.44       1334.16        17.40 o                         
  15   3   2        830.02        835.80        16.38 o                         
  16   3   2        324.72        329.52        14.10 o                         
  17   3   2        320.08        337.41        14.78 o                         
 -16   4   2        159.71        146.22         9.60 o                         
 -15   4   2        175.56        159.39        10.13 o                         
 -14   4   2         10.73         11.71         4.29 o                         
 -13   4   2        176.44        172.61         8.19 o                         
 -12   4   2        990.93        953.38        15.04 o                         
 -11   4   2         99.21        118.58         6.06 o                         
 -10   4   2         15.43         20.91         2.73 o                         
  -9   4   2        450.85        428.73         7.67 o                         
  -8   4   2        868.50        867.24        11.29 o                         
  -7   4   2         18.62         31.36         5.36 o                         
  -6   4   2        570.11        543.90        10.56 o                         
  -5   4   2       1043.06       1038.86        15.95 o                         
  -4   4   2        330.19        341.07        13.33 o                         
  -3   4   2         11.83         16.72         5.07 o                         
  -2   4   2       1039.02        965.22        13.81 o                         
  -1   4   2        919.70        993.25        19.36 o                         
   0   4   2        409.57        397.94        13.17 o                         
   1   4   2        614.25        619.38        13.25 o                         
   2   4   2       1483.68       1581.80        21.84 o                         
   3   4   2       1040.36       1062.22        16.10 o                         
   4   4   2         37.40         57.03         7.67 o                         
   5   4   2       2712.94       2677.06        24.67 o                         
   6   4   2       2771.70       2750.06        23.22 o                         
   7   4   2        294.79        285.74         5.82 o                         
   8   4   2        158.34        172.32         5.97 o                         
   9   4   2        812.93        785.68        11.56 o                         
  10   4   2       1033.53       1042.92        19.43 o                         
  11   4   2          3.55         13.89         3.05 o                         
  12   4   2        277.02        262.90         8.04 o                         
  13   4   2        173.44        174.73         7.94 o                         
  14   4   2        100.45        119.35         8.28 o                         
  15   4   2         84.29         60.46         6.77 o                         
  16   4   2        317.32        352.78        14.69 o                         
 -15   5   2        290.17        275.09        13.51 o                         
 -14   5   2       2502.57       2454.81        37.65 o                         
 -13   5   2        716.83        748.38        17.13 o                         
 -12   5   2        335.26        358.50        11.15 o                         
 -11   5   2       1480.77       1449.03        21.58 o                         
 -10   5   2       4406.45       4363.99        48.27 o                         
  -9   5   2         19.93         27.33         6.12 o                         
  -8   5   2       1417.28       1418.06        17.56 o                         
  -7   5   2       3303.06       3259.01        33.02 o                         
  -6   5   2       3868.30       3959.62        35.90 o                         
  -5   5   2        716.27        714.85        10.93 o                         
  -4   5   2       2384.86       2389.71        23.40 o                         
  -3   5   2       6155.86       6199.51        47.95 o                         
  -2   5   2        162.95        171.54         8.07 o                         
  -1   5   2       4290.85       4252.43        35.74 o                         
   0   5   2       6876.24       6852.13        51.73 o                         
   1   5   2       6660.10       6784.04        50.03 o                         
   2   5   2         77.86        102.76         5.82 o                         
   3   5   2       5686.41       5626.59        44.77 o                         
   4   5   2       3619.60       3685.42        32.70 o                         
   5   5   2       5304.48       5267.76        41.15 o                         
   6   5   2       1011.12       1020.11        13.86 o                         
   7   5   2       2263.66       2187.09        23.91 o                         
   8   5   2       3167.89       3240.75        33.05 o                         
   9   5   2        240.31        233.23        11.44 o                         
  10   5   2       1964.10       1881.34        27.11 o                         
  11   5   2       1586.91       1568.78        21.20 o                         
  12   5   2        956.27        955.67        17.09 o                         
  13   5   2         37.48         42.25         7.06 o                         
  14   5   2       1109.41       1147.52        27.01 o                         
 -13   6   2          0.24         10.19         5.14 o                         
 -12   6   2         20.93         18.59         5.82 o                         
 -11   6   2         35.25         27.24         5.59 o                         
 -10   6   2          0.16          2.27         5.00 o                         
  -9   6   2         89.58         87.75         6.78 o                         
  -8   6   2        368.64        375.15        12.10 o                         
  -7   6   2        119.36        142.82         8.34 o                         
  -6   6   2         29.70         39.42         5.84 o                         
  -5   6   2         50.56         45.57         4.07 o                         
  -4   6   2        142.67        154.10         6.28 o                         
  -3   6   2        137.23        154.03         6.10 o                         
  -2   6   2        185.28        185.02         6.33 o                         
  -1   6   2          1.57          9.04         4.33 o                         
   0   6   2        187.04        209.01         7.77 o                         
   1   6   2        280.23        301.30         7.65 o                         
   2   6   2        243.20        262.25         8.16 o                         
   3   6   2        254.90        261.87         9.75 o                         
   4   6   2         91.24         96.86         7.95 o                         
   5   6   2        113.38        115.75         5.96 o                         
   6   6   2        306.02        323.16         7.97 o                         
   7   6   2        123.41        123.60         7.27 o                         
   8   6   2        200.82        205.65         9.29 o                         
   9   6   2          3.65         13.17         3.62 o                         
  10   6   2         67.07         67.48         7.32 o                         
  11   6   2         25.86         21.29         6.93 o                         
  12   6   2         29.07         24.98         5.65 o                         
  13   6   2          0.33          4.58         4.71 o                         
 -11   7   2        581.07        565.21        16.90 o                         
 -10   7   2       1463.93       1492.35        25.78 o                         
  -9   7   2         83.55         74.79         7.86 o                         
  -8   7   2        431.52        464.45        13.21 o                         
  -7   7   2       1493.77       1507.98        28.53 o                         
  -6   7   2       1061.80       1069.27        20.47 o                         
  -5   7   2        147.35        139.71         7.76 o                         
  -4   7   2       1323.67       1279.34        19.92 o                         
  -3   7   2       2092.02       2047.68        28.26 o                         
  -2   7   2        306.54        317.56         9.67 o                         
  -1   7   2       1262.14       1243.69        19.28 o                         
   0   7   2       1719.91       1719.64        22.65 o                         
   1   7   2       3175.33       3241.94        38.10 o                         
   2   7   2         81.01         90.16         6.22 o                         
   3   7   2       1027.22        987.01        16.17 o                         
   4   7   2       2143.58       2110.53        30.79 o                         
   5   7   2        621.93        619.57        14.55 o                         
   6   7   2        235.49        243.02        10.19 o                         
   7   7   2       1244.00       1279.57        21.08 o                         
   8   7   2        747.21        722.48        16.33 o                         
   9   7   2         19.44         27.34         5.21 o                         
  10   7   2        778.26        819.98        20.38 o                         
  -7   8   2         32.77         32.64         5.94 o                         
  -6   8   2         87.84         94.22         9.54 o                         
  -5   8   2        626.29        659.43        25.07 o                         
  -4   8   2        557.79        551.27        16.44 o                         
  -3   8   2        322.13        313.54        13.44 o                         
  -2   8   2        478.37        456.65        15.11 o                         
  -1   8   2       1163.75       1209.72        28.58 o                         
   0   8   2         12.36         15.74         5.24 o                         
   1   8   2        350.83        339.25        14.65 o                         
   2   8   2        326.01        295.92        13.12 o                         
   3   8   2        744.53        769.97        18.85 o                         
   4   8   2         88.41         89.63         7.21 o                         
   5   8   2        372.43        364.16        13.31 o                         
   6   8   2        448.65        439.34        14.59 o                         
   7   8   2        312.55        319.53        16.76 o                         
 -18   1   3         55.74         50.51         6.99 o                         
 -17   1   3       1405.81       1425.90        27.80 o                         
 -16   1   3        933.41        908.06        17.36 o                         
 -15   1   3        323.86        341.02         9.38 o                         
 -14   1   3        910.17        913.92        17.02 o                         
 -13   1   3       3067.92       3083.63        28.92 o                         
 -12   1   3        525.18        562.57        11.03 o                         
 -11   1   3        215.24        237.69         5.89 o                         
 -10   1   3       7560.63       7167.85        41.61 o                         
  -9   1   3       7708.22       7435.19        40.03 o                         
  -8   1   3        160.35        188.28         5.27 o                         
  -7   1   3       1383.49       1297.60        12.55 o                         
  -6   1   3      21096.66      19911.06        93.32 o                         
  -5   1   3       5885.77       5957.38        33.99 o                         
  -4   1   3        954.28        959.10         8.41 o                         
  -3   1   3      21881.01      21711.98        98.13 o                         
  -2   1   3      46419.30      46486.23       284.30 o                         
  -1   1   3       4096.30       4336.39        20.03 o                         
   0   1   3       1133.31       1189.85         7.17 o                         
   1   1   3      64541.50      67272.16       321.54 o                         
   2   1   3      30656.10      30833.85       105.45 o                         
   3   1   3        341.00        343.31         3.87 o                         
   4   1   3       2448.40       2449.17        15.30 o                         
   5   1   3      21772.48      21637.79        89.03 o                         
   6   1   3       2059.38       2070.65        17.14 o                         
   7   1   3       3869.03       3856.53        23.86 o                         
   8   1   3       6715.81       6524.31        34.28 o                         
   9   1   3       9382.14       8969.14        47.39 o                         
  10   1   3          3.89          8.90         5.73 o                         
  11   1   3       1348.07       1378.82        14.19 o                         
  12   1   3       4541.10       4469.06        35.13 o                         
  13   1   3       2387.90       2344.38        24.62 o                         
  14   1   3        371.22        361.83         9.21 o                         
  15   1   3        906.38        910.08        16.39 o                         
  16   1   3       1502.55       1498.75        26.73 o                         
  17   1   3        123.23        122.02        10.04 o                         
 -17   2   3         71.96         73.51         6.80 o                         
 -16   2   3         80.68         88.14         6.77 o                         
 -15   2   3       1123.92       1100.18        17.71 o                         
 -14   2   3        247.40        249.51         9.26 o                         
 -13   2   3          6.43          8.20         2.92 o                         
 -12   2   3       1464.63       1492.68        21.01 o                         
 -11   2   3       1236.63       1212.38        14.35 o                         
 -10   2   3         56.77         70.47         4.93 o                         
  -9   2   3         93.21         99.49         5.17 o                         
  -8   2   3       4540.38       4403.94        29.14 o                         
  -7   2   3       1070.49        990.15        10.17 o                         
  -6   2   3         32.02         47.01         4.51 o                         
  -5   2   3        410.86        414.59         7.39 o                         
  -4   2   3       7086.20       7114.08        40.60 o                         
  -3   2   3         94.32        135.61         4.05 o                         
  -2   2   3        318.98        343.38         6.04 o                         
  -1   2   3       5312.18       5553.85        29.52 o                         
   0   2   3       4071.16       4247.74        26.21 o                         
   1   2   3       4310.38       4688.46        28.14 o                         
   2   2   3       2121.18       2413.22        19.05 o                         
   3   2   3       7458.31       7472.57        38.12 o                         
   4   2   3       5602.52       5836.89        30.41 o                         
   5   2   3         43.07         80.24         3.69 o                         
   6   2   3       1205.22       1144.07        12.54 o                         
   7   2   3       7409.60       7161.36        38.12 o                         
   8   2   3        909.52        913.27        13.61 o                         
   9   2   3         20.73         19.22         7.07 o                         
  10   2   3        849.71        851.92        10.60 o                         
  11   2   3        825.33        840.12        12.57 o                         
  12   2   3         76.16         82.00         5.16 o                         
  13   2   3        132.08        147.41         6.39 o                         
  14   2   3        783.82        775.15        13.74 o                         
  15   2   3        229.55        200.98        10.27 o                         
  16   2   3        186.76        193.60        10.16 o                         
  17   2   3        159.61        156.89         9.98 o                         
 -17   3   3        500.13        524.63        14.67 o                         
 -16   3   3        337.31        334.67        12.44 o                         
 -15   3   3         25.25         26.27         4.42 o                         
 -14   3   3        489.38        496.87        12.11 o                         
 -13   3   3       1165.20       1147.27        17.85 o                         
 -12   3   3        526.19        524.94         9.72 o                         
 -11   3   3         36.48         37.87         3.60 o                         
 -10   3   3       2109.81       2059.49        17.65 o                         
  -9   3   3       1730.66       1831.84        21.85 o                         
  -8   3   3        205.17        212.63         8.78 o                         
  -7   3   3        108.59        126.71         6.28 o                         
  -6   3   3       7249.73       7177.64        45.49 o                         
  -5   3   3       3678.64       3797.14        26.00 o                         
  -4   3   3         11.26         14.48         3.37 o                         
  -3   3   3      11140.78      11666.06        63.63 o                         
  -2   3   3      15324.70      15735.70        79.26 o                         
  -1   3   3        565.03        620.71         8.56 o                         
   0   3   3        563.77        557.12         8.45 o                         
   1   3   3       5730.43       5724.82        39.89 o                         
   2   3   3       5645.16       5733.01        40.29 o                         
   3   3   3        255.12        242.79         6.16 o                         
   4   3   3        744.22        799.46        14.23 o                         
   5   3   3       2101.15       2128.94        18.66 o                         
   6   3   3         66.41        114.24         6.30 o                         
   7   3   3       1634.76       1638.89        17.52 o                         
   8   3   3       4082.58       4097.85        30.09 o                         
   9   3   3       2137.61       2110.12        17.47 o                         
  10   3   3          0.56          3.85         2.73 o                         
  11   3   3        565.80        574.99         9.46 o                         
  12   3   3       1911.27       1897.41        19.37 o                         
  13   3   3        661.03        656.93        11.72 o                         
  14   3   3         16.90         15.45         3.56 o                         
  15   3   3         31.80         28.52         4.95 o                         
  16   3   3        579.49        588.53        17.05 o                         
  17   3   3        178.85        158.59        43.73 o                         
 -16   4   3        365.65        394.61        15.44 o                         
 -15   4   3       1219.52       1268.08        24.35 o                         
 -14   4   3        277.24        231.95        12.47 o                         
 -13   4   3        226.47        235.86         8.72 o                         
 -12   4   3       1486.19       1424.15        16.92 o                         
 -11   4   3       3574.75       3549.54        30.62 o                         
 -10   4   3        388.00        380.26         7.67 o                         
  -9   4   3          5.29          7.27         1.90 o                         
  -8   4   3       6693.09       6725.34        44.21 o                         
  -7   4   3       4527.27       4398.04        39.86 o                         
  -6   4   3        141.53        155.59         6.68 o                         
  -5   4   3       2314.28       2306.96        20.40 o                         
  -4   4   3      14159.67      14207.71        78.35 o                         
  -3   4   3       2533.03       2633.89        29.81 o                         
  -2   4   3         62.47         73.07         6.95 o                         
  -1   4   3       8235.39       8434.53        49.77 o                         
   0   4   3      11415.87      11197.58        64.52 o                         
   1   4   3          0.92         14.97         7.04 o                         
   2   4   3       2265.38       2310.31        23.20 o                         
   3   4   3      19385.34      19223.78       119.34 o                         
   4   4   3       2596.71       2705.09        25.32 o                         
   5   4   3       2414.05       2385.97        23.10 o                         
   6   4   3       3265.73       3223.09        27.88 o                         
   7   4   3       6905.57       6730.54        41.79 o                         
   8   4   3        147.62        160.42         7.14 o                         
   9   4   3        735.76        748.55        11.50 o                         
  10   4   3       2064.29       2065.97        21.72 o                         
  11   4   3       2900.33       2844.56        27.75 o                         
  12   4   3        118.17        123.98         5.75 o                         
  13   4   3        604.94        597.21        12.63 o                         
  14   4   3       1421.28       1409.48        22.06 o                         
  15   4   3        401.74        362.04        13.21 o                         
  16   4   3        145.86        172.87        11.05 o                         
 -15   5   3          0.55         10.61         4.93 o                         
 -14   5   3         14.03         28.57         5.73 o                         
 -13   5   3          1.76          9.43         4.26 o                         
 -12   5   3          1.46         -1.15         3.32 o                         
 -11   5   3          1.34          1.62         2.89 o                         
 -10   5   3        175.49        178.97         9.34 o                         
  -9   5   3        345.20        350.41        10.92 o                         
  -8   5   3         38.97         49.61         3.89 o                         
  -7   5   3        125.44        131.72         5.84 o                         
  -6   5   3          4.97          7.41         3.28 o                         
  -5   5   3        166.57        159.73         5.99 o                         
  -4   5   3         42.86         49.03         3.71 o                         
  -3   5   3          1.66         10.08         9.24 o                         
  -2   5   3         42.71         56.52         5.23 o                         
  -1   5   3        173.65        191.27         9.92 o                         
   0   5   3         16.71         21.02         5.12 o                         
   1   5   3        521.48        530.00         9.46 o                         
   2   5   3         13.29         19.68         4.27 o                         
   3   5   3         15.39         24.88         3.94 o                         
   4   5   3         76.83         85.42         5.00 o                         
   5   5   3         52.32         73.71         4.95 o                         
   6   5   3        195.40        203.82         8.46 o                         
   7   5   3         57.56         71.73         5.06 o                         
   8   5   3         98.50         97.27         6.01 o                         
   9   5   3          1.47         -0.26         2.57 o                         
  10   5   3         36.24         27.11         4.25 o                         
  11   5   3         12.07          1.21         3.46 o                         
  12   5   3         82.24         81.37         6.78 o                         
  13   5   3          3.12         14.78         5.36 o                         
  14   5   3         11.38          3.36         6.39 o                         
 -13   6   3          1.84          2.98         4.75 o                         
 -12   6   3       1370.84       1362.33        27.12 o                         
 -11   6   3       1826.32       1854.46        27.40 o                         
 -10   6   3        238.18        244.93         9.83 o                         
  -9   6   3        133.85        147.07         8.31 o                         
  -8   6   3       4253.88       4189.16        43.06 o                         
  -7   6   3       2504.61       2504.29        31.13 o                         
  -6   6   3         45.68         41.06         5.54 o                         
  -5   6   3        989.93        951.45        14.35 o                         
  -4   6   3       5700.84       5660.87        43.80 o                         
  -3   6   3       1104.14       1116.52        16.13 o                         
  -2   6   3          2.67          7.84         4.04 o                         
  -1   6   3       3652.03       3620.59        35.94 o                         
   0   6   3       3702.46       3744.67        33.73 o                         
   1   6   3         32.11         39.85         3.47 o                         
   2   6   3       1199.06       1185.34        17.42 o                         
   3   6   3       5708.82       5703.78        47.41 o                         
   4   6   3       2676.66       2683.08        30.74 o                         
   5   6   3        147.70        161.29         6.96 o                         
   6   6   3       1748.47       1704.60        19.48 o                         
   7   6   3       4963.86       4947.93        40.31 o                         
   8   6   3        304.78        296.19         9.66 o                         
   9   6   3        423.95        421.04        11.38 o                         
  10   6   3       1623.71       1574.25        35.50 o                         
  11   6   3        996.19        999.44        22.86 o                         
  12   6   3         76.72         82.58         8.22 o                         
  13   6   3        716.22        719.64        20.74 o                         
 -11   7   3         15.34          8.86         5.89 o                         
 -10   7   3        545.54        531.79        18.14 o                         
  -9   7   3        112.79        121.94         9.13 o                         
  -8   7   3          0.04          6.90         3.50 o                         
  -7   7   3        186.81        186.96        10.64 o                         
  -6   7   3       1009.20       1057.58        20.07 o                         
  -5   7   3          6.85         10.85         4.01 o                         
  -4   7   3          3.03          6.77         3.23 o                         
  -3   7   3         52.47         60.09         4.89 o                         
  -2   7   3       1115.04       1093.16        17.51 o                         
  -1   7   3         16.19          8.08         6.68 o                         
   0   7   3         12.67         13.68         5.02 o                         
   1   7   3        264.68        311.30        12.63 o                         
   2   7   3        233.72        236.61         9.30 o                         
   3   7   3          0.76          3.81         4.12 o                         
   4   7   3          3.50          6.39         3.66 o                         
   5   7   3        519.25        511.84        12.88 o                         
   6   7   3         72.39         87.20         6.60 o                         
   7   7   3         29.05         36.30         5.22 o                         
   8   7   3        104.47        105.08         8.13 o                         
   9   7   3        610.73        638.01        16.53 o                         
  10   7   3         14.40         13.47         5.56 o                         
  -7   8   3        537.52        553.41        22.36 o                         
  -6   8   3         36.90         45.44         6.70 o                         
  -5   8   3        438.48        459.27        19.14 o                         
  -4   8   3       1267.30       1276.14        28.15 o                         
  -3   8   3        406.76        414.84        18.87 o                         
  -2   8   3         96.36         93.52         8.72 o                         
  -1   8   3       1023.48       1045.10        28.40 o                         
   0   8   3        886.87        876.60        21.26 o                         
   1   8   3         15.93         13.97         4.74 o                         
   2   8   3        538.76        523.54        15.36 o                         
   3   8   3       1361.55       1360.10        34.79 o                         
   4   8   3        577.03        620.05        18.20 o                         
   5   8   3         23.75         21.12         5.33 o                         
   6   8   3        623.08        606.34        16.83 o                         
   7   8   3        548.87        536.21        18.70 o                         
 -18   0   4        833.68        891.66        34.09 o                         
 -17   0   4       1225.19       1259.03        40.36 o                         
 -16   0   4        273.79        276.26        15.56 o                         
 -15   0   4       1646.92       1604.56        23.96 o                         
 -14   0   4       3266.67       3083.17        35.26 o                         
 -13   0   4       4123.96       4070.26        44.80 o                         
 -12   0   4          0.25          6.11         5.27 o                         
 -11   0   4       7139.61       6975.24        63.01 o                         
 -10   0   4       2120.83       2165.68        41.24 o                         
  -9   0   4       4195.36       4270.10        52.79 o                         
  -8   0   4        987.04       1082.94        18.80 o                         
  -7   0   4      18427.93      18129.72       123.90 o                         
  -6   0   4       6143.55       6112.07        48.98 o                         
  -5   0   4        523.79        573.56         7.98 o                         
  -4   0   4      13694.14      14062.57       112.64 o                         
  -3   0   4      20489.10      20219.24       137.24 o                         
  -2   0   4       2280.69       2450.83        19.50 o                         
  -1   0   4       1464.93       1469.32        17.72 o                         
   0   0   4      26016.30      26471.69       162.18 o                         
   1   0   4       3068.31       2797.99        18.33 o                         
   2   0   4      22920.97      23965.35       125.48 o                         
   3   0   4      10006.45      10526.83        62.97 o                         
   4   0   4      20125.77      19609.97       105.38 o                         
   5   0   4       7012.71       6996.52        39.37 o                         
   6   0   4       2663.99       2781.01        26.14 o                         
   7   0   4       8131.62       8350.12        55.92 o                         
   8   0   4      17112.75      16642.64       114.30 o                         
   9   0   4        152.99        202.28        11.94 o                         
  10   0   4        633.33        706.73        15.64 o                         
  11   0   4      11349.72      10865.29       125.81 o                         
  12   0   4       2375.26       2353.58        29.61 o                         
  13   0   4        134.66        125.66         8.81 o                         
  14   0   4       1058.25       1137.79        24.82 o                         
  15   0   4       3508.93       3409.62        49.52 o                         
  16   0   4        463.99        481.30        20.72 o                         
  17   0   4         83.00        104.71        17.94 o                         
  18   0   4        914.94        883.04        72.12 o                         
 -18   1   4         50.86         53.24         7.30 o                         
 -17   1   4        116.48        109.72        11.05 o                         
 -16   1   4         23.36         18.82         5.15 o                         
 -15   1   4        231.72        244.12         8.64 o                         
 -14   1   4        137.76        141.43         7.19 o                         
 -13   1   4        161.87        149.63         8.34 o                         
 -12   1   4       1004.78        958.05        12.34 o                         
 -11   1   4        329.13        336.73         6.61 o                         
 -10   1   4          1.48          3.53         4.85 o                         
  -9   1   4       1973.91       1940.65        18.31 o                         
  -8   1   4       1051.53       1033.80        11.52 o                         
  -7   1   4         80.51         89.53         5.37 o                         
  -6   1   4       2766.69       2995.22        21.38 o                         
  -5   1   4       3577.57       3489.87        22.26 o                         
  -4   1   4        280.37        323.41         4.38 o                         
  -3   1   4          3.07          3.87         1.75 o                         
  -2   1   4       2158.39       2238.73        15.87 o                         
  -1   1   4         55.27         63.97         1.74 o                         
   0   1   4       7340.23       7530.65        32.31 o                         
   1   1   4        147.17        136.32         2.26 o                         
   2   1   4       3196.67       3197.92        13.97 o                         
   3   1   4        849.76        933.23         6.81 o                         
   4   1   4        914.38       1032.88         8.40 o                         
   5   1   4        428.47        479.36         5.29 o                         
   6   1   4       1170.41       1099.64         9.80 o                         
   7   1   4         12.45         12.47         4.68 o                         
   8   1   4          6.24          7.33         3.53 o                         
   9   1   4       1496.42       1458.18        20.47 o                         
  10   1   4       1659.99       1566.12        18.31 o                         
  11   1   4        158.47        175.96         9.86 o                         
  12   1   4         65.65         77.65         4.29 o                         
  13   1   4        498.54        518.40        10.61 o                         
  14   1   4         63.28         68.82         5.01 o                         
  15   1   4          5.21          0.87         3.70 o                         
  16   1   4        106.45        114.82         9.22 o                         
  17   1   4         65.52         55.59         7.98 o                         
 -17   2   4        537.86        540.23        14.32 o                         
 -16   2   4        180.18        165.71         9.34 o                         
 -15   2   4        687.81        694.78        14.00 o                         
 -14   2   4       1259.69       1258.10        20.15 o                         
 -13   2   4       1442.73       1404.30        20.62 o                         
 -12   2   4          0.57         12.69         2.91 o                         
 -11   2   4       2330.12       2311.31        21.93 o                         
 -10   2   4       2326.90       2336.43        22.03 o                         
  -9   2   4       2942.43       2858.23        21.93 o                         
  -8   2   4       1457.19       1342.08        19.02 o                         
  -7   2   4       5891.69       5834.48        35.05 o                         
  -6   2   4       2379.78       2411.08        18.31 o                         
  -5   2   4       3864.25       3880.05        26.66 o                         
  -4   2   4       4540.43       4146.52        26.48 o                         
  -3   2   4       8680.12       8274.52        45.90 o                         
  -2   2   4       8059.86       8713.00        44.59 o                         
  -1   2   4        527.49        638.96        11.24 o                         
   0   2   4      36059.73      36554.61       187.89 o                         
   1   2   4      22272.28      23212.63        98.77 o                         
   2   2   4       2683.20       2820.34        18.55 o                         
   3   2   4       4321.59       4397.38        23.59 o                         
   4   2   4      38088.53      38421.31       149.75 o                         
   5   2   4       4493.60       4612.04        22.68 o                         
   6   2   4        268.95        236.16         5.87 o                         
   7   2   4       6183.04       5959.69        32.23 o                         
   8   2   4       2794.31       2859.63        24.01 o                         
   9   2   4        334.30        310.43         9.19 o                         
  10   2   4       1582.78       1479.97        15.88 o                         
  11   2   4       3987.16       3915.58        32.32 o                         
  12   2   4        881.60        858.44        12.81 o                         
  13   2   4         11.88         17.19         3.33 o                         
  14   2   4       1193.86       1158.16        16.94 o                         
  15   2   4       2222.95       2256.47        31.12 o                         
  16   2   4         31.48         22.98         4.88 o                         
  17   2   4          3.33          8.43         4.86 o                         
 -17   3   4        103.22        101.20         7.90 o                         
 -16   3   4        690.65        736.21        16.49 o                         
 -15   3   4        392.69        376.99        11.59 o                         
 -14   3   4         24.19         24.65         4.05 o                         
 -13   3   4       1782.33       1745.50        22.88 o                         
 -12   3   4        719.17        737.87        13.53 o                         
 -11   3   4       1591.82       1548.58        16.47 o                         
 -10   3   4        560.80        545.37         8.68 o                         
  -9   3   4       3688.71       3637.33        27.62 o                         
  -8   3   4       1932.88       2039.23        21.30 o                         
  -7   3   4       2444.45       2507.50        20.20 o                         
  -6   3   4       2504.89       2537.02        21.53 o                         
  -5   3   4       5985.63       5880.39        35.89 o                         
  -4   3   4       5178.54       5364.99        32.99 o                         
  -3   3   4       2012.13       2070.20        25.13 o                         
  -2   3   4       8631.46       8783.02        49.15 o                         
  -1   3   4       8956.78       9022.76        49.80 o                         
   0   3   4       2344.59       2517.23        18.57 o                         
   1   3   4        107.04        130.99         7.72 o                         
   2   3   4      13365.36      13713.74        74.51 o                         
   3   3   4       1963.17       1987.22        17.84 o                         
   4   3   4        162.86        119.22         8.26 o                         
   5   3   4       7627.72       7568.24        42.40 o                         
   6   3   4       9328.29       9143.74        47.80 o                         
   7   3   4        478.31        506.59        12.78 o                         
   8   3   4        357.84        360.44        10.27 o                         
   9   3   4       5715.71       5537.51        34.96 o                         
  10   3   4       1873.14       1837.47        17.81 o                         
  11   3   4        135.88        130.26         5.20 o                         
  12   3   4        315.09        339.30         7.36 o                         
  13   3   4       2233.88       2187.26        22.76 o                         
  14   3   4        181.07        180.41         7.88 o                         
  15   3   4          0.67          1.16         4.38 o                         
  16   3   4        409.52        439.85        18.80 o                         
 -16   4   4         81.29         76.88         7.90 o                         
 -15   4   4          1.92          2.43         4.13 o                         
 -14   4   4        293.83        306.01        13.32 o                         
 -13   4   4        375.53        357.41        11.33 o                         
 -12   4   4         25.39         21.19         3.04 o                         
 -11   4   4        307.03        313.82         7.17 o                         
 -10   4   4        581.40        571.34         8.88 o                         
  -9   4   4        214.44        207.46         5.68 o                         
  -8   4   4        181.49        167.70         6.41 o                         
  -7   4   4       1787.60       1757.11        19.29 o                         
  -6   4   4        959.41       1038.84        14.40 o                         
  -5   4   4          5.26         11.49         6.18 o                         
  -4   4   4        573.04        545.46        10.01 o                         
  -3   4   4       1832.46       1885.88        18.51 o                         
  -2   4   4        709.62        704.95        14.50 o                         
  -1   4   4        419.46        430.23         8.08 o                         
   0   4   4       2979.78       3057.91        29.38 o                         
   1   4   4       1203.46       1278.15        21.50 o                         
   2   4   4       1067.44        991.62        17.45 o                         
   3   4   4       1110.08       1094.19        18.31 o                         
   4   4   4       2465.67       2497.37        24.54 o                         
   5   4   4       1168.23       1129.06        14.97 o                         
   6   4   4          0.21          3.10         2.39 o                         
   7   4   4         90.45         96.73         4.58 o                         
   8   4   4       1337.60       1354.90        15.04 o                         
   9   4   4          2.76          4.52         2.54 o                         
  10   4   4        253.98        242.29         6.88 o                         
  11   4   4        722.10        759.58        12.35 o                         
  12   4   4        134.89        122.75         6.14 o                         
  13   4   4          0.66         -3.50         2.87 o                         
  14   4   4        426.93        440.65        12.79 o                         
  15   4   4        248.00        249.48        13.66 o                         
 -15   5   4        769.92        803.16        20.86 o                         
 -14   5   4         12.05          2.97         4.39 o                         
 -13   5   4       1114.43       1157.22        26.84 o                         
 -12   5   4        946.52        932.13        18.34 o                         
 -11   5   4        877.95        922.81        16.71 o                         
 -10   5   4        127.61        128.20         6.15 o                         
  -9   5   4       4102.41       3993.86        37.30 o                         
  -8   5   4       1263.37       1295.71        19.19 o                         
  -7   5   4       1107.49       1081.15        15.21 o                         
  -6   5   4       2094.51       1990.12        19.72 o                         
  -5   5   4       6610.89       6673.39        48.32 o                         
  -4   5   4       2206.15       2217.09        22.00 o                         
  -3   5   4         46.37         40.03         7.52 o                         
  -2   5   4       7354.45       7223.55        50.25 o                         
  -1   5   4       4417.30       4537.14        34.82 o                         
   0   5   4       2524.60       2490.11        23.90 o                         
   1   5   4        659.40        660.79        10.67 o                         
   2   5   4       6461.79       6559.71        51.08 o                         
   3   5   4       2346.06       2381.57        26.70 o                         
   4   5   4       1084.83       1066.89        13.94 o                         
   5   5   4       3312.06       3200.63        34.61 o                         
   6   5   4       7670.33       7624.29        58.96 o                         
   7   5   4        923.85        934.53        13.88 o                         
   8   5   4          3.99          5.83         3.90 o                         
   9   5   4       4336.81       4276.78        37.29 o                         
  10   5   4       2336.59       2317.29        25.68 o                         
  11   5   4         68.62         64.50         5.48 o                         
  12   5   4        314.34        301.53        13.57 o                         
  13   5   4       2073.68       2187.48        33.94 o                         
  14   5   4        264.01        232.11        16.57 o                         
 -13   6   4          1.16          6.91         4.64 o                         
 -12   6   4         51.93         64.23         7.57 o                         
 -11   6   4         82.49         89.30         7.21 o                         
 -10   6   4        134.88        148.01         8.79 o                         
  -9   6   4         60.72         56.10         5.38 o                         
  -8   6   4         85.91         87.13        11.21 o                         
  -7   6   4         50.10         68.59         9.20 o                         
  -6   6   4          0.89          0.24         3.64 o                         
  -5   6   4         29.02         38.99         5.25 o                         
  -4   6   4        443.88        429.85         9.12 o                         
  -3   6   4          1.95         10.98         4.24 o                         
  -2   6   4          5.28          6.78         5.52 o                         
  -1   6   4          9.51          6.84         4.83 o                         
   0   6   4       1351.70       1332.03        17.48 o                         
   1   6   4          8.36         19.36         4.66 o                         
   2   6   4         58.76         57.05         6.43 o                         
   3   6   4         83.05         98.03         5.91 o                         
   4   6   4        281.62        295.60         8.50 o                         
   5   6   4         35.91         43.01         4.77 o                         
   6   6   4         24.73         37.08         4.50 o                         
   7   6   4          2.72          3.00         3.01 o                         
   8   6   4         17.93         21.83         4.10 o                         
   9   6   4          3.02          9.13         3.86 o                         
  10   6   4        108.80        122.04         8.76 o                         
  11   6   4         91.95         82.58         8.06 o                         
  12   6   4          0.19          2.19         6.83 o                         
 -11   7   4        598.91        673.43        19.17 o                         
 -10   7   4         75.23         71.17         7.31 o                         
  -9   7   4        950.01        962.64        19.07 o                         
  -8   7   4        883.48        903.26        18.87 o                         
  -7   7   4        184.58        181.80        13.69 o                         
  -6   7   4        923.68        939.66        19.47 o                         
  -5   7   4       1985.34       1972.80        30.88 o                         
  -4   7   4       1013.86       1012.70        16.08 o                         
  -3   7   4         23.22         32.44         4.33 o                         
  -2   7   4       1836.86       1840.35        24.29 o                         
  -1   7   4       2528.76       2506.19        29.73 o                         
   0   7   4       1306.83       1261.76        19.82 o                         
   1   7   4         59.41         57.83         7.96 o                         
   2   7   4       3298.19       3296.62        50.55 o                         
   3   7   4        602.28        606.18        13.76 o                         
   4   7   4         15.26         15.01         4.31 o                         
   5   7   4       1363.44       1389.43        22.28 o                         
   6   7   4       2057.95       1961.44        31.46 o                         
   7   7   4        341.70        343.04        13.19 o                         
   8   7   4        169.53        160.93        11.44 o                         
   9   7   4       1486.32       1610.48        29.45 o                         
  10   7   4       1179.79       1166.04        25.16 o                         
  -7   8   4        499.53        494.05        18.30 o                         
  -6   8   4        217.58        212.11        14.40 o                         
  -5   8   4         44.99         43.56         7.61 o                         
  -4   8   4       1257.36       1257.64        37.96 o                         
  -3   8   4        775.33        791.54        21.53 o                         
  -2   8   4        137.06        152.94        13.70 o                         
  -1   8   4          1.55         -1.18         5.19 o                         
   0   8   4       1167.07       1129.82        30.35 o                         
   1   8   4        522.49        522.79        26.01 o                         
   2   8   4        123.98        105.47         8.60 o                         
   3   8   4        158.69        158.87        10.61 o                         
   4   8   4        846.39        852.57        19.84 o                         
   5   8   4        124.85        118.85         8.86 o                         
   6   8   4         77.44         98.83        10.43 o                         
 -18   1   5        954.91        987.69        23.45 o                         
 -17   1   5        314.25        321.77        14.72 o                         
 -16   1   5        153.33        142.71         7.81 o                         
 -15   1   5       1218.85       1225.78        18.77 o                         
 -14   1   5       2700.84       2762.10        29.38 o                         
 -13   1   5          0.53          5.46         2.41 o                         
 -12   1   5       1519.80       1472.33        18.39 o                         
 -11   1   5       8703.00       8423.88        51.81 o                         
 -10   1   5       5548.09       5375.50        34.88 o                         
  -9   1   5       2747.72       2658.28        23.74 o                         
  -8   1   5       5052.20       5009.76        32.36 o                         
  -7   1   5      15655.14      15335.38        83.61 o                         
  -6   1   5       2156.64       2137.97        16.90 o                         
  -5   1   5      10737.24      10928.14        58.43 o                         
  -4   1   5      11699.23      11851.56        56.61 o                         
  -3   1   5      16300.90      16237.02        73.58 o                         
  -2   1   5        650.47        646.13         8.35 o                         
  -1   1   5      15361.35      15841.84        79.05 o                         
   0   1   5      14992.26      15230.75        57.51 o                         
   1   1   5       3987.94       4142.85        18.22 o                         
   2   1   5      16153.35      16024.74        62.01 o                         
   3   1   5      12664.62      12455.07        49.20 o                         
   4   1   5      14274.86      14286.52        55.08 o                         
   5   1   5        705.75        721.33         6.35 o                         
   6   1   5      11535.51      11261.82        50.10 o                         
   7   1   5       6756.82       6645.04        38.66 o                         
   8   1   5       6731.87       6399.14        32.90 o                         
   9   1   5         24.04         26.22         4.06 o                         
  10   1   5       4467.04       4376.43        26.72 o                         
  11   1   5       2416.11       2366.47        21.03 o                         
  12   1   5        506.09        484.30         8.72 o                         
  13   1   5       2597.37       2520.05        26.05 o                         
  14   1   5       2204.77       2168.34        24.14 o                         
  15   1   5        710.78        677.41        14.95 o                         
  16   1   5          0.19         -3.06         3.80 o                         
  17   1   5       1537.92       1612.48        31.10 o                         
 -17   2   5         62.80         61.94         6.36 o                         
 -16   2   5        686.21        700.29        16.00 o                         
 -15   2   5          6.53          3.72         3.00 o                         
 -14   2   5        100.28        108.43         7.03 o                         
 -13   2   5        319.41        326.47         9.49 o                         
 -12   2   5        811.41        826.91        12.92 o                         
 -11   2   5        129.17        120.01         5.44 o                         
 -10   2   5        776.22        747.60        11.84 o                         
  -9   2   5       1899.19       1827.70        23.79 o                         
  -8   2   5        922.05        845.32        13.20 o                         
  -7   2   5       1285.19       1324.96        16.75 o                         
  -6   2   5       2470.49       2502.77        22.79 o                         
  -5   2   5       6953.20       6994.73        40.93 o                         
  -4   2   5        300.19        369.44         6.22 o                         
  -3   2   5       5971.79       6067.05        34.41 o                         
  -2   2   5       5839.43       6080.85        33.11 o                         
  -1   2   5       4354.30       4425.56        26.22 o                         
   0   2   5       2233.97       2388.89        16.51 o                         
   1   2   5       1772.61       1824.42        13.66 o                         
   2   2   5       5556.88       5610.29        30.72 o                         
   3   2   5       8423.51       8892.47        43.60 o                         
   4   2   5       1412.24       1325.46        12.89 o                         
   5   2   5       1287.06       1373.06        10.84 o                         
   6   2   5       1959.59       1780.78        16.79 o                         
   7   2   5         18.14         27.13         5.36 o                         
   8   2   5       1798.33       1809.16        18.96 o                         
   9   2   5        719.31        734.96         9.34 o                         
  10   2   5        295.26        279.37         5.44 o                         
  11   2   5        595.73        583.31         9.23 o                         
  12   2   5       1417.66       1373.51        16.67 o                         
  13   2   5        725.33        695.61        11.37 o                         
  14   2   5         76.07         75.86         5.57 o                         
  15   2   5        671.96        678.68        16.10 o                         
  16   2   5        483.89        461.55        13.45 o                         
  17   2   5        272.33        279.45        13.47 o                         
 -17   3   5        129.48        127.59         8.56 o                         
 -16   3   5        230.62        226.62        10.82 o                         
 -15   3   5        805.63        826.46        17.16 o                         
 -14   3   5       1071.59       1083.73        18.13 o                         
 -13   3   5          0.33          3.49         2.75 o                         
 -12   3   5        523.17        526.14         9.58 o                         
 -11   3   5       1345.61       1318.65        15.54 o                         
 -10   3   5       1039.70       1007.40        14.06 o                         
  -9   3   5         23.34         21.72         8.82 o                         
  -8   3   5        917.85        992.51        11.73 o                         
  -7   3   5       3654.99       3500.81        31.51 o                         
  -6   3   5        718.79        796.59        15.86 o                         
  -5   3   5       1868.29       1856.49        16.26 o                         
  -4   3   5       3271.42       3424.48        23.81 o                         
  -3   3   5       3824.19       3767.13        24.99 o                         
  -2   3   5         23.38         50.99         4.38 o                         
  -1   3   5        338.41        279.58         7.13 o                         
   0   3   5       3505.94       3540.28        30.05 o                         
   1   3   5       2403.62       2385.52        16.91 o                         
   2   3   5       2180.93       2198.46        19.18 o                         
   3   3   5       2816.90       2888.57        23.72 o                         
   4   3   5       4645.46       4566.57        37.34 o                         
   5   3   5       1002.57        966.37        14.96 o                         
   6   3   5       6808.61       6683.82        36.66 o                         
   7   3   5       7181.25       7070.71        40.09 o                         
   8   3   5       2522.90       2473.51        21.48 o                         
   9   3   5         73.40         82.43         7.61 o                         
  10   3   5       2104.63       2034.65        19.46 o                         
  11   3   5       1613.93       1574.19        16.33 o                         
  12   3   5        157.57        162.73         6.36 o                         
  13   3   5        361.61        349.78         9.09 o                         
  14   3   5        685.33        674.99        12.94 o                         
  15   3   5        416.05        403.57        13.06 o                         
  16   3   5         19.81         21.61         5.19 o                         
 -16   4   5       1382.82       1434.96        26.29 o                         
 -15   4   5        233.86        258.66        13.55 o                         
 -14   4   5        214.90        201.43         9.82 o                         
 -13   4   5       1635.01       1591.64        22.18 o                         
 -12   4   5       2210.92       2190.73        27.74 o                         
 -11   4   5        324.26        315.72         7.21 o                         
 -10   4   5        638.74        654.13        10.72 o                         
  -9   4   5       4428.16       4381.53        34.28 o                         
  -8   4   5        815.57        851.35        11.79 o                         
  -7   4   5       3473.61       3406.90        28.25 o                         
  -6   4   5       2811.55       2888.95        25.19 o                         
  -5   4   5       5524.91       5603.40        42.80 o                         
  -4   4   5        118.67        150.31         9.23 o                         
  -3   4   5       4924.23       4872.71        33.24 o                         
  -2   4   5       5727.97       5802.34        39.63 o                         
  -1   4   5      10598.95      10696.94        64.09 o                         
   0   4   5        837.46        803.99        12.42 o                         
   1   4   5       6321.46       6318.68        44.85 o                         
   2   4   5       8180.37       8096.89        59.26 o                         
   3   4   5       1054.03       1066.82        14.80 o                         
   4   4   5       3671.69       3730.28        37.18 o                         
   5   4   5       2450.48       2522.96        25.24 o                         
   6   4   5       3694.91       3665.74        29.10 o                         
   7   4   5         42.06         43.94         3.80 o                         
   8   4   5       6039.58       6020.48        42.01 o                         
   9   4   5       2671.45       2665.24        23.54 o                         
  10   4   5       1730.06       1762.28        19.70 o                         
  11   4   5       1055.56       1058.73        13.97 o                         
  12   4   5       2459.57       2452.57        25.89 o                         
  13   4   5        975.07        989.79        17.91 o                         
  14   4   5        167.88        142.65        10.33 o                         
  15   4   5        789.80        845.91        19.78 o                         
 -15   5   5         10.57         16.91         5.52 o                         
 -14   5   5          0.41          7.01         5.06 o                         
 -13   5   5        119.99        104.85         8.48 o                         
 -12   5   5          4.48          8.07         3.65 o                         
 -11   5   5        400.09        426.52        13.35 o                         
 -10   5   5        164.34        186.06         9.10 o                         
  -9   5   5          5.39          7.46         6.71 o                         
  -8   5   5        101.92         97.91         5.89 o                         
  -7   5   5         47.18         53.77         5.66 o                         
  -6   5   5         69.74         78.20         4.62 o                         
  -5   5   5         33.82         35.79         3.23 o                         
  -4   5   5        391.02        402.28         9.26 o                         
  -3   5   5          9.66         16.76         6.90 o                         
  -2   5   5          3.13          7.81         6.26 o                         
  -1   5   5        302.74        294.70         6.91 o                         
   0   5   5        197.23        228.57         8.22 o                         
   1   5   5        115.69        129.81         5.49 o                         
   2   5   5         28.72         29.65         3.83 o                         
   3   5   5        104.61        123.25         6.01 o                         
   4   5   5         81.37         87.42         5.10 o                         
   5   5   5         18.72         24.53         2.98 o                         
   6   5   5          9.74         17.77         3.39 o                         
   7   5   5         21.63         20.34         3.87 o                         
   8   5   5          0.07          5.44         2.58 o                         
   9   5   5         96.83        100.55         5.21 o                         
  10   5   5          4.86          7.38         3.35 o                         
  11   5   5        111.84        115.09         7.96 o                         
  12   5   5         12.48         16.14         5.02 o                         
  13   5   5         88.84         85.07         8.80 o                         
  14   5   5         48.02         39.34         7.38 o                         
 -13   6   5       1159.55       1134.93        25.29 o                         
 -12   6   5       1310.18       1335.06        25.77 o                         
 -11   6   5         14.58         19.73         4.77 o                         
 -10   6   5       1149.52       1165.36        18.94 o                         
  -9   6   5       2855.47       2826.69        32.44 o                         
  -8   6   5       1273.28       1255.65        23.94 o                         
  -7   6   5        975.79        943.97        17.28 o                         
  -6   6   5       1902.23       1868.85        21.10 o                         
  -5   6   5       4043.18       3913.84        35.64 o                         
  -4   6   5          1.11          4.88         4.87 o                         
  -3   6   5       3004.21       2995.29        27.84 o                         
  -2   6   5       3655.01       3745.95        35.66 o                         
  -1   6   5       1319.13       1351.57        21.10 o                         
   0   6   5       1237.16       1190.06        16.97 o                         
   1   6   5       3260.73       3257.95        32.50 o                         
   2   6   5       3253.97       3315.78        33.13 o                         
   3   6   5       1159.69       1174.99        16.27 o                         
   4   6   5       2128.94       2112.88        23.48 o                         
   5   6   5       1914.75       1860.20        22.36 o                         
   6   6   5       1502.97       1522.71        19.64 o                         
   7   6   5         32.96         42.31         3.83 o                         
   8   6   5       1945.89       1890.22        24.29 o                         
   9   6   5       1523.95       1499.59        24.63 o                         
  10   6   5        515.20        538.85        14.37 o                         
  11   6   5        428.28        461.06        15.70 o                         
  12   6   5       1574.56       1607.08        29.62 o                         
 -10   7   5        330.91        325.40        13.14 o                         
  -9   7   5         37.00         37.77         5.64 o                         
  -8   7   5        101.12         98.27         8.22 o                         
  -7   7   5        588.62        615.30        20.96 o                         
  -6   7   5         61.12         81.12         7.07 o                         
  -5   7   5         68.84         83.57         7.29 o                         
  -4   7   5         88.13         92.57         5.76 o                         
  -3   7   5        630.64        636.20        13.44 o                         
  -2   7   5        196.15        190.80         8.76 o                         
  -1   7   5        352.91        343.76        11.03 o                         
   0   7   5         48.44         53.09         6.42 o                         
   1   7   5        294.28        283.79        10.52 o                         
   2   7   5        529.11        519.39        15.51 o                         
   3   7   5        285.83        287.35        10.50 o                         
   4   7   5        399.83        438.08        13.10 o                         
   5   7   5         15.23         14.10         4.02 o                         
   6   7   5        401.62        385.49        12.70 o                         
   7   7   5        203.02        197.84        10.70 o                         
   8   7   5        371.44        369.69        15.63 o                         
   9   7   5          1.72         -3.16         4.76 o                         
  10   7   5        283.15        267.72        14.56 o                         
  -7   8   5         76.29         91.84         8.51 o                         
  -6   8   5        748.69        731.86        23.85 o                         
  -5   8   5        533.47        560.17        20.66 o                         
  -4   8   5         36.00         31.32         6.66 o                         
  -3   8   5        432.02        400.44        15.62 o                         
  -2   8   5        865.11        818.64        27.89 o                         
  -1   8   5        512.71        495.18        23.21 o                         
   0   8   5         73.28         68.60         7.83 o                         
   1   8   5        581.86        540.34        17.30 o                         
   2   8   5       1366.76       1383.23        29.73 o                         
   3   8   5        399.26        387.31        13.92 o                         
   4   8   5        169.79        165.46         9.89 o                         
   5   8   5        723.68        665.11        24.73 o                         
   6   8   5        379.16        346.80        15.07 o                         
 -18   0   6        321.17        323.18        23.52 o                         
 -17   0   6          1.67          9.72         8.22 o                         
 -16   0   6        841.85        815.05        22.36 o                         
 -15   0   6       2308.96       2300.88        34.59 o                         
 -14   0   6        178.35        194.70        10.27 o                         
 -13   0   6         20.89         20.93         5.69 o                         
 -12   0   6       3423.99       3451.25        43.11 o                         
 -11   0   6       1087.70       1139.31        21.22 o                         
 -10   0   6       1827.69       1792.34        39.05 o                         
  -9   0   6       4303.05       4153.21        41.15 o                         
  -8   0   6      21263.36      20948.38       138.24 o                         
  -7   0   6       2582.10       2775.56        28.01 o                         
  -6   0   6        193.20        198.55         8.32 o                         
  -5   0   6      26026.59      25104.53       169.66 o                         
  -4   0   6      46099.33      47255.65       478.59 o                         
  -3   0   6        136.39        200.67         4.95 o                         
  -2   0   6       6438.86       6702.95        48.21 o                         
  -1   0   6      56025.13      55216.02       389.49 o                         
   0   0   6      15524.13      16897.36       107.96 o                         
   1   0   6       6814.62       7405.02        43.63 o                         
   2   0   6       8986.59       8797.47        57.23 o                         
   3   0   6      26868.21      26773.61       138.61 o                         
   4   0   6        661.98        623.73         9.23 o                         
   5   0   6      10415.15      10969.63        64.47 o                         
   6   0   6      21086.73      20961.81       117.20 o                         
   7   0   6       6970.05       7234.94        49.03 o                         
   8   0   6       1875.08       1905.02        19.90 o                         
   9   0   6       4960.83       4923.63        46.23 o                         
  10   0   6       7899.33       7782.23        62.71 o                         
  11   0   6       2311.05       2308.85        28.12 o                         
  12   0   6        110.33        116.26         6.82 o                         
  13   0   6       1098.26       1102.11        22.25 o                         
  14   0   6       3033.10       3092.66        45.79 o                         
  15   0   6         19.30         36.46         8.15 o                         
  16   0   6        950.18        940.09        28.93 o                         
  17   0   6        740.28        732.82        35.13 o                         
 -18   1   6         74.58         48.15         7.28 o                         
 -17   1   6        230.50        248.80        12.79 o                         
 -16   1   6          5.08          8.74         3.97 o                         
 -15   1   6         17.19         14.60         3.35 o                         
 -14   1   6        411.78        386.79         9.56 o                         
 -13   1   6        283.06        265.75         7.72 o                         
 -12   1   6        154.31        135.33         6.17 o                         
 -11   1   6          1.50          2.49         2.66 o                         
 -10   1   6        623.08        597.96        11.57 o                         
  -9   1   6        347.40        354.54        10.49 o                         
  -8   1   6          6.33          2.84         3.94 o                         
  -7   1   6        966.74        895.71        10.75 o                         
  -6   1   6        669.75        720.54        11.04 o                         
  -5   1   6         62.86         60.52         3.65 o                         
  -4   1   6         49.57         76.74         4.19 o                         
  -3   1   6       7209.23       7272.90        37.17 o                         
  -2   1   6       2561.16       2694.24        17.40 o                         
  -1   1   6       1843.93       1815.23        11.73 o                         
   0   1   6       5120.41       5473.79        26.54 o                         
   1   1   6       3591.05       3539.28        17.19 o                         
   2   1   6       2541.89       2625.93        15.79 o                         
   3   1   6       4808.36       5318.30        23.56 o                         
   4   1   6         53.03         42.06         2.88 o                         
   5   1   6       2139.64       2142.67        16.15 o                         
   6   1   6        334.10        296.28         5.56 o                         
   7   1   6         92.90        122.59         3.37 o                         
   8   1   6        704.79        621.10        10.79 o                         
   9   1   6        185.57        222.67         6.98 o                         
  10   1   6        171.69        151.02         7.01 o                         
  11   1   6        127.05        119.34         5.28 o                         
  12   1   6        100.19        113.40         5.15 o                         
  13   1   6         76.23         78.72         5.43 o                         
  14   1   6         28.53         29.29         4.17 o                         
  15   1   6         17.62         11.89         4.28 o                         
  16   1   6         87.53         98.64         8.63 o                         
  17   1   6         17.64         23.94         6.20 o                         
 -17   2   6         84.32         96.31         7.40 o                         
 -16   2   6        703.79        748.63        16.72 o                         
 -15   2   6        876.36        857.20        16.46 o                         
 -14   2   6        248.94        275.96        10.03 o                         
 -13   2   6        362.20        391.43         9.91 o                         
 -12   2   6       4362.28       4363.21        37.48 o                         
 -11   2   6       1754.94       1736.80        17.33 o                         
 -10   2   6        265.30        235.50         5.50 o                         
  -9   2   6       2599.55       2516.42        28.93 o                         
  -8   2   6      12054.00      11623.50        64.54 o                         
  -7   2   6        278.41        300.52         9.75 o                         
  -6   2   6        285.73        266.09         8.29 o                         
  -5   2   6       7991.50       7652.03        44.06 o                         
  -4   2   6      10563.46      10678.58        56.23 o                         
  -3   2   6         18.66         27.62         3.19 o                         
  -2   2   6       4823.94       4965.72        29.78 o                         
  -1   2   6      17237.21      17912.69        88.78 o                         
   0   2   6       3601.47       3746.33        23.38 o                         
   1   2   6        128.19        152.28         6.12 o                         
   2   2   6       7672.72       7942.35        39.91 o                         
   3   2   6      14238.97      14346.44        68.82 o                         
   4   2   6         51.97         59.66         4.70 o                         
   5   2   6       1673.92       1658.15        16.42 o                         
   6   2   6       4403.32       4344.65        23.49 o                         
   7   2   6       7658.10       7525.30        39.15 o                         
   8   2   6        907.94        856.26        13.98 o                         
   9   2   6       3322.01       3290.68        27.62 o                         
  10   2   6       5775.30       5656.26        35.17 o                         
  11   2   6       1077.65       1031.67        11.91 o                         
  12   2   6        784.93        768.83        11.18 o                         
  13   2   6       1617.93       1555.14        19.55 o                         
  14   2   6       1371.96       1356.89        18.59 o                         
  15   2   6          0.66          0.42         3.69 o                         
  16   2   6        393.17        361.22        12.35 o                         
  17   2   6        671.65        690.32        18.04 o                         
 -17   3   6        594.26        624.67        15.75 o                         
 -16   3   6         86.38        101.89         7.56 o                         
 -15   3   6         42.05         44.81         5.47 o                         
 -14   3   6       2030.48       2050.14        26.38 o                         
 -13   3   6       1489.04       1449.56        19.57 o                         
 -12   3   6         46.84         52.18         4.07 o                         
 -11   3   6        358.10        388.38        10.99 o                         
 -10   3   6       5436.08       5433.85        38.94 o                         
  -9   3   6        400.08        420.16        10.39 o                         
  -8   3   6          2.01          4.73         5.41 o                         
  -7   3   6       2143.63       2151.41        22.10 o                         
  -6   3   6       6445.58       6190.54        41.10 o                         
  -5   3   6         75.60         79.93         4.67 o                         
  -4   3   6       1195.45       1214.54        18.62 o                         
  -3   3   6       6836.72       6853.64        41.10 o                         
  -2   3   6       2363.27       2415.12        18.02 o                         
  -1   3   6        745.23        837.36        12.41 o                         
   0   3   6       3166.84       3245.21        25.26 o                         
   1   3   6      15090.38      14888.84        76.18 o                         
   2   3   6        883.73        886.76        12.46 o                         
   3   3   6        557.11        604.72        13.16 o                         
   4   3   6       7653.63       7389.56        46.45 o                         
   5   3   6       9650.24       9702.34        52.78 o                         
   6   3   6         15.12         45.24         6.75 o                         
   7   3   6        904.64        909.32        10.17 o                         
   8   3   6       2825.72       2822.81        21.06 o                         
   9   3   6       2562.62       2549.20        20.26 o                         
  10   3   6       1128.30       1082.41        14.55 o                         
  11   3   6        678.54        684.22        10.17 o                         
  12   3   6       2154.79       2125.97        23.84 o                         
  13   3   6         11.70          7.48         2.78 o                         
  14   3   6        523.67        460.31        11.89 o                         
  15   3   6        777.33        850.21        18.48 o                         
  16   3   6        608.26        555.87        16.85 o                         
 -16   4   6         10.69         17.84         5.37 o                         
 -15   4   6        228.61        276.37        14.61 o                         
 -14   4   6          3.37          1.08         3.48 o                         
 -13   4   6         49.55         48.57         4.31 o                         
 -12   4   6        411.10        412.22         8.53 o                         
 -11   4   6        148.39        161.57         8.10 o                         
 -10   4   6         47.54         50.02         3.83 o                         
  -9   4   6        929.81        907.70        13.29 o                         
  -8   4   6       1182.44       1212.53        14.71 o                         
  -7   4   6        568.97        598.52         9.81 o                         
  -6   4   6        112.67        141.59         4.90 o                         
  -5   4   6       1444.42       1462.15        16.24 o                         
  -4   4   6       2376.02       2331.41        20.66 o                         
  -3   4   6         57.04         86.10         9.65 o                         
  -2   4   6       1525.07       1591.40        18.36 o                         
  -1   4   6       3033.73       3082.92        29.21 o                         
   0   4   6        871.87        863.23        14.99 o                         
   1   4   6        228.03        211.00        12.17 o                         
   2   4   6        898.04        927.01        18.50 o                         
   3   4   6       1136.96       1136.06        19.98 o                         
   4   4   6        123.83        114.40         6.81 o                         
   5   4   6        249.68        249.63         6.53 o                         
   6   4   6        304.29        330.53         7.76 o                         
   7   4   6        181.90        168.44         6.49 o                         
   8   4   6         24.88         32.63         3.08 o                         
   9   4   6        709.52        677.61        11.42 o                         
  10   4   6        282.97        282.51         7.95 o                         
  11   4   6        123.64        127.63         6.40 o                         
  12   4   6          7.72          3.99         3.02 o                         
  13   4   6        346.35        343.42        10.26 o                         
  14   4   6        214.82        214.06        10.78 o                         
  15   4   6          2.40          2.45         6.71 o                         
 -15   5   6         64.09         60.71         9.73 o                         
 -14   5   6       1259.25       1260.48        39.09 o                         
 -13   5   6        803.73        818.46        18.13 o                         
 -12   5   6        154.90        160.80         8.02 o                         
 -11   5   6        439.39        408.86         9.75 o                         
 -10   5   6       3599.28       3595.54        33.05 o                         
  -9   5   6        821.38        826.90        14.35 o                         
  -8   5   6        111.01        104.25         6.70 o                         
  -7   5   6       3056.24       3055.02        29.33 o                         
  -6   5   6       7972.83       7822.86        54.53 o                         
  -5   5   6         86.06        113.06         5.29 o                         
  -4   5   6        562.65        566.66        10.49 o                         
  -3   5   6       8640.52       8627.54        60.91 o                         
  -2   5   6       4938.87       4830.62        40.14 o                         
  -1   5   6        412.19        397.59         9.28 o                         
   0   5   6       2785.60       2872.34        27.60 o                         
   1   5   6      10931.55      11030.21        70.57 o                         
   2   5   6       1554.10       1597.58        19.66 o                         
   3   5   6       1293.99       1212.63        18.09 o                         
   4   5   6       4595.54       4624.26        48.03 o                         
   5   5   6       7015.81       6871.25        47.30 o                         
   6   5   6         17.41         16.80         2.69 o                         
   7   5   6        718.52        687.13        11.10 o                         
   8   5   6       3224.88       3311.76        34.76 o                         
   9   5   6        590.10        559.02        12.35 o                         
  10   5   6        474.97        456.73        11.30 o                         
  11   5   6       1366.91       1413.45        25.46 o                         
  12   5   6       1861.25       1862.00        30.74 o                         
  13   5   6         58.32         60.58         7.08 o                         
  14   5   6        761.00        829.96        22.21 o                         
 -13   6   6          1.27          9.16         5.65 o                         
 -12   6   6        317.26        351.72        17.15 o                         
 -11   6   6          1.60         13.83         4.47 o                         
 -10   6   6        105.72        101.74         7.57 o                         
  -9   6   6         87.80         79.42         6.72 o                         
  -8   6   6         28.03         30.15         4.35 o                         
  -7   6   6          0.36         -1.63         6.33 o                         
  -6   6   6          0.76          5.93         3.83 o                         
  -5   6   6        162.68        179.65         8.66 o                         
  -4   6   6         57.86         59.32         6.93 o                         
  -3   6   6         24.35         40.60         4.84 o                         
  -2   6   6         49.72         53.84         5.41 o                         
  -1   6   6        513.48        522.27        11.58 o                         
   0   6   6          7.17          9.49         4.62 o                         
   1   6   6        137.48        139.43         7.23 o                         
   2   6   6         30.59         34.53         5.05 o                         
   3   6   6        310.34        340.05        11.38 o                         
   4   6   6         63.78         60.66         5.86 o                         
   5   6   6         27.30         33.69         5.41 o                         
   6   6   6         21.85         20.23         3.28 o                         
   7   6   6         37.20         28.18         3.79 o                         
   8   6   6          0.14         -1.85         3.28 o                         
   9   6   6          0.18          6.31         3.54 o                         
  10   6   6         76.92         75.87         6.94 o                         
  11   6   6         10.87         15.46         5.02 o                         
  12   6   6        101.47         76.19         8.08 o                         
 -10   7   6       1404.50       1458.74        25.81 o                         
  -9   7   6        382.73        352.48        16.08 o                         
  -8   7   6        100.30        100.57        13.84 o                         
  -7   7   6       1246.79       1229.37        23.11 o                         
  -6   7   6       2049.42       2055.45        35.98 o                         
  -5   7   6        155.17        155.56         7.65 o                         
  -4   7   6        337.69        348.48        10.48 o                         
  -3   7   6       2763.24       2670.98        31.75 o                         
  -2   7   6       1876.91       1818.09        26.34 o                         
  -1   7   6          0.03          4.06         4.29 o                         
   0   7   6       1562.12       1540.52        25.49 o                         
   1   7   6       2818.82       2814.62        33.26 o                         
   2   7   6         17.08         21.06         4.77 o                         
   3   7   6        432.69        414.70        11.72 o                         
   4   7   6       1708.37       1735.57        25.25 o                         
   5   7   6       2086.28       2120.63        29.30 o                         
   6   7   6          1.58          5.62         4.32 o                         
   7   7   6        689.18        676.21        20.38 o                         
   8   7   6       1053.92       1055.94        23.01 o                         
   9   7   6        744.74        840.21        21.07 o                         
  10   7   6        107.33        143.21        11.55 o                         
  -7   8   6          7.00         13.91         5.93 o                         
  -6   8   6         72.06         91.52        12.07 o                         
  -5   8   6       1128.48       1084.03        29.66 o                         
  -4   8   6        856.35        827.99        22.10 o                         
  -3   8   6          1.32          1.49         4.91 o                         
  -2   8   6         32.52         36.38         7.58 o                         
  -1   8   6       1206.77       1168.00        28.58 o                         
   0   8   6        265.16        234.95        13.16 o                         
   1   8   6         52.49         40.18         6.59 o                         
   2   8   6        168.43        194.68        15.11 o                         
   3   8   6        701.63        728.49        21.85 o                         
   4   8   6         10.70          0.54         4.77 o                         
   5   8   6        266.71        273.23        13.86 o                         
   6   8   6        786.78        816.57        20.85 o                         
 -18   1   7          5.24          6.61         5.21 o                         
 -17   1   7       1291.15       1311.51        23.59 o                         
 -16   1   7       1084.08       1117.48        20.54 o                         
 -15   1   7        786.10        779.20        16.63 o                         
 -14   1   7        188.94        199.21         8.15 o                         
 -13   1   7       3112.85       3017.84        32.75 o                         
 -12   1   7       1993.96       1969.42        22.42 o                         
 -11   1   7        561.34        554.06         9.99 o                         
 -10   1   7       3811.49       3755.97        28.27 o                         
  -9   1   7       3236.13       3231.53        25.55 o                         
  -8   1   7       2740.07       2731.34        25.13 o                         
  -7   1   7         45.79         56.22         4.20 o                         
  -6   1   7      17047.16      16739.00        84.46 o                         
  -5   1   7       7791.69       7977.38        44.74 o                         
  -4   1   7       4096.87       4072.74        25.23 o                         
  -3   1   7       1584.31       1392.84        15.07 o                         
  -2   1   7      37546.77      37946.54       192.30 o                         
  -1   1   7      12423.15      12851.39        68.01 o                         
   0   1   7       1550.96       1563.99        10.14 o                         
   1   1   7      20323.49      20074.01        81.52 o                         
   2   1   7      26314.02      26842.88       109.53 o                         
   3   1   7       4898.46       5311.01        27.66 o                         
   4   1   7          5.42         11.22         2.91 o                         
   5   1   7      15736.42      15257.03        63.26 o                         
   6   1   7       4962.59       4918.75        26.33 o                         
   7   1   7         18.81         33.49         5.06 o                         
   8   1   7       2768.28       2820.59        25.15 o                         
   9   1   7      10711.11      10362.33        52.45 o                         
  10   1   7        483.11        493.40         6.94 o                         
  11   1   7        631.11        633.45        10.12 o                         
  12   1   7       4609.45       4541.90        37.06 o                         
  13   1   7       3463.71       3456.44        32.36 o                         
  14   1   7        147.97        140.47         6.77 o                         
  15   1   7        119.26        120.03         8.00 o                         
  16   1   7       1835.65       1836.31        30.59 o                         
  17   1   7        549.91        533.54        17.37 o                         
 -17   2   7         91.86         97.99         7.28 o                         
 -16   2   7         35.43         39.43         5.28 o                         
 -15   2   7        531.51        511.78        12.46 o                         
 -14   2   7         94.90        111.42         6.86 o                         
 -13   2   7        182.71        200.05         8.46 o                         
 -12   2   7        760.65        746.27        12.35 o                         
 -11   2   7       1765.20       1693.91        17.61 o                         
 -10   2   7       1147.64       1145.36        13.50 o                         
  -9   2   7       1063.52       1002.11        14.47 o                         
  -8   2   7       2200.88       2226.68        29.17 o                         
  -7   2   7       4481.98       4549.80        30.99 o                         
  -6   2   7       2391.85       2411.30        20.73 o                         
  -5   2   7          5.53         24.60         4.53 o                         
  -4   2   7       6241.97       6337.49        37.68 o                         
  -3   2   7       1986.19       2047.41        15.49 o                         
  -2   2   7       1591.39       1644.42        13.33 o                         
  -1   2   7       1628.91       1665.60        13.99 o                         
   0   2   7       7809.39       7881.91        39.76 o                         
   1   2   7       3203.89       3503.81        20.32 o                         
   2   2   7         48.57         52.81         3.38 o                         
   3   2   7      12219.35      11983.61        56.28 o                         
   4   2   7       3510.63       3491.95        24.32 o                         
   5   2   7          7.45         28.81         4.22 o                         
   6   2   7        860.49        865.18        11.14 o                         
   7   2   7       7277.23       7053.35        37.99 o                         
   8   2   7        342.01        354.78         9.32 o                         
   9   2   7        167.48        168.13         5.79 o                         
  10   2   7       1045.94       1034.81        11.33 o                         
  11   2   7       1877.47       1809.36        17.02 o                         
  12   2   7         40.00         51.69         3.82 o                         
  13   2   7         77.96         77.73         5.32 o                         
  14   2   7        756.52        730.68        14.05 o                         
  15   2   7        539.49        536.84        14.12 o                         
  16   2   7          0.25          4.08         4.00 o                         
  17   2   7         96.57         98.03         8.38 o                         
 -17   3   7        580.37        618.62        15.89 o                         
 -16   3   7        672.54        651.43        16.45 o                         
 -15   3   7        625.00        615.79        15.15 o                         
 -14   3   7          1.18          3.71         3.34 o                         
 -13   3   7        445.66        436.89         9.02 o                         
 -12   3   7        730.98        726.17        12.04 o                         
 -11   3   7        557.30        539.08         9.39 o                         
 -10   3   7        643.88        656.01        13.05 o                         
  -9   3   7       2255.63       2263.01        20.61 o                         
  -8   3   7        493.01        534.39         8.70 o                         
  -7   3   7         39.29         39.46         7.60 o                         
  -6   3   7       6419.98       6205.87        42.07 o                         
  -5   3   7       3607.28       3628.93        26.45 o                         
  -4   3   7        558.57        585.74        10.34 o                         
  -3   3   7       1281.32       1192.35        20.08 o                         
  -2   3   7       5712.72       5604.08        35.50 o                         
  -1   3   7       3656.70       3830.67        26.12 o                         
   0   3   7         43.81         42.93         3.85 o                         
   1   3   7       4542.82       4706.57        31.37 o                         
   2   3   7       6206.09       6164.41        36.24 o                         
   3   3   7       2607.71       2654.50        25.01 o                         
   4   3   7         48.39         61.38         8.82 o                         
   5   3   7      11051.02      11028.82        62.32 o                         
   6   3   7       2427.73       2475.62        18.82 o                         
   7   3   7          5.49          8.83         2.29 o                         
   8   3   7        562.56        545.19         8.37 o                         
   9   3   7       2792.65       2880.56        24.70 o                         
  10   3   7        661.55        635.38         9.92 o                         
  11   3   7        118.07        121.41         5.24 o                         
  12   3   7        904.06        890.51        12.58 o                         
  13   3   7        982.30        963.23        14.34 o                         
  14   3   7         25.84         11.38         4.15 o                         
  15   3   7        248.35        220.39        11.19 o                         
  16   3   7        617.85        642.54        17.51 o                         
 -16   4   7          0.42          8.21         5.74 o                         
 -15   4   7       1065.30       1073.31        28.67 o                         
 -14   4   7        841.12        830.17        17.74 o                         
 -13   4   7        414.68        438.97        13.89 o                         
 -12   4   7        995.30       1013.61        13.92 o                         
 -11   4   7       2962.26       2981.12        29.90 o                         
 -10   4   7       1280.57       1284.28        16.68 o                         
  -9   4   7         26.87         30.78         4.44 o                         
  -8   4   7       5769.45       5815.29        40.19 o                         
  -7   4   7       2005.86       2048.33        20.43 o                         
  -6   4   7       1529.02       1616.24        15.97 o                         
  -5   4   7         25.86         45.57         5.64 o                         
  -4   4   7       9409.53       9143.94        54.98 o                         
  -3   4   7       2943.62       3095.60        30.99 o                         
  -2   4   7        989.23        984.52        18.47 o                         
  -1   4   7       3312.41       3369.60        32.35 o                         
   0   4   7       8518.07       8500.75        53.60 o                         
   1   4   7        168.84        189.77         8.29 o                         
   2   4   7          1.38         12.84        10.24 o                         
   3   4   7       6874.20       6937.26        48.73 o                         
   4   4   7       5444.56       5525.62        37.88 o                         
   5   4   7        549.29        538.15         8.21 o                         
   6   4   7        895.70        892.02        13.40 o                         
   7   4   7       9027.34       8912.66        63.58 o                         
   8   4   7       3145.24       3164.60        30.51 o                         
   9   4   7        297.77        311.27         7.85 o                         
  10   4   7       1148.63       1153.57        17.64 o                         
  11   4   7       3318.85       3410.17        31.92 o                         
  12   4   7        137.77        123.33         6.22 o                         
  13   4   7         47.02         46.42         5.36 o                         
  14   4   7       1324.34       1355.61        23.25 o                         
  15   4   7        445.62        414.57        17.38 o                         
 -14   5   7         14.00         10.40         5.48 o                         
 -13   5   7         40.76         46.37         5.75 o                         
 -12   5   7        111.88        105.05         6.53 o                         
 -11   5   7         13.73         20.51         6.98 o                         
 -10   5   7          0.06          3.96         5.68 o                         
  -9   5   7         20.57         18.81         3.30 o                         
  -8   5   7        254.11        233.35         7.76 o                         
  -7   5   7         35.35         43.93         4.20 o                         
  -6   5   7          7.00         11.47         4.13 o                         
  -5   5   7        232.32        240.43         6.96 o                         
  -4   5   7         11.36         15.50         2.64 o                         
  -3   5   7         58.50         62.90         4.92 o                         
  -2   5   7        253.24        258.01        10.03 o                         
  -1   5   7        538.46        535.34        14.09 o                         
   0   5   7         43.84         38.66         3.60 o                         
   1   5   7        458.77        457.53         8.78 o                         
   2   5   7        369.11        370.36        13.09 o                         
   3   5   7        234.85        216.92         9.32 o                         
   4   5   7        154.71        154.35         6.69 o                         
   5   5   7          5.66          9.82         4.27 o                         
   6   5   7        114.41        114.50         5.75 o                         
   7   5   7          0.00         -2.72         4.19 o                         
   8   5   7         94.65         99.56         8.65 o                         
   9   5   7         79.29         98.81         7.83 o                         
  10   5   7          0.13         -0.95         3.15 o                         
  11   5   7        162.94        173.15        10.86 o                         
  12   5   7         88.48         84.00         7.84 o                         
  13   5   7          0.25          4.93         5.82 o                         
  14   5   7         28.84         36.62         7.23 o                         
 -13   6   7        145.29        136.98        10.91 o                         
 -12   6   7        500.59        516.86        19.19 o                         
 -11   6   7       1256.56       1286.50        21.14 o                         
 -10   6   7        981.32        994.23        20.35 o                         
  -9   6   7        283.28        292.75        10.18 o                         
  -8   6   7       1289.64       1246.75        18.45 o                         
  -7   6   7       1785.59       1813.31        23.18 o                         
  -6   6   7        918.20        889.46        16.14 o                         
  -5   6   7         60.96         80.14         5.43 o                         
  -4   6   7       4423.14       4377.30        39.02 o                         
  -3   6   7       1639.31       1658.88        19.29 o                         
  -2   6   7        386.33        387.60         8.98 o                         
  -1   6   7       1835.83       1796.98        22.33 o                         
   0   6   7       6018.45       6003.92        48.45 o                         
   1   6   7       1895.85       1899.28        24.46 o                         
   2   6   7         16.75         20.36         6.85 o                         
   3   6   7       5425.54       5525.81        53.35 o                         
   4   6   7       3389.68       3291.40        33.38 o                         
   5   6   7        111.70        112.47         6.40 o                         
   6   6   7        502.98        479.70        10.22 o                         
   7   6   7       4695.48       4783.82        42.19 o                         
   8   6   7       1045.54       1027.29        17.56 o                         
   9   6   7          0.12          6.96         4.46 o                         
  10   6   7        861.81        905.03        19.46 o                         
  11   6   7       1399.61       1408.52        27.09 o                         
  12   6   7        118.00        114.45         9.75 o                         
 -10   7   7        116.66        111.62        13.00 o                         
  -9   7   7        101.92         99.48         9.10 o                         
  -8   7   7         73.10         83.53         7.52 o                         
  -7   7   7          1.04          8.07         4.63 o                         
  -6   7   7        430.62        431.51        13.56 o                         
  -5   7   7        193.25        191.04        10.97 o                         
  -4   7   7         40.28         63.09         6.52 o                         
  -3   7   7        225.66        221.07         9.71 o                         
  -2   7   7       1346.54       1344.52        22.95 o                         
  -1   7   7         73.09         73.54        11.11 o                         
   0   7   7        174.04        187.92        11.32 o                         
   1   7   7        995.94        991.45        21.82 o                         
   2   7   7        965.23        933.76        17.75 o                         
   3   7   7         53.53         58.67         6.38 o                         
   4   7   7          6.91          7.88         4.19 o                         
   5   7   7        704.13        660.63        17.95 o                         
   6   7   7        210.39        226.44        11.39 o                         
   7   7   7          7.43          7.08         4.97 o                         
   8   7   7         57.41         46.93         6.69 o                         
   9   7   7        502.57        559.25        17.20 o                         
  -6   8   7        234.57        274.36        15.36 o                         
  -5   8   7         43.85         34.94         6.85 o                         
  -4   8   7        800.34        797.08        20.82 o                         
  -3   8   7        878.47        874.51        26.96 o                         
  -2   8   7         40.40         47.65         9.09 o                         
  -1   8   7        299.09        278.77        17.24 o                         
   0   8   7        931.98        889.41        22.23 o                         
   1   8   7        586.99        557.92        17.83 o                         
   2   8   7          0.28         -4.04         5.90 o                         
   3   8   7        908.37        918.39        24.77 o                         
   4   8   7        607.03        600.09        15.49 o                         
   5   8   7         54.15         38.32         6.60 o                         
   6   8   7        300.24        354.21        19.27 o                         
 -18   0   8        213.40        198.93        20.06 o                         
 -17   0   8       1273.86       1350.45        38.09 o                         
 -16   0   8       1201.25       1162.28        30.47 o                         
 -15   0   8        178.45        169.84        10.36 o                         
 -14   0   8       1469.92       1486.84        31.67 o                         
 -13   0   8       3398.25       3539.87        56.56 o                         
 -12   0   8       1585.37       1523.11        33.53 o                         
 -11   0   8       1813.72       1768.59        28.05 o                         
 -10   0   8       3739.21       3689.87        37.47 o                         
  -9   0   8       9070.15       8641.02        67.97 o                         
  -8   0   8        716.06        722.96        12.89 o                         
  -7   0   8       4561.68       4462.18        42.81 o                         
  -6   0   8       6185.78       6240.15        63.81 o                         
  -5   0   8       9770.94       9273.54        69.65 o                         
  -4   0   8       8795.32       9262.08        71.63 o                         
  -3   0   8      14188.87      14660.13        99.29 o                         
  -2   0   8      10496.30      10636.58        85.91 o                         
  -1   0   8       6154.16       6329.72        43.23 o                         
   0   0   8      13235.98      12802.50        86.41 o                         
   1   0   8      24039.63      24358.61       134.01 o                         
   2   0   8      27187.04      27156.15       184.86 o                         
   3   0   8       1867.23       1947.40        21.11 o                         
   4   0   8      30845.69      30475.28       173.11 o                         
   5   0   8      18332.10      19354.23       109.03 o                         
   6   0   8       5068.29       4841.32        33.15 o                         
   7   0   8       3755.27       3527.99        26.55 o                         
   8   0   8       7794.92       7604.69        52.73 o                         
   9   0   8       2594.76       2712.51        26.01 o                         
  10   0   8        674.55        615.02        11.87 o                         
  11   0   8       4559.03       4346.59        45.62 o                         
  12   0   8       1469.25       1486.30        22.64 o                         
  13   0   8        340.78        313.86        13.06 o                         
  14   0   8       1237.77       1230.34        24.72 o                         
  15   0   8       2516.52       2493.95        46.99 o                         
  16   0   8        666.62        691.21        25.76 o                         
  17   0   8         45.22         24.02        11.00 o                         
 -18   1   8        144.75        178.70        12.20 o                         
 -17   1   8          0.11         -1.73         4.22 o                         
 -16   1   8          3.12          6.72         3.58 o                         
 -15   1   8        303.68        330.65        10.81 o                         
 -14   1   8         10.47         10.18         3.09 o                         
 -13   1   8         44.31         34.30         4.45 o                         
 -12   1   8         26.44         26.73         3.43 o                         
 -11   1   8         26.94         33.17         3.36 o                         
 -10   1   8        269.57        257.20         6.57 o                         
  -9   1   8       1262.68       1201.06        18.39 o                         
  -8   1   8        438.30        410.03         9.34 o                         
  -7   1   8       1031.59       1005.21        17.88 o                         
  -6   1   8          1.76          3.83         3.01 o                         
  -5   1   8        254.26        251.57         5.62 o                         
  -4   1   8       2845.04       2905.17        19.87 o                         
  -3   1   8       1453.54       1654.39        15.87 o                         
  -2   1   8        243.32        248.80         6.34 o                         
  -1   1   8       2282.37       2190.19        13.85 o                         
   0   1   8       1092.43       1153.88         9.35 o                         
   1   1   8        341.48        256.91         5.81 o                         
   2   1   8         23.42         16.23         3.24 o                         
   3   1   8       2908.89       3057.88        18.04 o                         
   4   1   8       1867.96       1919.63        15.07 o                         
   5   1   8        360.39        343.02         6.96 o                         
   6   1   8       1661.06       1625.98        14.39 o                         
   7   1   8        668.17        720.74         6.74 o                         
   8   1   8       1010.07        960.71         9.52 o                         
   9   1   8       1291.05       1233.22        11.07 o                         
  10   1   8        389.57        386.24         6.42 o                         
  11   1   8         59.38         60.75         3.90 o                         
  12   1   8         10.27          7.18         2.91 o                         
  13   1   8        243.81        227.35         7.99 o                         
  14   1   8         21.26         20.34         3.97 o                         
  15   1   8          2.15          0.40         3.80 o                         
  16   1   8         19.72         23.06         5.42 o                         
  17   1   8        172.59        166.23        15.92 o                         
 -17   2   8        332.83        360.08        13.96 o                         
 -16   2   8        916.19        953.64        20.41 o                         
 -15   2   8        276.74        310.28        10.70 o                         
 -14   2   8       1310.27       1350.50        20.19 o                         
 -13   2   8       3588.95       3521.56        32.45 o                         
 -12   2   8        719.32        752.44        11.83 o                         
 -11   2   8        614.63        604.39         9.67 o                         
 -10   2   8       3764.53       3674.81        29.85 o                         
  -9   2   8       6065.56       5902.12        40.64 o                         
  -8   2   8         25.85         50.90         7.53 o                         
  -7   2   8       3452.91       3471.76        25.62 o                         
  -6   2   8       4535.79       4547.16        30.28 o                         
  -5   2   8       3588.96       3580.67        24.61 o                         
  -4   2   8       5553.47       5675.71        33.20 o                         
  -3   2   8       8719.99       8993.53        46.22 o                         
  -2   2   8       7360.09       7558.11        39.72 o                         
  -1   2   8        235.49        240.61         7.08 o                         
   0   2   8      10865.27      10455.78        50.89 o                         
   1   2   8       6717.74       7056.90        36.12 o                         
   2   2   8       4936.03       4825.40        27.53 o                         
   3   2   8        305.12        305.61         4.72 o                         
   4   2   8       5461.98       5399.67        30.14 o                         
   5   2   8       4022.30       4082.84        23.69 o                         
   6   2   8       6775.22       6600.88        34.43 o                         
   7   2   8       1974.29       1902.92        17.36 o                         
   8   2   8       5320.14       5266.79        33.22 o                         
   9   2   8       2337.20       2267.64        18.03 o                         
  10   2   8         48.83         54.76         3.27 o                         
  11   2   8       2054.56       2058.61        18.64 o                         
  12   2   8       2895.86       2813.24        25.10 o                         
  13   2   8        376.20        356.07         8.67 o                         
  14   2   8        246.59        227.26         9.35 o                         
  15   2   8       1946.43       2054.67        28.09 o                         
  16   2   8        656.26        603.99        16.64 o                         
 -17   3   8          0.37         -3.29         4.38 o                         
 -16   3   8        172.12        157.05         9.70 o                         
 -15   3   8        653.02        635.52        15.54 o                         
 -14   3   8        822.89        813.47        14.63 o                         
 -13   3   8        352.03        380.57         9.47 o                         
 -12   3   8        433.92        393.11         9.98 o                         
 -11   3   8       2453.92       2481.26        25.49 o                         
 -10   3   8          3.71         14.85         2.61 o                         
  -9   3   8       1518.87       1491.28        18.44 o                         
  -8   3   8       4485.17       4358.54        32.70 o                         
  -7   3   8       3459.02       3487.53        27.17 o                         
  -6   3   8       1223.47       1282.73        21.76 o                         
  -5   3   8       5795.13       5915.58        37.41 o                         
  -4   3   8       4434.75       4592.04        30.46 o                         
  -3   3   8       3028.91       2908.68        22.12 o                         
  -2   3   8       6340.39       6161.25        38.14 o                         
  -1   3   8       3371.76       3571.58        27.58 o                         
   0   3   8       6311.96       6370.22        40.47 o                         
   1   3   8        137.04        161.87         7.64 o                         
   2   3   8       5917.27       5734.07        35.23 o                         
   3   3   8       1415.02       1497.04        15.53 o                         
   4   3   8       3795.81       3785.69        26.07 o                         
   5   3   8        674.79        647.60        10.22 o                         
   6   3   8       3337.27       3449.92        31.39 o                         
   7   3   8       1875.38       1921.96        17.01 o                         
   8   3   8        499.06        473.58         9.70 o                         
   9   3   8       2003.57       1962.60        19.18 o                         
  10   3   8       2989.22       2964.49        25.63 o                         
  11   3   8       1104.71       1122.45        14.12 o                         
  12   3   8          9.61          9.14         2.81 o                         
  13   3   8       1741.33       1723.50        20.34 o                         
  14   3   8        793.51        806.43        16.72 o                         
  15   3   8        260.42        269.29        12.61 o                         
  16   3   8        251.17        262.57        13.00 o                         
 -16   4   8         52.92         52.09         7.08 o                         
 -15   4   8         26.05         18.03         5.00 o                         
 -14   4   8        475.41        500.41        13.34 o                         
 -13   4   8        401.13        406.98         9.65 o                         
 -12   4   8         95.99         89.23         5.66 o                         
 -11   4   8        201.38        208.55        10.97 o                         
 -10   4   8        378.98        394.55         8.86 o                         
  -9   4   8        748.26        725.06        11.90 o                         
  -8   4   8          1.03          4.93         2.37 o                         
  -7   4   8        159.13        180.53         6.05 o                         
  -6   4   8        288.74        304.83         6.58 o                         
  -5   4   8        695.83        675.37        10.17 o                         
  -4   4   8          0.68          9.66         4.20 o                         
  -3   4   8       1257.22       1273.27        17.70 o                         
  -2   4   8        660.38        653.56        14.43 o                         
  -1   4   8        257.05        268.21        14.22 o                         
   0   4   8         26.76         24.04         8.25 o                         
   1   4   8       1693.27       1732.89        23.38 o                         
   2   4   8        770.01        811.21        18.95 o                         
   3   4   8        142.32        145.43        10.98 o                         
   4   4   8        586.62        595.01        10.27 o                         
   5   4   8       1593.12       1518.85        16.39 o                         
   6   4   8        412.15        452.52         9.40 o                         
   7   4   8        494.29        520.38         9.52 o                         
   8   4   8       1332.98       1315.19        19.42 o                         
   9   4   8        245.62        225.69        10.23 o                         
  10   4   8         47.90         58.75         5.03 o                         
  11   4   8        645.19        717.27        13.14 o                         
  12   4   8        450.36        401.08        10.35 o                         
  13   4   8         68.52         73.27         6.40 o                         
  14   4   8        101.74        103.50         7.86 o                         
  15   4   8        175.27        159.03        11.77 o                         
 -14   5   8        527.03        505.25        18.44 o                         
 -13   5   8        256.62        252.98        10.89 o                         
 -12   5   8       1339.15       1366.14        23.56 o                         
 -11   5   8       2291.57       2316.11        30.58 o                         
 -10   5   8        109.17        117.23         6.42 o                         
  -9   5   8       2264.95       2240.60        26.61 o                         
  -8   5   8       3051.51       2982.41        29.73 o                         
  -7   5   8       4668.21       4673.16        39.58 o                         
  -6   5   8        945.61        902.85        12.79 o                         
  -5   5   8       2586.85       2632.51        24.24 o                         
  -4   5   8       3987.81       3938.02        31.61 o                         
  -3   5   8       2059.50       2073.37        22.06 o                         
  -2   5   8       2260.33       2211.24        24.59 o                         
  -1   5   8       3970.48       4109.89        33.32 o                         
   0   5   8       4736.44       4814.59        39.46 o                         
   1   5   8        117.98        152.38         7.38 o                         
   2   5   8       4925.53       4918.97        40.73 o                         
   3   5   8       3598.09       3561.75        32.76 o                         
   4   5   8       1833.41       1921.27        22.47 o                         
   5   5   8       1223.59       1217.20        21.09 o                         
   6   5   8       4858.96       4763.61        39.00 o                         
   7   5   8       1193.72       1189.01        17.30 o                         
   8   5   8        119.82        140.58         6.74 o                         
   9   5   8       3163.39       3228.50        32.66 o                         
  10   5   8       2489.88       2379.83        29.10 o                         
  11   5   8       1210.25       1257.59        24.46 o                         
  12   5   8          7.97          6.55         5.13 o                         
  13   5   8       1517.68       1622.36        28.51 o                         
 -13   6   8        116.56         95.96         9.76 o                         
 -12   6   8          3.24         -1.96         4.53 o                         
 -11   6   8        256.64        251.64        10.44 o                         
 -10   6   8         36.35         40.22         6.21 o                         
  -9   6   8        160.61        162.46         8.08 o                         
  -8   6   8          3.85         -1.89         3.46 o                         
  -7   6   8         14.51         11.52         3.38 o                         
  -6   6   8         26.58         39.67         6.09 o                         
  -5   6   8         67.08         72.60         5.18 o                         
  -4   6   8         11.57         21.81         5.98 o                         
  -3   6   8          5.14         11.15         3.31 o                         
  -2   6   8         92.29         79.12         6.80 o                         
  -1   6   8          0.55          1.15         4.05 o                         
   0   6   8        393.44        373.18         9.62 o                         
   1   6   8          5.73          7.24         2.98 o                         
   2   6   8        125.90        124.58         7.12 o                         
   3   6   8          0.19          6.27         6.61 o                         
   4   6   8         10.38          7.11         3.79 o                         
   5   6   8          3.74          4.08         5.21 o                         
   6   6   8        143.23        143.10         7.57 o                         
   7   6   8        102.54        105.39         6.66 o                         
   8   6   8         69.40         67.87         7.11 o                         
   9   6   8          2.18          9.65         4.98 o                         
  10   6   8         21.91         32.43         6.85 o                         
  11   6   8        234.67        225.62        15.12 o                         
  12   6   8          1.30         14.05         5.75 o                         
 -10   7   8          8.65         16.37         5.89 o                         
  -9   7   8        623.84        620.00        22.51 o                         
  -8   7   8       1143.09       1157.78        24.55 o                         
  -7   7   8       1066.79       1047.34        21.20 o                         
  -6   7   8          2.07          8.81         3.79 o                         
  -5   7   8       1436.33       1396.01        21.38 o                         
  -4   7   8       1742.87       1717.95        24.92 o                         
  -3   7   8        747.34        737.95        18.45 o                         
  -2   7   8        662.09        656.99        20.35 o                         
  -1   7   8       1554.90       1483.70        23.02 o                         
   0   7   8       1059.67       1092.47        20.57 o                         
   1   7   8          0.11          6.17         3.63 o                         
   2   7   8       1069.82       1097.00        20.41 o                         
   3   7   8       1449.54       1399.39        22.56 o                         
   4   7   8       1143.03       1186.31        22.05 o                         
   5   7   8        342.25        319.51        12.48 o                         
   6   7   8       1468.23       1461.05        25.64 o                         
   7   7   8       1170.84       1163.01        26.10 o                         
   8   7   8        226.43        227.27        12.52 o                         
   9   7   8        788.39        799.93        23.39 o                         
  -6   8   8        489.91        487.47        20.46 o                         
  -5   8   8        427.78        394.68        19.47 o                         
  -4   8   8        204.43        205.43        12.60 o                         
  -3   8   8        201.75        184.50        13.56 o                         
  -2   8   8        460.88        462.98        17.12 o                         
  -1   8   8        118.38        136.79        10.68 o                         
   0   8   8        625.71        661.86        19.40 o                         
   1   8   8        211.90        186.22        12.11 o                         
   2   8   8        530.29        584.66        19.21 o                         
   3   8   8         25.83         13.01         5.33 o                         
   4   8   8       1225.13       1139.56        27.48 o                         
   5   8   8        377.95        328.53        13.95 o                         
 -18   1   9       1065.59       1139.25        24.51 o                         
 -17   1   9        487.10        465.80        13.87 o                         
 -16   1   9         13.09         18.74         4.67 o                         
 -15   1   9        298.40        294.98         9.92 o                         
 -14   1   9       3056.98       3033.78        32.80 o                         
 -13   1   9        288.83        304.86         9.83 o                         
 -12   1   9        255.23        254.14         8.34 o                         
 -11   1   9       4345.53       4302.70        36.39 o                         
 -10   1   9       7145.59       7110.19        61.07 o                         
  -9   1   9        436.83        453.44         7.90 o                         
  -8   1   9        599.90        611.33        12.14 o                         
  -7   1   9      16247.34      15868.61        81.18 o                         
  -6   1   9       6673.46       6911.71        42.36 o                         
  -5   1   9          0.55         16.83         3.35 o                         
  -4   1   9       2814.54       2675.61        21.62 o                         
  -3   1   9      24053.60      23958.59       111.52 o                         
  -2   1   9        435.73        532.05        10.04 o                         
  -1   1   9       5474.44       5854.11        31.55 o                         
   0   1   9      12725.57      12884.98        56.81 o                         
   1   1   9      12954.33      13219.88        55.04 o                         
   2   1   9        959.56        918.53        10.34 o                         
   3   1   9       4419.49       4403.56        24.62 o                         
   4   1   9      16810.03      16797.24        78.37 o                         
   5   1   9       4127.62       4080.69        22.63 o                         
   6   1   9       4198.86       4127.94        24.22 o                         
   7   1   9       6640.17       6803.32        35.44 o                         
   8   1   9      11237.85      11064.73        52.71 o                         
   9   1   9        318.69        318.07         5.50 o                         
  10   1   9       2974.11       2975.21        22.52 o                         
  11   1   9       3502.69       3445.83        28.63 o                         
  12   1   9       2866.43       2783.42        25.17 o                         
  13   1   9         53.91         59.94         4.78 o                         
  14   1   9       1053.25       1053.79        17.10 o                         
  15   1   9       1462.19       1467.93        24.97 o                         
  16   1   9        128.07        125.13         9.88 o                         
  17   1   9        544.79        532.87        17.72 o                         
 -17   2   9        176.93        205.79        10.85 o                         
 -16   2   9        939.02       1037.33        20.82 o                         
 -15   2   9        145.81        140.38         8.27 o                         
 -14   2   9          0.64          0.55         3.00 o                         
 -13   2   9        783.23        793.31        14.08 o                         
 -12   2   9       2179.14       2169.30        29.31 o                         
 -11   2   9        247.49        216.75         6.74 o                         
 -10   2   9          3.78          2.78         2.00 o                         
  -9   2   9       2579.39       2540.99        22.86 o                         
  -8   2   9       1494.58       1522.46        21.27 o                         
  -7   2   9       1037.93        986.91        18.34 o                         
  -6   2   9        338.29        304.38         7.17 o                         
  -5   2   9       3581.22       3661.70        25.34 o                         
  -4   2   9         68.82         90.66         4.50 o                         
  -3   2   9       1048.69       1047.44         9.93 o                         
  -2   2   9       2756.30       2837.70        21.14 o                         
  -1   2   9       7121.32       7317.13        38.98 o                         
   0   2   9         15.11         26.93         3.10 o                         
   1   2   9       1747.75       1812.22        17.73 o                         
   2   2   9       5007.98       5024.33        29.79 o                         
   3   2   9       2423.74       2268.54        14.91 o                         
   4   2   9        526.29        487.41        10.94 o                         
   5   2   9        804.09        772.12        12.86 o                         
   6   2   9       3695.06       3579.31        22.13 o                         
   7   2   9         11.26         22.10         4.29 o                         
   8   2   9        886.18        904.76        12.70 o                         
   9   2   9        626.12        625.98         8.89 o                         
  10   2   9       1878.13       1885.41        18.16 o                         
  11   2   9          2.42          5.51         2.43 o                         
  12   2   9        800.11        777.66        11.48 o                         
  13   2   9        843.72        838.87        13.96 o                         
  14   2   9        537.86        522.09        18.22 o                         
  15   2   9         96.79        111.99         7.75 o                         
  16   2   9        156.27        125.07         9.78 o                         
 -17   3   9        246.52        266.05        14.37 o                         
 -16   3   9         93.66        115.24         8.34 o                         
 -15   3   9          1.90          2.20         3.68 o                         
 -14   3   9        534.79        552.39        12.01 o                         
 -13   3   9        229.84        232.06         9.94 o                         
 -12   3   9         26.13         36.28         4.37 o                         
 -11   3   9       2016.85       1993.02        22.51 o                         
 -10   3   9       2320.49       2316.52        23.17 o                         
  -9   3   9         54.57         90.88         4.88 o                         
  -8   3   9        993.34        978.38        12.97 o                         
  -7   3   9       8236.20       7896.15        50.30 o                         
  -6   3   9       3473.82       3618.16        30.80 o                         
  -5   3   9        587.11        597.89        10.60 o                         
  -4   3   9       2087.61       2058.46        25.63 o                         
  -3   3   9       6701.87       6612.02        49.92 o                         
  -2   3   9        524.25        554.54        11.27 o                         
  -1   3   9       2180.05       2177.60        21.18 o                         
   0   3   9       5217.75       5363.54        36.12 o                         
   1   3   9       3410.09       3488.40        24.03 o                         
   2   3   9        216.81        202.31         5.89 o                         
   3   3   9       4402.03       4567.50        31.12 o                         
   4   3   9       4640.26       4828.16        37.11 o                         
   5   3   9         12.30         24.14         7.06 o                         
   6   3   9        772.32        766.69        15.66 o                         
   7   3   9        459.83        453.74         9.06 o                         
   8   3   9       2803.84       2804.24        23.20 o                         
   9   3   9        101.62         97.79         4.36 o                         
  10   3   9        447.78        440.65         8.02 o                         
  11   3   9        500.46        482.25         8.79 o                         
  12   3   9        553.08        561.46        10.85 o                         
  13   3   9         37.83         37.45         4.99 o                         
  14   3   9        585.66        565.35        14.12 o                         
  15   3   9        422.34        411.09        14.38 o                         
  16   3   9         31.15         28.81         8.39 o                         
 -16   4   9       1168.98       1221.86        25.27 o                         
 -15   4   9        443.47        455.99        14.25 o                         
 -14   4   9          9.72         11.73         3.86 o                         
 -13   4   9        429.55        426.44        10.40 o                         
 -12   4   9       2448.03       2436.52        29.30 o                         
 -11   4   9         57.29         55.53         4.87 o                         
 -10   4   9         62.63         70.61         4.92 o                         
  -9   4   9       2839.28       2854.10        27.48 o                         
  -8   4   9       2302.77       2376.59        22.81 o                         
  -7   4   9         15.36         16.04         2.38 o                         
  -6   4   9       2176.75       2106.54        19.41 o                         
  -5   4   9      13985.70      13621.62        77.43 o                         
  -4   4   9       1877.73       1900.67        19.61 o                         
  -3   4   9       1683.64       1651.16        20.25 o                         
  -2   4   9       5280.68       5268.07        38.32 o                         
  -1   4   9      11594.78      11214.19        73.60 o                         
   0   4   9        138.33        139.78         6.16 o                         
   1   4   9       1833.39       1832.51        18.39 o                         
   2   4   9       7784.63       7899.72        58.76 o                         
   3   4   9       4510.69       4587.66        36.48 o                         
   4   4   9       1008.38        949.28        14.62 o                         
   5   4   9       2014.88       1930.21        19.84 o                         
   6   4   9       5361.20       5379.79        39.99 o                         
   7   4   9       1087.57       1084.38        17.55 o                         
   8   4   9       1197.97       1179.33        18.76 o                         
   9   4   9       1493.31       1478.53        20.08 o                         
  10   4   9       1797.46       1809.10        23.44 o                         
  11   4   9        198.58        214.87         8.59 o                         
  12   4   9        955.93        938.26        16.08 o                         
  13   4   9       1185.94       1221.81        22.13 o                         
  14   4   9        472.21        456.48        17.08 o                         
  15   4   9        233.63        245.73        15.05 o                         
 -14   5   9         27.74         25.16         6.16 o                         
 -13   5   9         43.65         39.90         5.42 o                         
 -12   5   9         61.94         62.60         5.55 o                         
 -11   5   9         10.92          4.33         4.22 o                         
 -10   5   9         17.34         22.34         5.74 o                         
  -9   5   9        116.32        136.47         6.95 o                         
  -8   5   9         19.76         31.98         4.15 o                         
  -7   5   9          6.27         21.12         3.47 o                         
  -6   5   9          6.13         11.26         3.87 o                         
  -5   5   9         14.21         18.66         3.02 o                         
  -4   5   9         80.89        106.07         5.38 o                         
  -3   5   9         78.20         84.27         4.90 o                         
  -2   5   9         95.20        111.75         5.80 o                         
  -1   5   9        252.10        239.57         6.71 o                         
   0   5   9        199.86        192.27         6.70 o                         
   1   5   9         38.20         49.87        12.61 o                         
   2   5   9        310.18        315.52         9.10 o                         
   3   5   9         17.31         21.50         3.78 o                         
   4   5   9         83.06         80.32         5.22 o                         
   5   5   9         85.92        103.49         6.35 o                         
   6   5   9          0.05         10.36         4.76 o                         
   7   5   9        271.43        267.75         8.24 o                         
   8   5   9          4.44          8.51         2.93 o                         
   9   5   9          0.02          0.98         2.92 o                         
  10   5   9        133.99        144.63         7.84 o                         
  11   5   9         91.21         76.17         7.63 o                         
  12   5   9          0.96          9.83         4.59 o                         
  13   5   9          5.03         -9.28         5.17 o                         
 -12   6   9       1388.93       1419.98        24.70 o                         
 -11   6   9        265.38        281.77        12.06 o                         
 -10   6   9         62.48         70.09         6.19 o                         
  -9   6   9       1771.61       1778.71        23.41 o                         
  -8   6   9       1299.12       1275.66        19.09 o                         
  -7   6   9        215.61        229.35         8.76 o                         
  -6   6   9        862.23        857.30        15.10 o                         
  -5   6   9       4717.82       4643.97        41.39 o                         
  -4   6   9        661.18        686.32        12.67 o                         
  -3   6   9        285.84        289.05         8.82 o                         
  -2   6   9       3032.10       2956.16        31.56 o                         
  -1   6   9       5434.25       5318.61        47.60 o                         
   0   6   9        219.41        232.18        10.14 o                         
   1   6   9       1059.83       1076.97        17.93 o                         
   2   6   9       3684.06       3686.90        37.34 o                         
   3   6   9       2826.58       2805.28        31.53 o                         
   4   6   9        118.86        127.85         7.15 o                         
   5   6   9        993.70        948.64        19.25 o                         
   6   6   9       3574.94       3646.81        37.45 o                         
   7   6   9        275.64        263.46        10.63 o                         
   8   6   9        738.10        721.16        17.81 o                         
   9   6   9       1167.94       1204.48        24.75 o                         
  10   6   9       1166.34       1281.80        28.34 o                         
  11   6   9         16.11         23.78         6.69 o                         
 -10   7   9        267.05        281.54        14.88 o                         
  -9   7   9        166.50        159.25        11.18 o                         
  -8   7   9         75.79         82.11         8.35 o                         
  -7   7   9        527.64        493.90        15.45 o                         
  -6   7   9         59.30         55.44         5.61 o                         
  -5   7   9         98.28        101.87         7.07 o                         
  -4   7   9        125.88        133.84         9.28 o                         
  -3   7   9        717.70        717.31        14.45 o                         
  -2   7   9          6.52          4.77         3.47 o                         
  -1   7   9         26.03         18.13         3.81 o                         
   0   7   9        268.37        282.15        12.14 o                         
   1   7   9        700.08        714.39        24.44 o                         
   2   7   9         86.12         76.34         6.64 o                         
   3   7   9         23.70         28.01         5.03 o                         
   4   7   9        493.00        526.71        14.24 o                         
   5   7   9        221.90        212.99        11.20 o                         
   6   7   9        100.71         89.78         8.95 o                         
   7   7   9        155.55        152.01        12.74 o                         
   8   7   9        273.39        277.51        13.04 o                         
   9   7   9          1.97         -5.46         4.72 o                         
  -6   8   9        390.58        426.83        18.83 o                         
  -5   8   9        988.61        997.80        32.33 o                         
  -4   8   9        387.51        371.89        15.67 o                         
  -3   8   9        216.12        221.98        16.31 o                         
  -2   8   9        580.74        597.54        20.69 o                         
  -1   8   9        769.23        769.86        25.22 o                         
   0   8   9         16.37          9.72         6.15 o                         
   1   8   9        515.62        520.14        17.40 o                         
   2   8   9       1078.02       1080.08        25.72 o                         
   3   8   9        133.25        132.38        10.68 o                         
   4   8   9         62.74         55.82        11.20 o                         
   5   8   9        601.44        667.16        19.14 o                         
 -18   0  10        483.93        498.69        23.26 o                         
 -17   0  10        637.87        704.69        27.36 o                         
 -16   0  10        597.29        610.62        17.97 o                         
 -15   0  10       1813.08       1802.08        37.31 o                         
 -14   0  10        549.16        514.89        21.02 o                         
 -13   0  10        276.09        286.22        15.30 o                         
 -12   0  10       4355.98       4272.33        58.25 o                         
 -11   0  10       2412.58       2393.47        32.07 o                         
 -10   0  10        126.70        125.01         7.10 o                         
  -9   0  10       4204.18       4228.59        46.88 o                         
  -8   0  10      13934.59      13738.02       103.01 o                         
  -7   0  10       6360.38       6106.24        59.25 o                         
  -6   0  10         13.16         32.67         5.69 o                         
  -5   0  10      10911.44      10959.41        85.65 o                         
  -4   0  10      16645.87      16733.38       114.73 o                         
  -3   0  10       2872.67       2976.35        32.07 o                         
  -2   0  10       5867.70       6581.67        50.97 o                         
  -1   0  10      22031.60      20633.27       117.64 o                         
   0   0  10       8031.27       8455.88        59.34 o                         
   1   0  10       1779.02       1653.73        17.97 o                         
   2   0  10       3539.81       3449.46        32.58 o                         
   3   0  10      22599.06      23142.93       154.98 o                         
   4   0  10        927.53        934.87        17.61 o                         
   5   0  10        303.21        400.33         7.49 o                         
   6   0  10       5255.98       5191.33        40.05 o                         
   7   0  10      12220.10      11955.86        76.68 o                         
   8   0  10        214.31        220.95         6.16 o                         
   9   0  10        975.55        982.40        12.72 o                         
  10   0  10       5908.54       5789.64        47.13 o                         
  11   0  10       4077.62       4007.60        43.61 o                         
  12   0  10        168.40        170.12         8.43 o                         
  13   0  10       1754.52       1716.74        29.24 o                         
  14   0  10       3385.91       3507.44        59.09 o                         
  15   0  10        376.19        345.14        17.91 o                         
  16   0  10         65.26         49.85         9.50 o                         
 -17   1  10         49.87         68.07         6.80 o                         
 -16   1  10         37.72         38.97         5.57 o                         
 -15   1  10         74.93         75.70         6.32 o                         
 -14   1  10        323.60        326.59        11.12 o                         
 -13   1  10        105.30        107.53         6.91 o                         
 -12   1  10         25.07         36.73         4.84 o                         
 -11   1  10        263.27        255.42         7.32 o                         
 -10   1  10        474.43        487.34         9.19 o                         
  -9   1  10        767.03        765.07        11.30 o                         
  -8   1  10        172.70        166.53         7.66 o                         
  -7   1  10        254.12        268.46         7.69 o                         
  -6   1  10       3288.06       3246.33        26.55 o                         
  -5   1  10         49.05         48.93         3.24 o                         
  -4   1  10         59.18         63.64         4.91 o                         
  -3   1  10       1270.63       1241.70        14.47 o                         
  -2   1  10        109.86        138.57         3.76 o                         
  -1   1  10         11.82          7.57         3.01 o                         
   0   1  10         13.27         22.49         3.22 o                         
   1   1  10       1173.86       1124.08         9.17 o                         
   2   1  10        618.31        694.18        11.50 o                         
   3   1  10        315.62        285.75         6.11 o                         
   4   1  10        136.55        135.40         4.78 o                         
   5   1  10       2753.94       2757.61        29.37 o                         
   6   1  10        772.77        746.95        12.05 o                         
   7   1  10         50.62         69.14         4.82 o                         
   8   1  10       1331.31       1324.37        12.86 o                         
   9   1  10        486.16        488.97         6.96 o                         
  10   1  10         47.71         54.06         3.34 o                         
  11   1  10        134.36        121.93         4.87 o                         
  12   1  10        195.99        208.47         6.70 o                         
  13   1  10         68.40         60.46         5.66 o                         
  14   1  10        118.49        104.90         6.94 o                         
  15   1  10        163.68        153.38         9.68 o                         
  16   1  10        388.43        396.02        16.22 o                         
 -17   2  10        130.20        122.94         8.99 o                         
 -16   2  10        613.72        642.67        17.38 o                         
 -15   2  10       1069.36       1071.52        19.23 o                         
 -14   2  10        668.01        664.60        13.56 o                         
 -13   2  10         85.48         83.30         7.00 o                         
 -12   2  10        840.73        822.05        15.14 o                         
 -11   2  10       1086.71       1098.35        14.98 o                         
 -10   2  10        724.44        699.32        11.97 o                         
  -9   2  10        192.50        219.89         6.42 o                         
  -8   2  10       6049.71       5931.28        41.99 o                         
  -7   2  10       1305.70       1388.44        18.74 o                         
  -6   2  10       3647.09       3451.56        28.09 o                         
  -5   2  10       7094.45       6966.58        42.21 o                         
  -4   2  10      18282.09      18497.72        89.77 o                         
  -3   2  10       4929.49       5039.15        34.12 o                         
  -2   2  10         65.48         57.73         3.95 o                         
  -1   2  10      11820.49      11924.81        56.29 o                         
   0   2  10      16024.23      16112.43        78.51 o                         
   1   2  10        219.08        279.86         8.79 o                         
   2   2  10       2745.13       2831.90        18.77 o                         
   3   2  10      13262.08      13072.58        60.37 o                         
   4   2  10       3618.67       3805.99        23.09 o                         
   5   2  10        251.06        267.41         9.79 o                         
   6   2  10       8097.82       8029.82        45.15 o                         
   7   2  10       5345.16       5353.77        30.72 o                         
   8   2  10        144.38        143.48         4.25 o                         
   9   2  10        440.52        423.51         7.75 o                         
  10   2  10       5312.13       5321.86        38.88 o                         
  11   2  10       1638.96       1620.26        17.52 o                         
  12   2  10         19.60         18.31         3.10 o                         
  13   2  10        547.72        550.73        10.81 o                         
  14   2  10       1519.91       1539.38        23.47 o                         
  15   2  10        355.10        363.09        11.97 o                         
  16   2  10         31.94         26.43         9.30 o                         
 -16   3  10        151.88        165.93        10.31 o                         
 -15   3  10          6.32         -0.12         3.35 o                         
 -14   3  10        884.73        881.38        17.42 o                         
 -13   3  10        972.75        980.19        14.61 o                         
 -12   3  10        466.23        526.78        13.04 o                         
 -11   3  10         15.44         16.55         3.70 o                         
 -10   3  10       3780.67       3734.82        39.18 o                         
  -9   3  10        916.33        922.54        15.73 o                         
  -8   3  10       2020.48       1927.93        19.58 o                         
  -7   3  10        771.76        787.36        10.86 o                         
  -6   3  10       4434.20       4463.53        40.43 o                         
  -5   3  10       1239.32       1273.31        13.73 o                         
  -4   3  10        478.23        482.86        12.67 o                         
  -3   3  10       6545.25       6438.42        46.40 o                         
  -2   3  10       9772.13       9789.57        59.08 o                         
  -1   3  10        420.21        440.39        10.64 o                         
   0   3  10        700.57        720.19        15.62 o                         
   1   3  10      13335.76      13120.31        68.77 o                         
   2   3  10       4041.05       4036.34        29.55 o                         
   3   3  10         10.45         15.01         5.49 o                         
   4   3  10       3648.21       3715.53        31.94 o                         
   5   3  10       7683.00       7687.08        61.46 o                         
   6   3  10        243.08        260.05         7.63 o                         
   7   3  10        114.44        107.36         8.80 o                         
   8   3  10       3211.36       3204.02        26.78 o                         
   9   3  10       2379.33       2335.39        21.09 o                         
  10   3  10          7.67          6.37         2.39 o                         
  11   3  10        138.20        137.08         7.30 o                         
  12   3  10       2242.22       2243.14        21.59 o                         
  13   3  10        234.57        192.83         8.06 o                         
  14   3  10         55.53         48.38         5.65 o                         
  15   3  10        479.56        497.63        17.06 o                         
 -15   4  10        360.34        404.42        13.16 o                         
 -14   4  10        191.38        181.51         8.74 o                         
 -13   4  10         99.46        101.08         6.75 o                         
 -12   4  10         97.58        107.27         7.48 o                         
 -11   4  10        393.30        378.59         9.65 o                         
 -10   4  10        250.52        259.16         8.02 o                         
  -9   4  10        113.81        115.80         6.49 o                         
  -8   4  10        298.26        307.47         7.99 o                         
  -7   4  10       1077.86       1092.92        13.50 o                         
  -6   4  10         47.53         60.20         4.41 o                         
  -5   4  10        412.29        380.84         7.96 o                         
  -4   4  10       1785.05       1684.68        23.56 o                         
  -3   4  10        103.28        126.85         9.84 o                         
  -2   4  10         16.33         14.72         8.86 o                         
  -1   4  10       1333.44       1285.90        17.24 o                         
   0   4  10       1135.02       1114.48        15.39 o                         
   1   4  10         94.79        129.01         7.08 o                         
   2   4  10        834.25        799.62        13.28 o                         
   3   4  10       1829.26       1757.52        19.35 o                         
   4   4  10       1058.22       1041.87        15.19 o                         
   5   4  10          7.87          7.44         3.51 o                         
   6   4  10       1491.71       1458.09        17.63 o                         
   7   4  10       1256.71       1279.89        16.03 o                         
   8   4  10         92.72         87.69         6.20 o                         
   9   4  10        283.21        293.49         9.94 o                         
  10   4  10        671.28        684.42        13.91 o                         
  11   4  10        505.06        517.59        11.65 o                         
  12   4  10         27.11         29.24         5.37 o                         
  13   4  10        146.44        107.42         8.61 o                         
  14   4  10        179.45        177.86        13.28 o                         
 -14   5  10       1175.76       1218.61        25.10 o                         
 -13   5  10       1574.75       1566.14        35.45 o                         
 -12   5  10        827.36        855.65        15.65 o                         
 -11   5  10          4.24          9.81         3.49 o                         
 -10   5  10       2723.26       2708.58        29.99 o                         
  -9   5  10       2136.08       2127.40        26.33 o                         
  -8   5  10        351.02        353.12         9.33 o                         
  -7   5  10        582.00        598.40        12.17 o                         
  -6   5  10       3066.23       3082.97        28.26 o                         
  -5   5  10        368.59        398.69         8.32 o                         
  -4   5  10         21.63         20.25         3.65 o                         
  -3   5  10       5638.56       5563.48        44.58 o                         
  -2   5  10       3902.72       3926.97        35.41 o                         
  -1   5  10        427.23        467.55         9.51 o                         
   0   5  10        475.27        512.18         9.88 o                         
   1   5  10       9901.95       9708.29        64.93 o                         
   2   5  10       2401.09       2394.17        25.05 o                         
   3   5  10         57.26         58.84         4.54 o                         
   4   5  10       2282.96       2322.36        28.24 o                         
   5   5  10       7273.85       7143.40        55.96 o                         
   6   5  10        335.94        359.93        10.39 o                         
   7   5  10         36.84         38.17         4.67 o                         
   8   5  10       2712.44       2715.11        32.61 o                         
   9   5  10       3297.28       3346.24        34.62 o                         
  10   5  10         81.25         81.60         5.99 o                         
  11   5  10        375.03        398.18        14.69 o                         
  12   5  10       1559.46       1607.73        28.45 o                         
  13   5  10        520.80        520.83        17.01 o                         
 -12   6  10        107.86        112.20        10.01 o                         
 -11   6  10          2.83         -1.02         4.33 o                         
 -10   6  10        116.25        119.92         8.55 o                         
  -9   6  10          5.83          3.46         3.43 o                         
  -8   6  10         64.69         70.68         5.69 o                         
  -7   6  10          8.01          6.41         3.35 o                         
  -6   6  10          0.97          5.74         6.53 o                         
  -5   6  10         79.12         89.52         5.78 o                         
  -4   6  10        377.24        372.56        11.34 o                         
  -3   6  10         52.64         62.35         7.40 o                         
  -2   6  10          2.33          9.82         2.96 o                         
  -1   6  10        515.06        540.89        11.77 o                         
   0   6  10          0.66          8.29         2.80 o                         
   1   6  10         47.17         48.45         6.37 o                         
   2   6  10         86.79         83.65         6.29 o                         
   3   6  10        263.19        258.66         9.05 o                         
   4   6  10          5.23          5.94         3.38 o                         
   5   6  10          0.34         -2.43         3.09 o                         
   6   6  10        154.13        170.51         8.25 o                         
   7   6  10        138.19        138.46         7.96 o                         
   8   6  10          0.75         -1.68         3.97 o                         
   9   6  10         19.66         24.55         6.73 o                         
  10   6  10        161.22        171.47        11.94 o                         
  11   6  10         28.32         34.12         8.27 o                         
 -10   7  10        827.52        812.05        25.67 o                         
  -9   7  10        676.07        679.30        20.25 o                         
  -8   7  10        611.88        604.84        22.77 o                         
  -7   7  10        288.05        308.97        11.43 o                         
  -6   7  10       1837.67       1824.88        28.80 o                         
  -5   7  10        584.16        552.60        13.42 o                         
  -4   7  10         23.93         29.83         4.38 o                         
  -3   7  10       1349.86       1347.36        21.62 o                         
  -2   7  10       2266.69       2267.27        30.83 o                         
  -1   7  10        151.42        167.79        12.88 o                         
   0   7  10        253.90        261.39        11.01 o                         
   1   7  10       2174.29       2150.85        30.81 o                         
   2   7  10       1431.31       1394.49        24.74 o                         
   3   7  10          4.15          4.91         4.29 o                         
   4   7  10       1226.32       1239.51        23.72 o                         
   5   7  10       2164.16       2245.19        33.17 o                         
   6   7  10        489.28        481.63        14.95 o                         
   7   7  10         49.12         58.43         8.30 o                         
   8   7  10       1542.78       1607.54        29.55 o                         
   9   7  10        844.53        876.87        23.62 o                         
  -5   8  10        392.08        388.24        17.41 o                         
  -4   8  10        432.12        423.02        17.92 o                         
  -3   8  10        132.58        125.35        11.37 o                         
  -2   8  10          6.64         12.32         5.17 o                         
  -1   8  10        880.41        816.19        28.76 o                         
   0   8  10        363.54        349.20        16.18 o                         
   1   8  10          5.34          7.16         5.28 o                         
   2   8  10        186.17        162.59        14.10 o                         
   3   8  10       1318.58       1266.38        27.19 o                         
   4   8  10         57.72         40.37         7.25 o                         
 -17   1  11        323.06        328.13        13.29 o                         
 -16   1  11        779.96        823.42        21.13 o                         
 -15   1  11       2654.02       2665.37        40.53 o                         
 -14   1  11         57.70         78.61         8.06 o                         
 -13   1  11       1798.96       1774.53        26.79 o                         
 -12   1  11       2604.03       2582.04        30.64 o                         
 -11   1  11       4337.82       4284.86        35.00 o                         
 -10   1  11        184.85        198.72         6.23 o                         
  -9   1  11       2373.05       2349.87        22.44 o                         
  -8   1  11       3948.99       3860.85        34.07 o                         
  -7   1  11        446.26        477.13        11.94 o                         
  -6   1  11       8045.31       8014.31        46.28 o                         
  -5   1  11       7566.60       7675.04        42.87 o                         
  -4   1  11       7366.43       7143.51        39.87 o                         
  -3   1  11       1519.92       1626.72        14.76 o                         
  -2   1  11      22381.74      23338.29       108.46 o                         
  -1   1  11       9916.99      10080.39        51.47 o                         
   0   1  11       9498.16       9662.49        45.40 o                         
   1   1  11       2160.83       1911.93        17.18 o                         
   2   1  11      13497.45      13677.94        64.21 o                         
   3   1  11      10133.85      10248.13        50.72 o                         
   4   1  11       1409.92       1452.90        14.60 o                         
   5   1  11       9173.46       9128.97        47.24 o                         
   6   1  11       6712.31       6787.78        48.37 o                         
   7   1  11       3628.47       3622.76        22.84 o                         
   8   1  11        110.91        120.15         6.00 o                         
   9   1  11       7886.33       7661.56        43.41 o                         
  10   1  11       1803.72       1819.69        18.88 o                         
  11   1  11        327.22        315.46         9.05 o                         
  12   1  11       1211.67       1210.07        16.39 o                         
  13   1  11       3190.63       3170.46        32.90 o                         
  14   1  11        572.40        571.15        13.21 o                         
  15   1  11         24.13         22.03         5.11 o                         
  16   1  11       1214.33       1276.76        28.49 o                         
 -17   2  11        361.40        370.51        14.05 o                         
 -16   2  11         67.00         62.09         6.82 o                         
 -15   2  11        142.09        120.95         8.66 o                         
 -14   2  11        356.24        373.59        10.62 o                         
 -13   2  11        969.35        964.91        24.53 o                         
 -12   2  11         41.77         49.00         4.94 o                         
 -11   2  11        853.77        810.97        13.47 o                         
 -10   2  11       1060.07       1064.46        15.18 o                         
  -9   2  11        193.69        227.73         6.73 o                         
  -8   2  11       1667.42       1659.97        17.55 o                         
  -7   2  11        673.49        707.89        11.55 o                         
  -6   2  11       1703.94       1682.85        21.84 o                         
  -5   2  11         89.45        126.13         6.20 o                         
  -4   2  11       3840.75       3974.69        28.70 o                         
  -3   2  11        701.94        715.24        10.13 o                         
  -2   2  11       2243.69       2216.79        18.75 o                         
  -1   2  11        371.33        342.27         6.51 o                         
   0   2  11       4297.85       4303.38        26.45 o                         
   1   2  11       1171.62       1178.08        11.56 o                         
   2   2  11        828.45        802.73        13.55 o                         
   3   2  11       1764.93       1644.48        15.10 o                         
   4   2  11       2329.42       2354.56        22.27 o                         
   5   2  11        927.82        925.11        16.44 o                         
   6   2  11         66.12         53.87         7.90 o                         
   7   2  11       1647.01       1641.88        18.06 o                         
   8   2  11       1493.17       1553.91        14.22 o                         
   9   2  11       1675.10       1663.69        15.78 o                         
  10   2  11        171.04        165.55         5.62 o                         
  11   2  11       1746.66       1695.10        17.33 o                         
  12   2  11        466.79        479.86         8.57 o                         
  13   2  11        159.58        154.17         6.79 o                         
  14   2  11        270.29        264.13        10.70 o                         
  15   2  11        305.13        322.40        12.45 o                         
  16   2  11         15.54         17.22         6.35 o                         
 -16   3  11        203.23        223.07        11.79 o                         
 -15   3  11        417.62        437.16        13.36 o                         
 -14   3  11          4.90          4.69         3.72 o                         
 -13   3  11        804.52        820.55        14.08 o                         
 -12   3  11       1148.66       1181.71        19.32 o                         
 -11   3  11        520.58        508.40        11.34 o                         
 -10   3  11        161.94        161.78         7.34 o                         
  -9   3  11       1229.06       1231.75        16.53 o                         
  -8   3  11       1823.94       1785.06        18.99 o                         
  -7   3  11        144.80        146.22         5.46 o                         
  -6   3  11       1460.19       1436.11        19.34 o                         
  -5   3  11        409.46        466.30        10.60 o                         
  -4   3  11       3827.68       3735.13        26.28 o                         
  -3   3  11        484.94        490.03        11.92 o                         
  -2   3  11       3178.06       3181.10        27.65 o                         
  -1   3  11       3846.47       3898.96        27.74 o                         
   0   3  11       2322.87       2361.78        22.93 o                         
   1   3  11        409.98        460.84        10.97 o                         
   2   3  11       5113.86       5026.10        34.93 o                         
   3   3  11       1969.37       2008.39        23.18 o                         
   4   3  11        173.05        187.70         8.90 o                         
   5   3  11       1587.51       1517.63        17.86 o                         
   6   3  11       2762.12       2705.42        22.14 o                         
   7   3  11       2171.38       2149.56        23.84 o                         
   8   3  11        166.86        158.22         6.27 o                         
   9   3  11       2187.42       2177.90        22.13 o                         
  10   3  11        748.61        695.84        10.68 o                         
  11   3  11         65.23         65.57         4.32 o                         
  12   3  11        781.74        803.69        12.20 o                         
  13   3  11       1700.94       1655.49        21.55 o                         
  14   3  11        205.98        208.53        12.00 o                         
  15   3  11         28.55         16.60         7.33 o                         
 -15   4  11        414.96        443.89        17.16 o                         
 -14   4  11        336.78        336.20        12.06 o                         
 -13   4  11        689.39        671.73        14.17 o                         
 -12   4  11        376.56        405.12        11.36 o                         
 -11   4  11       1521.18       1517.75        21.58 o                         
 -10   4  11       1747.04       1743.55        21.31 o                         
  -9   4  11       2063.89       2095.54        23.24 o                         
  -8   4  11       1591.57       1594.70        18.81 o                         
  -7   4  11       3997.99       3940.28        31.58 o                         
  -6   4  11       5971.65       5908.65        41.44 o                         
  -5   4  11        850.91        823.85        13.71 o                         
  -4   4  11       2400.60       2295.40        20.97 o                         
  -3   4  11       2396.14       2450.30        22.79 o                         
  -2   4  11       4029.09       3932.66        32.49 o                         
  -1   4  11        518.79        448.07         9.13 o                         
   0   4  11       5696.15       5743.20        40.05 o                         
   1   4  11       2999.70       3235.80        28.79 o                         
   2   4  11       1584.70       1583.71        18.46 o                         
   3   4  11       4881.54       4638.05        36.41 o                         
   4   4  11       5718.88       5728.15        50.04 o                         
   5   4  11       3576.94       3609.42        32.06 o                         
   6   4  11          9.14         18.78         2.62 o                         
   7   4  11       6959.84       6904.02        52.14 o                         
   8   4  11       2079.82       2067.84        23.13 o                         
   9   4  11        256.00        266.97         7.81 o                         
  10   4  11        388.34        405.48        12.43 o                         
  11   4  11       2649.01       2650.82        28.80 o                         
  12   4  11        605.22        569.51        13.76 o                         
  13   4  11         44.42         54.54         6.97 o                         
  14   4  11        769.68        846.30        23.85 o                         
 -14   5  11         36.26         30.67         6.12 o                         
 -13   5  11         46.38         45.04         6.47 o                         
 -12   5  11         79.86         84.93         7.04 o                         
 -11   5  11         56.37         56.74         5.62 o                         
 -10   5  11         66.01         69.96         5.91 o                         
  -9   5  11         39.63         48.31         8.81 o                         
  -8   5  11         58.39         53.94         6.49 o                         
  -7   5  11         33.18         29.24         6.24 o                         
  -6   5  11          1.81          6.67         3.63 o                         
  -5   5  11        600.93        599.15        10.07 o                         
  -4   5  11         16.41         30.50         3.61 o                         
  -3   5  11         56.22         41.34         4.69 o                         
  -2   5  11        124.04        126.27         6.51 o                         
  -1   5  11          7.85          9.86         3.56 o                         
   0   5  11         15.30         18.56         4.03 o                         
   1   5  11        203.38        170.84         7.04 o                         
   2   5  11          6.30          8.03         2.75 o                         
   3   5  11        147.89        153.69         9.83 o                         
   4   5  11         90.29         86.57         5.98 o                         
   5   5  11          5.73         16.34         4.34 o                         
   6   5  11         65.34         61.28         4.95 o                         
   7   5  11          4.54          1.41         2.77 o                         
   8   5  11          1.81         -0.82         4.53 o                         
   9   5  11         89.82        104.02         6.90 o                         
  10   5  11         86.77         82.81         8.09 o                         
  11   5  11          3.03          5.27         4.96 o                         
  12   5  11          0.72          6.42         4.98 o                         
  13   5  11         30.38         36.12         7.71 o                         
 -12   6  11         20.64         32.76         5.93 o                         
 -11   6  11       1308.13       1337.96        33.81 o                         
 -10   6  11       1742.34       1721.89        24.94 o                         
  -9   6  11        527.09        531.03        12.73 o                         
  -8   6  11        924.42        882.60        15.82 o                         
  -7   6  11       2200.74       2181.95        28.48 o                         
  -6   6  11       2770.27       2708.21        35.91 o                         
  -5   6  11        212.35        212.08         8.05 o                         
  -4   6  11       2395.33       2310.55        27.34 o                         
  -3   6  11       1768.42       1765.58        24.81 o                         
  -2   6  11       1672.52       1654.82        21.59 o                         
  -1   6  11        271.20        273.97         8.90 o                         
   0   6  11       2899.70       2813.81        31.75 o                         
   1   6  11       1786.71       1790.66        23.38 o                         
   2   6  11        537.65        581.51        12.98 o                         
   3   6  11       1307.02       1325.87        19.73 o                         
   4   6  11       2428.23       2414.68        30.55 o                         
   5   6  11       1005.25       1056.84        19.26 o                         
   6   6  11          2.40          0.93         3.05 o                         
   7   6  11       2375.74       2396.48        35.35 o                         
   8   6  11       1442.27       1372.30        26.33 o                         
   9   6  11        622.20        689.02        18.75 o                         
  10   6  11        441.63        462.38        17.25 o                         
  11   6  11       2224.42       2277.88        39.46 o                         
  -9   7  11        116.55        114.90         9.47 o                         
  -8   7  11        194.96        183.25        11.77 o                         
  -7   7  11         61.61         73.42         7.58 o                         
  -6   7  11        354.23        362.34        16.97 o                         
  -5   7  11        212.23        217.78         9.91 o                         
  -4   7  11        200.75        217.29        10.13 o                         
  -3   7  11          7.49         10.56         4.01 o                         
  -2   7  11        543.45        513.17        13.56 o                         
  -1   7  11         36.59         45.42         6.23 o                         
   0   7  11        353.66        360.88        12.83 o                         
   1   7  11        204.72        209.05        11.96 o                         
   2   7  11        148.64        120.52         9.22 o                         
   3   7  11         76.03         73.35         8.35 o                         
   4   7  11         96.30         98.27         7.95 o                         
   5   7  11        211.45        205.32        11.36 o                         
   6   7  11        105.21         78.65         7.86 o                         
   7   7  11         26.56         14.42         6.10 o                         
   8   7  11          0.84          4.06         6.08 o                         
  -5   8  11         24.31         37.88         8.08 o                         
  -4   8  11        239.48        256.08        16.24 o                         
  -3   8  11        418.02        378.60        21.87 o                         
  -2   8  11        332.95        346.97        16.49 o                         
  -1   8  11         13.18         25.71         6.40 o                         
   0   8  11       1118.90       1148.92        28.46 o                         
   1   8  11        808.11        811.71        24.85 o                         
   2   8  11        103.46        107.70        10.82 o                         
   3   8  11        209.90        206.13        18.32 o                         
 -17   0  12        427.23        470.20        22.59 o                         
 -16   0  12        842.19        827.03        25.81 o                         
 -15   0  12          1.43         -4.76         4.64 o                         
 -14   0  12        123.73        154.64        22.12 o                         
 -13   0  12       3543.74       3515.03        58.76 o                         
 -12   0  12       3109.74       3084.70        39.88 o                         
 -11   0  12        204.89        205.02         9.32 o                         
 -10   0  12       2470.28       2384.11        29.85 o                         
  -9   0  12      18460.75      18161.35       139.79 o                         
  -8   0  12       2329.75       2500.34        32.56 o                         
  -7   0  12         48.20         46.11         6.83 o                         
  -6   0  12       5935.13       5863.47        55.28 o                         
  -5   0  12      13293.72      13664.99       104.50 o                         
  -4   0  12         80.50        156.06         7.33 o                         
  -3   0  12       4590.24       4521.13        40.35 o                         
  -2   0  12      14104.55      13848.63        94.99 o                         
  -1   0  12       4836.27       4837.52        35.69 o                         
   0   0  12      14945.39      15053.99       102.21 o                         
   1   0  12      11306.30      12096.36        79.94 o                         
   2   0  12      12652.62      12441.78        92.76 o                         
   3   0  12        281.60        366.54        10.54 o                         
   4   0  12       3381.13       3242.38        31.11 o                         
   5   0  12       7779.19       8058.98        69.62 o                         
   6   0  12       8868.09       8885.43        79.40 o                         
   7   0  12        328.58        303.86         7.76 o                         
   8   0  12       2261.65       2335.90        23.30 o                         
   9   0  12       5281.26       5251.90        49.58 o                         
  10   0  12       3112.01       3051.55        31.56 o                         
  11   0  12       1718.14       1666.86        26.65 o                         
  12   0  12       2391.22       2402.87        34.15 o                         
  13   0  12       2155.55       2140.81        41.48 o                         
  14   0  12         35.32         34.52         6.65 o                         
  15   0  12       1229.30       1288.62        36.13 o                         
  16   0  12       1432.80       1395.42        38.11 o                         
 -17   1  12          4.71         12.69         4.20 o                         
 -16   1  12         15.20         19.28         5.02 o                         
 -15   1  12         73.30         69.81         6.98 o                         
 -14   1  12         66.62         61.76         6.92 o                         
 -13   1  12         10.74          2.59         4.82 o                         
 -12   1  12         45.38         43.81         4.43 o                         
 -11   1  12        704.84        707.87        12.56 o                         
 -10   1  12        674.88        632.86        10.43 o                         
  -9   1  12          3.86          0.77         1.93 o                         
  -8   1  12       1242.39       1152.06        14.10 o                         
  -7   1  12       4023.37       4024.14        32.12 o                         
  -6   1  12        108.54        119.85         4.66 o                         
  -5   1  12         25.53         50.08         3.79 o                         
  -4   1  12       3047.97       2993.43        21.45 o                         
  -3   1  12        846.54        911.36        11.12 o                         
  -2   1  12       1325.82       1392.65        12.18 o                         
  -1   1  12       1308.66       1327.44        15.14 o                         
   0   1  12         15.23         23.94         3.46 o                         
   1   1  12        162.93        132.58         4.53 o                         
   2   1  12       2210.69       2094.56        17.69 o                         
   3   1  12        283.28        354.94         7.38 o                         
   4   1  12        566.47        480.32         8.04 o                         
   5   1  12         37.99         18.07         3.67 o                         
   6   1  12        667.36        719.14         8.31 o                         
   7   1  12        212.94        195.71         7.45 o                         
   8   1  12          1.53          6.29         1.74 o                         
   9   1  12         57.26         48.56         2.97 o                         
  10   1  12          1.49          0.21         1.82 o                         
  11   1  12        467.35        460.23         9.07 o                         
  12   1  12         31.28         25.14         3.75 o                         
  13   1  12        104.43        106.73         6.65 o                         
  14   1  12        208.45        201.72        11.25 o                         
  15   1  12        245.45        243.75        12.54 o                         
  16   1  12          5.92          7.17         6.60 o                         
 -17   2  12        514.59        582.93        16.01 o                         
 -16   2  12       1122.16       1158.78        22.56 o                         
 -15   2  12          4.14          7.28         3.71 o                         
 -14   2  12         66.61         61.78         5.59 o                         
 -13   2  12       2452.68       2551.04        32.56 o                         
 -12   2  12       1484.16       1469.10        19.89 o                         
 -11   2  12         88.54         94.86         6.93 o                         
 -10   2  12       1699.34       1689.41        22.19 o                         
  -9   2  12       4438.95       4406.99        36.03 o                         
  -8   2  12       2089.41       2134.20        20.05 o                         
  -7   2  12        588.97        581.60         8.95 o                         
  -6   2  12       3706.75       3632.05        25.63 o                         
  -5   2  12       6349.34       6332.09        38.82 o                         
  -4   2  12       1266.82       1153.53        16.88 o                         
  -3   2  12        992.71       1048.55        13.33 o                         
  -2   2  12       8898.55       8780.30        50.94 o                         
  -1   2  12       3875.58       3903.53        25.36 o                         
   0   2  12       1318.99       1338.70        13.96 o                         
   1   2  12       5242.72       5315.67        39.82 o                         
   2   2  12      12452.19      12371.13        60.88 o                         
   3   2  12       1185.33       1296.53        15.16 o                         
   4   2  12       3040.31       3057.87        26.91 o                         
   5   2  12       5467.69       5553.57        35.38 o                         
   6   2  12       4690.10       4651.27        31.24 o                         
   7   2  12        443.36        421.08        13.64 o                         
   8   2  12       2523.54       2492.49        24.24 o                         
   9   2  12       3623.00       3622.44        28.50 o                         
  10   2  12       1236.14       1259.97        13.88 o                         
  11   2  12        816.37        835.22        11.33 o                         
  12   2  12       1136.35       1084.99        13.08 o                         
  13   2  12        865.01        872.08        15.26 o                         
  14   2  12         46.30         30.77         5.77 o                         
  15   2  12        791.95        817.59        18.10 o                         
 -16   3  12          9.34          5.34         3.96 o                         
 -15   3  12       1018.72       1089.38        21.20 o                         
 -14   3  12       1300.53       1317.33        22.91 o                         
 -13   3  12          8.20         10.29         6.60 o                         
 -12   3  12        133.18        143.41         7.93 o                         
 -11   3  12       2554.25       2624.70        36.27 o                         
 -10   3  12        305.77        291.55        10.14 o                         
  -9   3  12        481.73        469.12        10.15 o                         
  -8   3  12       1653.74       1625.41        18.20 o                         
  -7   3  12       3818.49       3837.61        29.54 o                         
  -6   3  12         17.80         22.22         5.10 o                         
  -5   3  12       1884.57       1811.75        22.51 o                         
  -4   3  12       5118.59       5017.48        35.08 o                         
  -3   3  12       6695.09       6715.09        42.81 o                         
  -2   3  12        285.59        272.10        13.39 o                         
  -1   3  12        458.19        513.71         8.23 o                         
   0   3  12       8882.83       8383.73        51.84 o                         
   1   3  12       1168.68       1247.37        20.67 o                         
   2   3  12        978.76        926.98        21.31 o                         
   3   3  12       2430.45       2554.78        21.20 o                         
   4   3  12       4647.10       4634.59        34.88 o                         
   5   3  12        101.33         81.42         9.41 o                         
   6   3  12       2186.78       2080.18        18.64 o                         
   7   3  12       2514.29       2529.66        22.50 o                         
   8   3  12       2038.94       2092.69        22.73 o                         
   9   3  12        956.89        943.54        13.47 o                         
  10   3  12       1878.23       1825.10        20.32 o                         
  11   3  12       1259.29       1269.98        15.73 o                         
  12   3  12        231.96        217.46         8.67 o                         
  13   3  12        786.37        790.98        18.33 o                         
  14   3  12        609.54        583.78        16.88 o                         
  15   3  12        584.44        655.07        20.23 o                         
 -15   4  12         53.82         65.12         6.87 o                         
 -14   4  12          5.00         12.42         4.31 o                         
 -13   4  12        110.11        103.68         6.48 o                         
 -12   4  12        425.26        450.10        11.68 o                         
 -11   4  12          5.68         11.13         4.25 o                         
 -10   4  12        278.36        306.54         9.01 o                         
  -9   4  12       1141.37       1082.84        16.79 o                         
  -8   4  12        207.28        239.68         7.84 o                         
  -7   4  12          0.32         -3.72         3.68 o                         
  -6   4  12       1999.42       1941.45        19.84 o                         
  -5   4  12        629.70        616.71        12.81 o                         
  -4   4  12        101.13         97.96         7.17 o                         
  -3   4  12       1270.11       1272.04        17.78 o                         
  -2   4  12       1438.57       1393.19        16.53 o                         
  -1   4  12        880.68        900.26        15.25 o                         
   0   4  12        926.05        868.98        13.11 o                         
   1   4  12       1265.80       1232.56        15.24 o                         
   2   4  12        715.54        770.85        18.97 o                         
   3   4  12        298.88        274.13         9.13 o                         
   4   4  12        204.88        240.83         9.17 o                         
   5   4  12        791.61        777.46        12.84 o                         
   6   4  12        137.30        164.27         6.69 o                         
   7   4  12          4.86         11.78         2.77 o                         
   8   4  12        166.54        152.15         7.40 o                         
   9   4  12        442.02        442.14        10.23 o                         
  10   4  12        108.07        112.27         6.16 o                         
  11   4  12         52.39         43.69         4.42 o                         
  12   4  12        133.60        132.61         9.01 o                         
  13   4  12        162.64        170.98        11.82 o                         
  14   4  12          0.00          6.40         6.31 o                         
 -14   5  12       1029.86       1055.48        22.64 o                         
 -13   5  12         43.05         57.68         6.19 o                         
 -12   5  12         50.36         54.20         6.00 o                         
 -11   5  12       1670.76       1647.85        24.76 o                         
 -10   5  12        389.36        379.45        11.08 o                         
  -9   5  12        269.44        293.29         9.19 o                         
  -8   5  12        996.06       1001.14        16.26 o                         
  -7   5  12       4178.04       4088.50        35.31 o                         
  -6   5  12         11.43         27.28         4.43 o                         
  -5   5  12       1209.35       1198.41        15.16 o                         
  -4   5  12       6342.67       6222.03        46.67 o                         
  -3   5  12       5280.07       5173.28        43.67 o                         
  -2   5  12         95.20        100.59         7.61 o                         
  -1   5  12       2417.47       2355.16        24.50 o                         
   0   5  12       5706.29       5615.46        45.16 o                         
   1   5  12       1533.72       1553.57        22.85 o                         
   2   5  12       1387.73       1397.60        18.64 o                         
   3   5  12       1936.28       1950.17        24.50 o                         
   4   5  12       3874.59       3971.14        38.65 o                         
   5   5  12          0.24          2.24         3.62 o                         
   6   5  12        972.82        927.91        16.03 o                         
   7   5  12       2509.69       2573.37        28.88 o                         
   8   5  12       2287.33       2270.36        28.82 o                         
   9   5  12        480.43        504.88        13.58 o                         
  10   5  12       1248.57       1200.97        24.84 o                         
  11   5  12       1668.68       1734.26        30.29 o                         
  12   5  12        207.53        186.50        12.50 o                         
 -12   6  12          1.19          3.33         5.61 o                         
 -11   6  12          0.82          4.87         4.44 o                         
 -10   6  12         32.70         24.53         5.03 o                         
  -9   6  12        140.02        159.09         8.57 o                         
  -8   6  12         85.97         89.12         8.03 o                         
  -7   6  12         12.69         12.89         4.13 o                         
  -6   6  12        183.10        198.63         8.43 o                         
  -5   6  12        153.36        159.64         7.81 o                         
  -4   6  12        237.04        235.61        11.55 o                         
  -3   6  12         54.91         60.00         5.87 o                         
  -2   6  12         48.41         47.55         4.60 o                         
  -1   6  12        112.76        125.63         6.67 o                         
   0   6  12         84.39        121.89         6.21 o                         
   1   6  12         11.99         16.44         6.97 o                         
   2   6  12        275.11        279.66         9.77 o                         
   3   6  12          0.01         14.24         3.86 o                         
   4   6  12        188.07        185.31         9.61 o                         
   5   6  12          2.18          0.46         2.98 o                         
   6   6  12         79.31         79.11         8.23 o                         
   7   6  12          4.87         13.83         5.39 o                         
   8   6  12         27.75         36.32         5.98 o                         
   9   6  12         19.40         28.20         6.33 o                         
  10   6  12          2.77         -0.37         6.59 o                         
  11   6  12          0.06        -12.10         7.30 o                         
  -9   7  12         30.15         30.01         6.19 o                         
  -8   7  12       1265.94       1243.10        24.64 o                         
  -7   7  12       1583.35       1573.04        29.68 o                         
  -6   7  12         74.40         71.06         7.51 o                         
  -5   7  12        418.62        421.43        13.33 o                         
  -4   7  12       1821.53       1804.93        26.62 o                         
  -3   7  12       1495.33       1473.07        23.98 o                         
  -2   7  12        173.08        172.93        10.29 o                         
  -1   7  12        547.52        538.31        24.65 o                         
   0   7  12       1542.67       1603.94        28.06 o                         
   1   7  12        311.73        297.69        14.86 o                         
   2   7  12        511.86        532.86        21.18 o                         
   3   7  12       1660.79       1661.11        30.17 o                         
   4   7  12       1520.57       1539.22        29.34 o                         
   5   7  12         11.08         11.26         5.23 o                         
   6   7  12        785.56        818.03        19.54 o                         
   7   7  12       1051.94       1054.87        26.16 o                         
   8   7  12        276.48        312.03        18.48 o                         
  -4   8  12          1.14          0.65         8.65 o                         
  -3   8  12        179.46        167.04        13.20 o                         
  -2   8  12        811.07        828.78        25.05 o                         
  -1   8  12        111.01         97.46        11.52 o                         
   0   8  12        325.12        318.13        17.75 o                         
   1   8  12        426.02        383.01        18.13 o                         
   2   8  12        989.65       1041.94        26.62 o                         
   3   8  12          6.71         -3.78         6.21 o                         
 -17   1  13        598.26        571.67        16.01 o                         
 -16   1  13        508.00        551.72        15.78 o                         
 -15   1  13         23.69         32.72         5.57 o                         
 -14   1  13       1849.78       1844.95        27.74 o                         
 -13   1  13        357.60        361.59        10.44 o                         
 -12   1  13        351.09        345.25        10.62 o                         
 -11   1  13       1165.96       1215.11        16.10 o                         
 -10   1  13       4853.83       4809.07        37.67 o                         
  -9   1  13        753.80        706.66        11.03 o                         
  -8   1  13         35.84         50.64         3.62 o                         
  -7   1  13      12453.87      12074.58        65.15 o                         
  -6   1  13      10700.78      10755.93        58.40 o                         
  -5   1  13       2187.90       2188.95        18.06 o                         
  -4   1  13        593.60        612.01        11.74 o                         
  -3   1  13      18243.51      17975.34       100.55 o                         
  -2   1  13       4782.39       5079.88        33.98 o                         
  -1   1  13        390.87        461.59         8.97 o                         
   0   1  13       5233.21       5022.28        27.62 o                         
   1   1  13      17272.25      17245.83        81.65 o                         
   2   1  13        266.25        337.29         7.05 o                         
   3   1  13       1962.69       2114.25        16.34 o                         
   4   1  13      12921.34      12876.23        73.75 o                         
   5   1  13       5755.37       5720.18        34.50 o                         
   6   1  13         17.57         29.01         2.96 o                         
   7   1  13       2209.98       2210.36        17.62 o                         
   8   1  13       8454.13       8476.20        49.77 o                         
   9   1  13        485.02        510.22         7.38 o                         
  10   1  13        268.49        257.09         6.04 o                         
  11   1  13       1428.44       1453.51        16.50 o                         
  12   1  13       3673.74       3681.78        33.43 o                         
  13   1  13         43.46         42.14         4.67 o                         
  14   1  13        392.78        376.03        12.48 o                         
  15   1  13       1054.09       1065.88        23.33 o                         
  16   1  13        612.88        594.17        18.91 o                         
 -17   2  13         21.35         21.90         4.97 o                         
 -16   2  13        341.65        360.70        15.48 o                         
 -15   2  13        176.56        167.64         9.13 o                         
 -14   2  13        164.67        175.04         8.96 o                         
 -13   2  13         47.89         66.51         9.22 o                         
 -12   2  13        805.37        749.26        17.22 o                         
 -11   2  13        153.86        157.93         7.41 o                         
 -10   2  13        154.69        184.94         7.61 o                         
  -9   2  13        402.87        464.87         9.75 o                         
  -8   2  13       1066.39       1051.72        14.41 o                         
  -7   2  13        306.26        290.33         6.53 o                         
  -6   2  13         22.16         25.35         5.19 o                         
  -5   2  13       5751.56       5723.50        41.83 o                         
  -4   2  13       1918.22       1903.62        16.95 o                         
  -3   2  13        604.61        565.29         8.13 o                         
  -2   2  13       2199.40       2142.12        18.19 o                         
  -1   2  13      13011.34      12653.81        66.78 o                         
   0   2  13       1364.76       1468.45        17.62 o                         
   1   2  13          0.30          2.84         5.96 o                         
   2   2  13       2702.00       2650.09        24.01 o                         
   3   2  13       3887.98       3686.59        28.62 o                         
   4   2  13          1.78         23.90         6.05 o                         
   5   2  13         47.37         76.50         9.70 o                         
   6   2  13       3088.45       3026.09        23.04 o                         
   7   2  13       1171.14       1192.40        13.70 o                         
   8   2  13        108.75         99.22         4.74 o                         
   9   2  13        951.33        944.46        12.80 o                         
  10   2  13       1370.71       1371.93        16.58 o                         
  11   2  13          9.83          8.89         2.51 o                         
  12   2  13        132.04        130.69         5.95 o                         
  13   2  13        442.42        443.93        10.22 o                         
  14   2  13        336.05        320.34        13.28 o                         
  15   2  13         32.16         38.57         8.07 o                         
 -16   3  13        174.04        193.09        10.96 o                         
 -15   3  13          6.55          7.48         5.64 o                         
 -14   3  13        849.26        848.21        16.22 o                         
 -13   3  13        391.69        409.12        10.41 o                         
 -12   3  13         37.58         36.28         7.38 o                         
 -11   3  13        455.76        464.82        14.62 o                         
 -10   3  13       2063.10       2081.81        23.88 o                         
  -9   3  13        569.44        576.90        11.82 o                         
  -8   3  13          3.73          7.04         2.61 o                         
  -7   3  13       1100.99       1039.24        13.41 o                         
  -6   3  13       2312.49       2348.05        21.57 o                         
  -5   3  13       2749.29       2656.00        23.41 o                         
  -4   3  13          7.20         25.97         7.05 o                         
  -3   3  13       4980.45       4849.11        41.24 o                         
  -2   3  13        457.58        487.43        10.94 o                         
  -1   3  13          2.22          4.29         4.31 o                         
   0   3  13       1887.04       1815.84        20.28 o                         
   1   3  13       5425.40       5315.23        38.25 o                         
   2   3  13        191.14        209.17        11.69 o                         
   3   3  13        594.08        516.42         8.47 o                         
   4   3  13       3999.27       3933.74        32.40 o                         
   5   3  13       4360.77       4344.42        32.39 o                         
   6   3  13         99.97        100.03         4.13 o                         
   7   3  13        924.09        893.83        11.45 o                         
   8   3  13       2828.27       2873.34        25.66 o                         
   9   3  13        529.83        534.04         9.94 o                         
  10   3  13        151.62        163.18         6.55 o                         
  11   3  13       1536.11       1504.67        18.54 o                         
  12   3  13       1189.54       1200.87        17.64 o                         
  13   3  13          3.62         14.54         5.69 o                         
  14   3  13        182.37        168.14        11.18 o                         
  15   3  13        427.52        453.10        26.64 o                         
 -15   4  13        319.36        322.32        14.19 o                         
 -14   4  13        144.66        166.27         9.48 o                         
 -13   4  13        428.03        437.97        11.26 o                         
 -12   4  13       3023.13       3127.71        37.01 o                         
 -11   4  13        817.06        795.94        15.23 o                         
 -10   4  13        394.63        400.43        10.18 o                         
  -9   4  13       2290.87       2319.54        27.07 o                         
  -8   4  13       2862.79       2906.90        28.80 o                         
  -7   4  13        220.86        224.66         7.37 o                         
  -6   4  13         18.53         24.61         3.52 o                         
  -5   4  13       4618.28       4631.98        35.73 o                         
  -4   4  13       1272.08       1322.64        18.06 o                         
  -3   4  13        103.99         96.45         5.22 o                         
  -2   4  13       1886.02       1889.37        26.50 o                         
  -1   4  13       8660.87       8623.79        60.62 o                         
   0   4  13        858.20        872.15        12.19 o                         
   1   4  13         27.43         20.78         5.12 o                         
   2   4  13       5301.89       5223.13        56.69 o                         
   3   4  13       7158.49       6957.69        51.10 o                         
   4   4  13        313.81        355.34         8.67 o                         
   5   4  13        611.06        630.00        11.72 o                         
   6   4  13       4994.51       4994.59        41.60 o                         
   7   4  13       1025.85       1011.53        14.57 o                         
   8   4  13         27.99         15.71         3.22 o                         
   9   4  13        483.07        493.59        11.71 o                         
  10   4  13       3372.55       3432.74        36.98 o                         
  11   4  13        115.12         91.34         5.89 o                         
  12   4  13        280.42        281.65        12.74 o                         
  13   4  13       1176.16       1197.45        25.94 o                         
  14   4  13       1108.15       1187.88        63.04 o                         
 -14   5  13          0.17          6.13         4.57 o                         
 -13   5  13         13.56         21.16         4.89 o                         
 -12   5  13         37.44         35.60         6.16 o                         
 -11   5  13         93.80        117.39         7.34 o                         
 -10   5  13          1.82          8.17         3.12 o                         
  -9   5  13        142.42        169.52         8.18 o                         
  -8   5  13          1.88          4.62         4.62 o                         
  -7   5  13         71.97         78.19         5.66 o                         
  -6   5  13        308.31        296.70         7.75 o                         
  -5   5  13         84.97         90.44         5.29 o                         
  -4   5  13         52.18         46.49         4.28 o                         
  -3   5  13         21.68         24.78         4.20 o                         
  -2   5  13        342.21        338.03         9.11 o                         
  -1   5  13         13.58         16.12         3.10 o                         
   0   5  13         67.65         72.51         5.09 o                         
   1   5  13        215.29        213.61         7.77 o                         
   2   5  13         41.33         40.04         6.89 o                         
   3   5  13        361.77        374.63        10.31 o                         
   4   5  13        101.65        102.28         6.46 o                         
   5   5  13          0.44         10.44         4.25 o                         
   6   5  13         10.79         13.89         3.22 o                         
   7   5  13        164.93        140.49         7.36 o                         
   8   5  13         34.88         29.67         4.58 o                         
   9   5  13          0.59          9.55         3.72 o                         
  10   5  13          2.17          5.82         5.12 o                         
  11   5  13          1.41          6.75         5.17 o                         
  12   5  13         38.80         51.99         7.86 o                         
 -12   6  13       1281.69       1281.19        26.31 o                         
 -11   6  13        612.71        614.70        24.28 o                         
 -10   6  13        170.79        191.12        10.68 o                         
  -9   6  13        532.68        530.04        13.30 o                         
  -8   6  13       1717.63       1713.63        24.83 o                         
  -7   6  13        426.83        436.74        12.74 o                         
  -6   6  13         29.84         39.22         4.93 o                         
  -5   6  13       3457.27       3396.55        41.13 o                         
  -4   6  13       1340.82       1338.23        22.63 o                         
  -3   6  13        124.82        134.56         7.13 o                         
  -2   6  13       1477.19       1450.09        20.48 o                         
  -1   6  13       5907.23       5807.14        50.17 o                         
   0   6  13       1006.38        981.69        21.17 o                         
   1   6  13        145.78        141.25         7.63 o                         
   2   6  13       2345.96       2320.58        30.00 o                         
   3   6  13       2675.23       2811.29        33.84 o                         
   4   6  13          1.41          5.52         3.37 o                         
   5   6  13        561.07        541.19        13.73 o                         
   6   6  13       3171.35       3290.55        43.81 o                         
   7   6  13        832.79        800.91        25.29 o                         
   8   6  13         46.68         53.81         8.07 o                         
   9   6  13        997.43       1025.69        25.55 o                         
  10   6  13       1648.33       1766.05        34.45 o                         
  -9   7  13         39.64         28.86         7.74 o                         
  -8   7  13         85.01         93.65         9.72 o                         
  -7   7  13        425.88        437.66        20.76 o                         
  -6   7  13        247.40        244.15        12.75 o                         
  -5   7  13         26.52         18.68         4.65 o                         
  -4   7  13          2.23         -3.05         5.49 o                         
  -3   7  13        606.71        585.95        16.59 o                         
  -2   7  13        103.23         95.61        11.15 o                         
  -1   7  13         12.46         14.27         5.22 o                         
   0   7  13        259.94        267.48        12.51 o                         
   1   7  13        568.60        535.48        17.54 o                         
   2   7  13         40.37         49.46         8.32 o                         
   3   7  13          8.68          0.54         6.27 o                         
   4   7  13        629.33        683.76        20.24 o                         
   5   7  13        225.90        212.75        12.30 o                         
   6   7  13         44.84         39.91         7.68 o                         
   7   7  13         70.68         72.05         9.38 o                         
  -3   8  13         60.37         81.50         8.91 o                         
  -2   8  13        339.62        319.39        16.31 o                         
  -1   8  13       1565.28       1581.59        39.96 o                         
   0   8  13        381.63        353.07        19.55 o                         
   1   8  13          3.72          5.15         6.13 o                         
 -17   0  14        553.36        594.69        25.82 o                         
 -16   0  14        156.78        161.83        15.31 o                         
 -15   0  14        851.51        813.83        28.67 o                         
 -14   0  14       2301.26       2490.36        51.37 o                         
 -13   0  14       1145.03       1124.93        23.08 o                         
 -12   0  14       1958.37       2050.82        35.23 o                         
 -11   0  14       1144.04       1099.15        25.13 o                         
 -10   0  14       2589.92       2508.52        34.92 o                         
  -9   0  14        399.76        438.15        12.41 o                         
  -8   0  14       2520.31       2698.02        39.77 o                         
  -7   0  14       2158.80       2147.61        36.04 o                         
  -6   0  14       4741.78       4374.32        60.35 o                         
  -5   0  14       1221.19       1248.22        20.98 o                         
  -4   0  14      17089.70      17102.79       116.95 o                         
  -3   0  14       9446.82       9909.91        79.52 o                         
  -2   0  14       4112.95       4094.99        36.93 o                         
  -1   0  14      12773.50      12583.04        80.15 o                         
   0   0  14      13565.13      13989.50        98.46 o                         
   1   0  14      10278.51      10158.70        77.16 o                         
   2   0  14         54.99         62.83         5.69 o                         
   3   0  14      13210.82      13412.20        98.93 o                         
   4   0  14      10064.41      10323.06        80.53 o                         
   5   0  14       1566.61       1735.36        24.04 o                         
   6   0  14       4002.22       4134.77        42.19 o                         
   7   0  14      10058.85       9943.78        80.81 o                         
   8   0  14       2174.27       2273.87        26.93 o                         
   9   0  14         98.61        108.31         6.09 o                         
  10   0  14       6535.37       6648.85        55.73 o                         
  11   0  14       2760.66       2632.21        32.89 o                         
  12   0  14         19.55         31.00         5.03 o                         
  13   0  14         72.67         56.89         7.21 o                         
  14   0  14       2505.61       2581.91        54.19 o                         
  15   0  14        922.53        916.75        30.87 o                         
 -17   1  14         58.95         37.30         5.34 o                         
 -16   1  14         24.93         24.65         5.41 o                         
 -15   1  14         18.52         10.29         4.96 o                         
 -14   1  14        203.27        213.96        12.87 o                         
 -13   1  14         81.71         80.20         6.49 o                         
 -12   1  14        189.48        192.53         8.85 o                         
 -11   1  14         54.32         57.66         4.75 o                         
 -10   1  14        271.34        262.91         7.70 o                         
  -9   1  14        241.92        243.75         6.96 o                         
  -8   1  14        120.95        136.09         5.46 o                         
  -7   1  14        516.63        489.48        12.59 o                         
  -6   1  14        231.67        257.63         8.17 o                         
  -5   1  14          2.20          3.58         6.07 o                         
  -4   1  14        260.55        270.81         6.01 o                         
  -3   1  14        459.07        434.27         8.79 o                         
  -2   1  14         18.60         15.63         4.07 o                         
  -1   1  14       1247.46       1133.77        14.89 o                         
   0   1  14          0.78         10.11         3.16 o                         
   1   1  14       2362.55       2433.54        19.46 o                         
   2   1  14       2820.31       2779.36        20.24 o                         
   3   1  14        630.81        693.33         8.51 o                         
   4   1  14        374.26        389.12         6.48 o                         
   5   1  14       1905.03       1816.99        20.06 o                         
   6   1  14         18.49         21.96         2.51 o                         
   7   1  14        162.65        160.12         5.58 o                         
   8   1  14         61.47         77.12         4.23 o                         
   9   1  14        418.94        419.41         8.31 o                         
  10   1  14         58.36         59.17         4.35 o                         
  11   1  14          0.26          2.88         3.11 o                         
  12   1  14        217.88        201.97         8.70 o                         
  13   1  14        161.61        161.54         9.63 o                         
  14   1  14         24.49         14.41         5.47 o                         
  15   1  14          7.32         23.79         6.85 o                         
 -16   2  14         75.58         92.94         9.26 o                         
 -15   2  14        616.13        623.35        14.99 o                         
 -14   2  14       1197.19       1167.81        20.18 o                         
 -13   2  14        808.14        812.81        18.25 o                         
 -12   2  14        596.50        580.78        12.38 o                         
 -11   2  14       1466.45       1475.11        20.99 o                         
 -10   2  14       1659.56       1631.61        20.34 o                         
  -9   2  14          8.00         33.56         3.63 o                         
  -8   2  14       4368.49       4364.19        35.62 o                         
  -7   2  14       2958.46       2956.49        23.73 o                         
  -6   2  14        783.12        742.93        10.45 o                         
  -5   2  14       4565.34       4468.62        36.63 o                         
  -4   2  14       4951.67       5144.12        33.87 o                         
  -3   2  14       5976.40       5820.48        36.45 o                         
  -2   2  14       2866.85       2789.93        30.22 o                         
  -1   2  14       3604.91       3568.12        30.13 o                         
   0   2  14       4348.29       4309.34        30.54 o                         
   1   2  14       1707.60       1796.83        19.62 o                         
   2   2  14        739.74        693.80        15.04 o                         
   3   2  14       6454.97       6194.02        38.27 o                         
   4   2  14       2301.46       2372.49        22.92 o                         
   5   2  14        789.35        824.97        10.47 o                         
   6   2  14       1632.40       1549.34        17.95 o                         
   7   2  14       5352.00       5308.26        35.51 o                         
   8   2  14       2405.68       2363.43        21.93 o                         
   9   2  14         84.94         95.92         5.29 o                         
  10   2  14       2213.95       2202.90        22.84 o                         
  11   2  14       2139.06       2169.65        21.80 o                         
  12   2  14        453.26        421.53         9.84 o                         
  13   2  14        186.35        177.55         9.11 o                         
  14   2  14       1831.05       1840.68        31.49 o                         
  15   2  14        596.48        566.04        28.45 o                         
 -16   3  14        414.07        429.59        15.84 o                         
 -15   3  14        490.66        495.28        14.71 o                         
 -14   3  14        282.25        291.71        10.66 o                         
 -13   3  14        716.52        711.76        14.31 o                         
 -12   3  14       1015.21       1026.19        23.88 o                         
 -11   3  14        156.34        161.72         7.90 o                         
 -10   3  14       2044.38       2010.95        23.88 o                         
  -9   3  14       1498.59       1475.58        19.17 o                         
  -8   3  14       2829.26       2781.44        27.36 o                         
  -7   3  14        432.69        433.69         8.90 o                         
  -6   3  14       2028.65       2039.95        20.15 o                         
  -5   3  14       1678.26       1648.87        19.24 o                         
  -4   3  14        966.69       1001.09        17.31 o                         
  -3   3  14       1828.15       1821.04        18.29 o                         
  -2   3  14       3083.08       3127.07        25.03 o                         
  -1   3  14        395.64        413.84         9.17 o                         
   0   3  14        147.28        176.29         8.98 o                         
   1   3  14       7052.33       6898.33        44.59 o                         
   2   3  14       2092.13       2272.22        21.82 o                         
   3   3  14       1570.15       1601.98        16.07 o                         
   4   3  14        132.96        134.04         5.58 o                         
   5   3  14       4965.35       4764.91        34.22 o                         
   6   3  14       2344.39       2336.03        20.47 o                         
   7   3  14        574.43        573.14        11.79 o                         
   8   3  14       1432.93       1470.29        17.52 o                         
   9   3  14       2516.08       2455.85        25.42 o                         
  10   3  14        591.23        611.36        14.03 o                         
  11   3  14         15.27         18.71         4.05 o                         
  12   3  14       1395.65       1398.33        21.32 o                         
  13   3  14        690.24        628.47        16.78 o                         
  14   3  14         62.88         67.21        12.53 o                         
 -15   4  14         96.66         87.73         7.76 o                         
 -14   4  14        146.71        166.00         9.34 o                         
 -13   4  14         68.12         58.76         5.94 o                         
 -12   4  14        183.85        223.40        10.68 o                         
 -11   4  14        222.28        228.66         9.44 o                         
 -10   4  14         56.10         61.59         6.56 o                         
  -9   4  14          4.91          4.80         5.29 o                         
  -8   4  14        322.31        312.04         8.32 o                         
  -7   4  14        595.09        609.92        11.17 o                         
  -6   4  14         17.38         18.15         3.22 o                         
  -5   4  14         43.13         52.39         3.94 o                         
  -4   4  14        845.27        806.99        12.70 o                         
  -3   4  14       1382.52       1400.05        17.95 o                         
  -2   4  14        653.90        659.43        11.22 o                         
  -1   4  14        265.73        253.46         7.78 o                         
   0   4  14        504.64        532.54         9.81 o                         
   1   4  14        978.59        954.74        13.08 o                         
   2   4  14          1.10          7.56         4.02 o                         
   3   4  14        504.76        525.57        11.74 o                         
   4   4  14        866.57        869.74        13.95 o                         
   5   4  14          0.95         -0.64         3.28 o                         
   6   4  14        257.03        240.27         8.96 o                         
   7   4  14        684.53        722.84        12.10 o                         
   8   4  14        222.39        181.77         7.65 o                         
   9   4  14          3.70          9.58         3.38 o                         
  10   4  14        306.18        326.79        11.99 o                         
  11   4  14        311.38        304.70        11.98 o                         
  12   4  14         11.20         13.21         5.46 o                         
  13   4  14         27.95          7.28         6.48 o                         
 -13   5  14        535.04        513.86        15.46 o                         
 -12   5  14        856.13        898.47        19.35 o                         
 -11   5  14         36.24         40.83         4.88 o                         
 -10   5  14       1724.57       1727.81        23.92 o                         
  -9   5  14       1538.65       1529.85        22.49 o                         
  -8   5  14       1860.07       1898.62        23.90 o                         
  -7   5  14          0.47          6.85         3.82 o                         
  -6   5  14       3326.37       3203.96        28.87 o                         
  -5   5  14       2042.78       1983.96        22.31 o                         
  -4   5  14       2638.82       2569.35        25.93 o                         
  -3   5  14       1601.13       1534.47        20.39 o                         
  -2   5  14       3558.95       3436.36        32.02 o                         
  -1   5  14       2326.94       2325.96        28.26 o                         
   0   5  14         26.60         33.47         5.83 o                         
   1   5  14       4053.56       3956.11        35.42 o                         
   2   5  14       3656.03       3768.59        37.68 o                         
   3   5  14       1328.26       1352.26        20.24 o                         
   4   5  14        323.45        314.23         9.89 o                         
   5   5  14       4309.93       4349.62        41.88 o                         
   6   5  14       1687.50       1679.15        22.42 o                         
   7   5  14        239.60        257.06         9.07 o                         
   8   5  14       2166.72       2178.66        29.37 o                         
   9   5  14       2259.86       2315.74        31.88 o                         
  10   5  14        299.51        296.83        15.40 o                         
  11   5  14          7.75          3.68         4.67 o                         
  12   5  14       1647.93       1755.39        33.08 o                         
 -11   6  14          0.45         -1.98         4.57 o                         
 -10   6  14          6.90         19.26         6.92 o                         
  -9   6  14         64.01         48.80         6.92 o                         
  -8   6  14        342.39        347.36        11.26 o                         
  -7   6  14          2.55          5.14         4.43 o                         
  -6   6  14          2.38          0.10         3.28 o                         
  -5   6  14         75.12         74.26         5.82 o                         
  -4   6  14         88.43         88.67         6.69 o                         
  -3   6  14          9.21          4.83         3.53 o                         
  -2   6  14        146.30        141.49         7.04 o                         
  -1   6  14        103.09        105.06         6.02 o                         
   0   6  14          2.30          7.04         3.34 o                         
   1   6  14        141.33        149.19         7.76 o                         
   2   6  14          0.69          0.48         3.38 o                         
   3   6  14         93.31         66.47         5.86 o                         
   4   6  14         64.99         60.40         5.85 o                         
   5   6  14          5.52         13.30         4.65 o                         
   6   6  14          7.47         -0.15         7.39 o                         
   7   6  14         96.64         97.95        10.04 o                         
   8   6  14         49.77         48.68         7.83 o                         
   9   6  14         18.36         26.74         6.65 o                         
  10   6  14          0.31          9.72         5.53 o                         
  -8   7  14        748.17        742.33        28.49 o                         
  -7   7  14          2.11         12.57         7.08 o                         
  -6   7  14        520.89        477.31        16.12 o                         
  -5   7  14        910.18        892.06        18.62 o                         
  -4   7  14        143.24        169.98         9.04 o                         
  -3   7  14        421.97        438.19        13.56 o                         
  -2   7  14        834.62        808.99        18.50 o                         
  -1   7  14        615.02        614.52        18.54 o                         
   0   7  14         87.88        109.84        10.09 o                         
   1   7  14       2120.69       2236.15        39.65 o                         
   2   7  14       2077.83       2017.42        37.84 o                         
   3   7  14        748.82        733.92        21.11 o                         
   4   7  14         62.51         48.99         7.25 o                         
   5   7  14       1395.30       1434.74        29.93 o                         
   6   7  14        712.03        693.41        20.89 o                         
   7   7  14         57.80         67.10        13.12 o                         
 -17   1  15          0.14          8.71         4.25 o                         
 -16   1  15        260.00        273.26        16.34 o                         
 -15   1  15       1657.98       1667.54        28.81 o                         
 -14   1  15        192.87        195.46         9.89 o                         
 -13   1  15        140.81        136.15         9.71 o                         
 -12   1  15       1667.83       1689.76        26.03 o                         
 -11   1  15       5486.77       5457.06        44.08 o                         
 -10   1  15          6.76         27.66         4.11 o                         
  -9   1  15       1033.85       1015.06        14.95 o                         
  -8   1  15       5164.91       5018.19        36.65 o                         
  -7   1  15       3625.30       3839.98        29.81 o                         
  -6   1  15        586.96        604.07        12.10 o                         
  -5   1  15       2002.57       2000.17        18.32 o                         
  -4   1  15       8776.90       8460.38        50.82 o                         
  -3   1  15        347.19        440.64         7.83 o                         
  -2   1  15       4648.13       4865.44        29.76 o                         
  -1   1  15       6797.19       6827.77        38.43 o                         
   0   1  15      14263.62      14157.50        68.39 o                         
   1   1  15         40.92         75.81         8.44 o                         
   2   1  15       4866.80       4935.78        32.11 o                         
   3   1  15       6526.48       6541.74        36.38 o                         
   4   1  15       4702.25       4766.30        29.59 o                         
   5   1  15       1152.34       1133.85        12.97 o                         
   6   1  15       3922.56       3963.44        28.53 o                         
   7   1  15       4379.26       4545.89        31.67 o                         
   8   1  15        151.51        169.91         5.82 o                         
   9   1  15       2233.93       2231.95        21.68 o                         
  10   1  15       2723.26       2695.35        23.76 o                         
  11   1  15       2861.80       2867.45        29.74 o                         
  12   1  15        231.54        240.20         9.18 o                         
  13   1  15       1965.72       1952.48        28.22 o                         
  14   1  15        929.88        908.87        23.36 o                         
  15   1  15        254.20        261.69        13.93 o                         
 -16   2  15        101.02         85.14         8.77 o                         
 -15   2  15         21.93         22.55         4.49 o                         
 -14   2  15        137.43        122.17         7.91 o                         
 -13   2  15        885.36        933.70        19.27 o                         
 -12   2  15          2.82         11.20         3.09 o                         
 -11   2  15        285.23        308.00         9.33 o                         
 -10   2  15        757.24        779.70        13.88 o                         
  -9   2  15       1489.61       1497.71        18.37 o                         
  -8   2  15        270.79        273.70         7.45 o                         
  -7   2  15       1261.20       1195.76        14.59 o                         
  -6   2  15       4214.93       4150.19        30.15 o                         
  -5   2  15       2342.02       2321.13        22.17 o                         
  -4   2  15        189.66        208.63         5.74 o                         
  -3   2  15       1834.61       1771.89        16.80 o                         
  -2   2  15       4658.69       4655.23        37.68 o                         
  -1   2  15          0.71         10.78         5.46 o                         
   0   2  15        267.44        309.22         6.94 o                         
   1   2  15        402.55        362.33         8.12 o                         
   2   2  15       1407.62       1395.66        21.79 o                         
   3   2  15        879.96        792.45        15.61 o                         
   4   2  15       1578.32       1615.44        14.82 o                         
   5   2  15       2102.15       2172.04        18.56 o                         
   6   2  15        335.71        358.77         7.09 o                         
   7   2  15       2167.37       2082.89        18.96 o                         
   8   2  15       1180.93       1195.56        14.75 o                         
   9   2  15        869.57        877.05        13.37 o                         
  10   2  15          0.75          1.42         3.49 o                         
  11   2  15        767.01        754.20        12.84 o                         
  12   2  15        436.59        429.07        11.18 o                         
  13   2  15        166.01        159.38         9.25 o                         
  14   2  15         88.01         97.76         9.41 o                         
  15   2  15        295.35        271.40        15.60 o                         
 -16   3  15         35.96         33.19         6.17 o                         
 -15   3  15        989.42       1057.72        22.38 o                         
 -14   3  15        200.95        198.21         9.01 o                         
 -13   3  15         52.80         45.52         5.24 o                         
 -12   3  15        743.88        787.29        16.85 o                         
 -11   3  15       2231.71       2197.41        32.30 o                         
 -10   3  15        270.72        285.18         9.29 o                         
  -9   3  15        235.99        257.59         8.40 o                         
  -8   3  15       1404.18       1426.50        18.62 o                         
  -7   3  15       2270.72       2196.88        22.01 o                         
  -6   3  15         98.89        104.63         5.17 o                         
  -5   3  15       2666.96       2670.89        23.88 o                         
  -4   3  15       2530.25       2471.62        21.17 o                         
  -3   3  15        361.76        351.44         6.97 o                         
  -2   3  15       3046.34       3007.22        24.86 o                         
  -1   3  15       4712.68       4697.05        33.32 o                         
   0   3  15       3794.75       3754.55        31.14 o                         
   1   3  15        252.69        230.01         6.42 o                         
   2   3  15       2092.11       2101.10        21.18 o                         
   3   3  15       1949.16       2040.02        20.22 o                         
   4   3  15       1904.13       1920.48        18.62 o                         
   5   3  15        169.21        168.17         6.04 o                         
   6   3  15        857.69        852.11        11.86 o                         
   7   3  15       1309.14       1298.56        15.31 o                         
   8   3  15         15.31         13.84         3.23 o                         
   9   3  15        969.34       1000.05        15.77 o                         
  10   3  15        801.07        764.41        13.58 o                         
  11   3  15        367.62        375.12        11.11 o                         
  12   3  15         15.15         13.41         4.61 o                         
  13   3  15        481.38        479.23        19.36 o                         
  14   3  15        380.90        391.38        17.13 o                         
 -15   4  15          5.54          9.69         4.24 o                         
 -14   4  15        326.27        349.17        11.97 o                         
 -13   4  15       1942.48       1983.71        28.25 o                         
 -12   4  15        100.38         95.71         7.49 o                         
 -11   4  15        154.75        159.99         8.52 o                         
 -10   4  15       1929.76       1957.72        35.02 o                         
  -9   4  15       2469.64       2486.74        28.39 o                         
  -8   4  15        248.84        254.15         7.93 o                         
  -7   4  15       1285.60       1279.06        16.89 o                         
  -6   4  15       5167.56       5097.54        39.72 o                         
  -5   4  15        938.18        933.53        15.98 o                         
  -4   4  15       1585.63       1507.74        18.47 o                         
  -3   4  15       1395.89       1370.48        18.00 o                         
  -2   4  15       5545.97       5386.99        42.32 o                         
  -1   4  15        117.92        131.05         6.17 o                         
   0   4  15       2648.62       2657.05        25.78 o                         
   1   4  15       3216.05       3179.85        30.91 o                         
   2   4  15       2925.03       2964.07        28.94 o                         
   3   4  15       1074.84       1037.47        17.08 o                         
   4   4  15       2220.46       2293.00        25.37 o                         
   5   4  15       2515.19       2506.05        27.56 o                         
   6   4  15        722.91        735.63        13.21 o                         
   7   4  15        621.49        612.14        11.85 o                         
   8   4  15       1381.51       1345.54        19.79 o                         
   9   4  15       2256.69       2356.82        32.52 o                         
  10   4  15          2.92          5.54         5.56 o                         
  11   4  15       1349.83       1357.54        24.06 o                         
  12   4  15        977.69        963.94        21.42 o                         
  13   4  15        824.16        838.07        24.55 o                         
 -13   5  15          4.58          1.86         4.18 o                         
 -12   5  15          3.18         -2.71         4.77 o                         
 -11   5  15         40.61         49.06         5.48 o                         
 -10   5  15          3.06         10.07         4.29 o                         
  -9   5  15        103.77        125.33         7.94 o                         
  -8   5  15         35.97         34.91         7.16 o                         
  -7   5  15          4.72          6.70         3.30 o                         
  -6   5  15         54.63         47.94         6.32 o                         
  -5   5  15         32.79         32.12         5.65 o                         
  -4   5  15         15.97         17.90         7.33 o                         
  -3   5  15        127.36        130.18         8.58 o                         
  -2   5  15          3.17          3.96         3.67 o                         
  -1   5  15         67.78         75.63         6.01 o                         
   0   5  15        113.87        119.08         6.89 o                         
   1   5  15         55.37         50.48         5.22 o                         
   2   5  15         32.26         31.81         4.32 o                         
   3   5  15         80.48         86.23         6.06 o                         
   4   5  15          0.16          1.54         4.00 o                         
   5   5  15          5.69          8.27         3.36 o                         
   6   5  15        369.13        378.28        10.65 o                         
   7   5  15         31.24         37.96         4.33 o                         
   8   5  15          0.47         -2.38         3.36 o                         
   9   5  15          0.41         -0.55         3.67 o                         
  10   5  15        106.22        122.79        10.67 o                         
  11   5  15        102.03         98.25         9.52 o                         
 -11   6  15        130.33        132.97        10.55 o                         
 -10   6  15        651.55        679.97        18.06 o                         
  -9   6  15        956.38        933.22        20.30 o                         
  -8   6  15        133.82        139.35        11.33 o                         
  -7   6  15        882.43        861.43        17.26 o                         
  -6   6  15       2371.35       2340.94        31.64 o                         
  -5   6  15        987.91        980.79        20.38 o                         
  -4   6  15        224.15        237.38        11.90 o                         
  -3   6  15       1374.67       1341.18        21.51 o                         
  -2   6  15       3263.74       3136.97        40.17 o                         
  -1   6  15         27.63         31.90         3.87 o                         
   0   6  15        771.64        755.00        15.36 o                         
   1   6  15       1320.47       1312.18        20.64 o                         
   2   6  15       1631.80       1670.98        25.17 o                         
   3   6  15        250.81        264.94        10.75 o                         
   4   6  15       2204.75       2207.40        30.64 o                         
   5   6  15       2583.32       2606.24        40.80 o                         
   6   6  15        627.48        685.16        19.57 o                         
   7   6  15        757.74        791.67        24.21 o                         
   8   6  15       1354.68       1368.36        31.61 o                         
   9   6  15       1204.10       1235.31        29.90 o                         
  -8   7  15        170.22        175.70        12.17 o                         
  -7   7  15         62.97         68.75         7.97 o                         
  -6   7  15        135.96        134.39        10.02 o                         
  -5   7  15         40.84         39.14         6.09 o                         
  -4   7  15        321.41        297.15        12.49 o                         
  -3   7  15         33.99         30.05         6.31 o                         
  -2   7  15        352.03        358.56        15.12 o                         
  -1   7  15        241.26        208.46        13.05 o                         
   0   7  15        458.39        484.61        17.12 o                         
   1   7  15        103.82        104.72        10.36 o                         
   2   7  15        169.54        145.84        11.81 o                         
   3   7  15        587.29        632.23        19.27 o                         
   4   7  15        292.84        281.57        17.90 o                         
   5   7  15        196.77        197.69        12.82 o                         
   6   7  15        154.60        149.97        12.74 o                         
 -17   0  16        185.43        176.63        16.88 o                         
 -16   0  16       1741.62       1825.32        59.89 o                         
 -15   0  16        400.18        340.15        31.26 o                         
 -14   0  16          2.52         12.90         6.66 o                         
 -13   0  16       2341.16       2408.23        53.05 o                         
 -12   0  16       1874.98       1814.80        39.41 o                         
 -11   0  16        171.60        179.37        10.75 o                         
 -10   0  16        162.64        194.89        10.92 o                         
  -9   0  16       7225.25       7158.71        76.51 o                         
  -8   0  16       3000.36       2823.03        38.18 o                         
  -7   0  16        335.92        327.21        11.38 o                         
  -6   0  16       4913.31       4594.73        45.62 o                         
  -5   0  16       8174.61       8323.54        69.17 o                         
  -4   0  16        488.07        586.31        19.28 o                         
  -3   0  16         65.19         53.66         4.55 o                         
  -2   0  16       8907.33       8409.71        64.14 o                         
  -1   0  16       8485.71       8408.89        68.39 o                         
   0   0  16       1146.06       1098.34        17.02 o                         
   1   0  16        790.07        939.88        14.58 o                         
   2   0  16      21069.02      19964.19       158.61 o                         
   3   0  16       5344.40       5663.06        57.07 o                         
   4   0  16         88.28        124.70         6.89 o                         
   5   0  16       3871.07       3805.14        39.27 o                         
   6   0  16       9029.89       9083.71        76.47 o                         
   7   0  16        792.11        848.11        15.62 o                         
   8   0  16       1341.74       1385.48        20.75 o                         
   9   0  16       3604.87       3641.46        38.79 o                         
  10   0  16       1184.24       1200.83        21.16 o                         
  11   0  16        140.20        137.05        12.76 o                         
  12   0  16        577.50        559.92        17.32 o                         
  13   0  16       2839.39       2890.72        58.58 o                         
  14   0  16        477.36        491.93        30.10 o                         
  15   0  16        258.02        278.89        20.12 o                         
 -16   1  16         50.39         47.73         7.57 o                         
 -15   1  16        121.12        125.44         8.89 o                         
 -14   1  16        172.84        168.53         9.13 o                         
 -13   1  16         18.91         14.97         8.40 o                         
 -12   1  16          1.13          1.97         2.86 o                         
 -11   1  16        254.12        264.69         8.47 o                         
 -10   1  16        141.49        149.78         7.28 o                         
  -9   1  16          8.53          6.23         2.98 o                         
  -8   1  16         75.72         82.45         4.65 o                         
  -7   1  16        118.15        125.02         6.15 o                         
  -6   1  16        140.70        133.66         6.16 o                         
  -5   1  16         58.16         53.84         7.15 o                         
  -4   1  16        287.45        266.22         9.51 o                         
  -3   1  16        453.32        474.61        10.45 o                         
  -2   1  16        608.13        567.12         9.25 o                         
  -1   1  16          0.39          4.74         3.68 o                         
   0   1  16       2757.11       2687.40        20.76 o                         
   1   1  16       1855.15       1882.26        16.67 o                         
   2   1  16         46.91         58.50         5.29 o                         
   3   1  16         84.34         72.46         6.03 o                         
   4   1  16       1524.66       1403.32        14.86 o                         
   5   1  16        117.33        145.22         7.54 o                         
   6   1  16         49.03         55.93         3.71 o                         
   7   1  16        319.28        308.75         7.19 o                         
   8   1  16        592.22        611.80        12.48 o                         
   9   1  16          2.16          1.59         2.88 o                         
  10   1  16        329.05        339.93         8.51 o                         
  11   1  16        313.59        293.81         9.71 o                         
  12   1  16        162.00        156.30         8.18 o                         
  13   1  16         51.52         58.50         6.75 o                         
  14   1  16        182.44        159.71        11.27 o                         
  15   1  16         84.21         69.44         8.35 o                         
 -16   2  16        332.06        301.55        15.01 o                         
 -15   2  16        246.17        273.43        11.68 o                         
 -14   2  16        150.45        137.25         8.01 o                         
 -13   2  16        913.22        948.66        17.45 o                         
 -12   2  16        945.02        916.41        23.70 o                         
 -11   2  16        176.49        186.25        10.83 o                         
 -10   2  16         28.06         36.97         4.23 o                         
  -9   2  16       5306.86       5169.81        44.98 o                         
  -8   2  16       2817.40       2798.22        25.93 o                         
  -7   2  16        180.25        186.64         6.37 o                         
  -6   2  16        580.96        601.30         9.85 o                         
  -5   2  16      10136.02       9885.18        57.61 o                         
  -4   2  16       2542.36       2628.96        26.36 o                         
  -3   2  16         46.54         63.39         5.95 o                         
  -2   2  16       7063.80       6682.17        43.16 o                         
  -1   2  16       3036.93       3147.55        30.27 o                         
   0   2  16          3.26         18.44         3.53 o                         
   1   2  16       3833.05       3676.35        33.23 o                         
   2   2  16       9727.42       9694.29        60.95 o                         
   3   2  16       1970.40       2005.49        19.39 o                         
   4   2  16       1262.79       1183.12        12.38 o                         
   5   2  16       2911.27       2946.35        23.13 o                         
   6   2  16       5359.50       5316.52        36.10 o                         
   7   2  16        131.58        141.34         5.84 o                         
   8   2  16        123.96        128.31         5.51 o                         
   9   2  16       2302.16       2328.20        22.50 o                         
  10   2  16       1645.38       1633.65        19.40 o                         
  11   2  16         65.49         66.93         5.56 o                         
  12   2  16        514.29        514.64        12.32 o                         
  13   2  16       1356.99       1388.88        23.90 o                         
  14   2  16        270.86        250.48        13.00 o                         
 -15   3  16        248.61        271.81        13.61 o                         
 -14   3  16        507.84        493.24        16.09 o                         
 -13   3  16        122.67        145.40         9.19 o                         
 -12   3  16         89.38         86.75         7.23 o                         
 -11   3  16       1558.91       1548.91        22.30 o                         
 -10   3  16        606.43        579.81        13.23 o                         
  -9   3  16        124.93        130.56         8.34 o                         
  -8   3  16         89.57        104.64         5.84 o                         
  -7   3  16       4398.77       4355.13        35.78 o                         
  -6   3  16        600.58        627.02        10.83 o                         
  -5   3  16         17.59         20.16         6.09 o                         
  -4   3  16       3997.56       3975.70        36.15 o                         
  -3   3  16       7859.30       7862.57        46.93 o                         
  -2   3  16        118.86        131.90         5.95 o                         
  -1   3  16        330.06        336.49         9.04 o                         
   0   3  16       6962.51       6730.67        48.81 o                         
   1   3  16       2750.51       2761.33        25.66 o                         
   2   3  16          6.20         11.68         2.34 o                         
   3   3  16       1229.50       1202.93        14.21 o                         
   4   3  16       4076.61       4001.71        35.48 o                         
   5   3  16        228.37        263.66         7.66 o                         
   6   3  16        464.94        470.61         9.32 o                         
   7   3  16       1440.68       1415.12        16.47 o                         
   8   3  16       2285.13       2277.79        23.79 o                         
   9   3  16         17.09         24.14         3.91 o                         
  10   3  16        145.64        132.07         7.67 o                         
  11   3  16       1465.39       1549.66        22.93 o                         
  12   3  16        543.50        528.80        13.58 o                         
  13   3  16        121.86        119.61        10.53 o                         
  14   3  16        285.86        286.95        25.41 o                         
 -14   4  16         18.51         12.11         4.24 o                         
 -13   4  16        172.36        182.63        10.10 o                         
 -12   4  16        245.30        270.62        11.36 o                         
 -11   4  16         33.57         25.16         4.65 o                         
 -10   4  16         19.07         20.16         4.86 o                         
  -9   4  16        558.13        545.80        13.95 o                         
  -8   4  16        648.94        656.18        12.31 o                         
  -7   4  16         60.38         55.16         5.21 o                         
  -6   4  16        214.92        216.40         7.33 o                         
  -5   4  16        352.96        343.12         7.94 o                         
  -4   4  16       1015.63        977.99        15.08 o                         
  -3   4  16         10.19         14.86         2.80 o                         
  -2   4  16        266.49        272.46         7.77 o                         
  -1   4  16        663.40        632.91        10.93 o                         
   0   4  16          0.34         12.89         3.11 o                         
   1   4  16         87.65         86.33         5.40 o                         
   2   4  16       2015.19       2008.49        26.37 o                         
   3   4  16        347.23        338.64         9.16 o                         
   4   4  16         45.55         35.15         4.02 o                         
   5   4  16        617.18        614.91        12.00 o                         
   6   4  16        656.66        630.20        14.70 o                         
   7   4  16        206.90        187.17         9.34 o                         
   8   4  16        222.57        194.87        11.34 o                         
   9   4  16        557.05        555.60        15.13 o                         
  10   4  16        224.68        249.48        12.84 o                         
  11   4  16          8.86         15.52         5.68 o                         
  12   4  16        200.43        215.43        11.95 o                         
 -13   5  16        219.99        199.33        13.44 o                         
 -12   5  16         11.25         13.72         4.30 o                         
 -11   5  16       1706.51       1762.60        34.61 o                         
 -10   5  16       1196.93       1230.37        23.55 o                         
  -9   5  16        169.32        154.71         8.63 o                         
  -8   5  16        462.01        466.99        11.41 o                         
  -7   5  16       3696.73       3594.69        39.28 o                         
  -6   5  16        701.65        726.53        18.06 o                         
  -5   5  16          1.42          8.75         3.32 o                         
  -4   5  16       3656.16       3601.63        34.24 o                         
  -3   5  16       4488.14       4399.06        52.96 o                         
  -2   5  16         77.04         84.37         6.17 o                         
  -1   5  16         74.61         73.17         5.37 o                         
   0   5  16       4137.41       4154.49        46.27 o                         
   1   5  16       2440.17       2381.29        30.11 o                         
   2   5  16        103.68        122.21         6.18 o                         
   3   5  16        614.04        596.06        14.59 o                         
   4   5  16       4180.06       4261.96        41.59 o                         
   5   5  16        218.26        186.07         8.15 o                         
   6   5  16        723.09        693.47        15.71 o                         
   7   5  16       2545.29       2612.49        30.36 o                         
   8   5  16       1897.74       1917.03        30.47 o                         
   9   5  16          3.52          0.84         5.08 o                         
  10   5  16        507.38        561.66        23.10 o                         
  11   5  16       1498.20       1559.25        31.28 o                         
 -11   6  16          3.72         -1.91         4.53 o                         
 -10   6  16         31.86         29.77         5.91 o                         
  -9   6  16        179.82        173.28        10.79 o                         
  -8   6  16         11.96         20.35         5.41 o                         
  -7   6  16          4.90          5.85         3.99 o                         
  -6   6  16          1.82          3.03         4.58 o                         
  -5   6  16         82.91         81.27         7.66 o                         
  -4   6  16          3.62          2.45         3.41 o                         
  -3   6  16         36.01         38.56         5.03 o                         
  -2   6  16          1.93          0.73         4.91 o                         
  -1   6  16         69.23         77.17         6.33 o                         
   0   6  16          6.19          5.99         3.14 o                         
   1   6  16         10.19         16.90         4.19 o                         
   2   6  16        249.40        274.84        11.22 o                         
   3   6  16         78.43        110.73         8.46 o                         
   4   6  16         21.55          4.87         5.66 o                         
   5   6  16         78.27         63.30         8.65 o                         
   6   6  16        288.86        278.16        16.17 o                         
   7   6  16          2.34          6.23         7.24 o                         
   8   6  16          0.06          1.71         7.12 o                         
   9   6  16         34.67         46.98         7.79 o                         
  -7   7  16        867.21        891.42        25.84 o                         
  -6   7  16        256.38        258.26        17.82 o                         
  -5   7  16         39.29         34.20         5.72 o                         
  -4   7  16        826.08        862.45        24.67 o                         
  -3   7  16       1701.95       1736.43        27.68 o                         
  -2   7  16        403.06        414.86        16.88 o                         
  -1   7  16        222.00        222.29        15.62 o                         
   0   7  16       2642.65       2714.22        45.33 o                         
   1   7  16       1141.91       1176.93        28.47 o                         
   2   7  16          6.43         -7.36         4.96 o                         
   3   7  16        392.97        373.96        17.12 o                         
   4   7  16       1074.31       1132.52        26.81 o                         
   5   7  16        160.46        145.25        11.14 o                         
 -16   1  17        690.48        748.49        21.80 o                         
 -15   1  17         50.97         48.04         6.11 o                         
 -14   1  17        983.16        993.36        18.99 o                         
 -13   1  17       1071.36       1086.39        19.45 o                         
 -12   1  17       1539.88       1515.90        20.61 o                         
 -11   1  17        415.39        462.88        10.34 o                         
 -10   1  17       2762.86       2685.60        27.91 o                         
  -9   1  17       1265.98       1293.81        17.46 o                         
  -8   1  17        862.99        847.57        13.29 o                         
  -7   1  17       3054.28       3091.94        27.49 o                         
  -6   1  17       5651.32       5588.52        39.81 o                         
  -5   1  17       4371.65       4056.17        35.07 o                         
  -4   1  17        217.84        244.25         8.13 o                         
  -3   1  17       6553.32       6589.64        40.72 o                         
  -2   1  17       4789.40       4868.16        31.39 o                         
  -1   1  17       5204.33       4964.87        31.46 o                         
   0   1  17        644.47        595.07        12.30 o                         
   1   1  17       8731.63       8663.18        50.61 o                         
   2   1  17       1152.40       1222.50        13.66 o                         
   3   1  17        162.80        163.56         6.38 o                         
   4   1  17       6505.87       6406.19        41.50 o                         
   5   1  17       8820.40       8948.27        56.25 o                         
   6   1  17       1158.34       1207.40        14.65 o                         
   7   1  17        194.55        209.28         6.76 o                         
   8   1  17       6023.04       6033.68        43.45 o                         
   9   1  17       3485.07       3517.10        30.96 o                         
  10   1  17        338.31        342.91         9.53 o                         
  11   1  17       1071.42       1096.02        17.71 o                         
  12   1  17       2557.72       2605.20        31.49 o                         
  13   1  17        227.65        202.23        11.66 o                         
  14   1  17          4.45          5.85         7.29 o                         
 -16   2  17        292.21        320.83        14.54 o                         
 -15   2  17        253.46        226.57        12.35 o                         
 -14   2  17        462.25        479.10        12.91 o                         
 -13   2  17         74.78         91.76         7.03 o                         
 -12   2  17        785.98        754.72        16.20 o                         
 -11   2  17        345.31        334.78        11.48 o                         
 -10   2  17        538.52        532.05        11.30 o                         
  -9   2  17        455.19        426.65         9.97 o                         
  -8   2  17       1353.37       1312.81        16.83 o                         
  -7   2  17        579.81        572.20        10.34 o                         
  -6   2  17        332.46        318.01         8.46 o                         
  -5   2  17       1802.27       1787.78        19.58 o                         
  -4   2  17        398.47        415.27        10.39 o                         
  -3   2  17          5.51          2.43         5.61 o                         
  -2   2  17        218.03        220.39         8.55 o                         
  -1   2  17       1360.98       1357.09        14.49 o                         
   0   2  17        355.93        381.19        10.21 o                         
   1   2  17        282.35        272.13         7.54 o                         
   2   2  17       1456.26       1392.67        18.07 o                         
   3   2  17       2998.49       3099.78        34.68 o                         
   4   2  17        688.26        720.75         9.76 o                         
   5   2  17         95.97         82.59         4.12 o                         
   6   2  17       2003.45       1929.23        18.44 o                         
   7   2  17        981.38        998.14        13.26 o                         
   8   2  17        326.09        344.15         9.25 o                         
   9   2  17         22.58         34.53         3.90 o                         
  10   2  17       1208.64       1205.64        17.73 o                         
  11   2  17        214.05        201.62         8.63 o                         
  12   2  17         30.64         29.18         5.23 o                         
  13   2  17        116.30        124.78         9.19 o                         
  14   2  17        605.98        592.66        21.20 o                         
 -15   3  17         36.63         51.94         7.71 o                         
 -14   3  17        299.72        318.71        11.36 o                         
 -13   3  17        231.53        247.00        10.90 o                         
 -12   3  17        494.87        469.90        13.63 o                         
 -11   3  17         28.30         29.83         5.41 o                         
 -10   3  17        663.06        646.23        17.01 o                         
  -9   3  17        273.79        257.77         8.84 o                         
  -8   3  17        320.11        318.71        11.55 o                         
  -7   3  17       1155.94       1116.78        15.83 o                         
  -6   3  17       2326.53       2323.48        23.88 o                         
  -5   3  17        637.20        643.45        10.48 o                         
  -4   3  17          2.64          8.10         2.54 o                         
  -3   3  17       2416.09       2392.14        21.63 o                         
  -2   3  17       3421.03       3399.10        30.44 o                         
  -1   3  17       1670.82       1683.20        20.28 o                         
   0   3  17        194.15        201.53         6.86 o                         
   1   3  17       1795.79       1792.42        19.49 o                         
   2   3  17       1281.49       1263.43        16.40 o                         
   3   3  17        472.37        458.67        10.65 o                         
   4   3  17       1546.30       1556.50        19.85 o                         
   5   3  17       2629.17       2595.82        25.91 o                         
   6   3  17        198.55        205.70         7.48 o                         
   7   3  17        273.93        251.87         7.34 o                         
   8   3  17       1627.60       1603.41        18.36 o                         
   9   3  17        433.21        438.07        11.55 o                         
  10   3  17         38.44         43.54         5.36 o                         
  11   3  17        230.90        246.00        10.68 o                         
  12   3  17        959.17        986.50        18.58 o                         
  13   3  17        180.42        145.94        11.42 o                         
 -14   4  17        488.32        496.10        14.15 o                         
 -13   4  17          0.04         13.15         4.36 o                         
 -12   4  17       1007.93        981.93        19.98 o                         
 -11   4  17        727.85        709.43        16.01 o                         
 -10   4  17       1100.46       1115.60        19.71 o                         
  -9   4  17        517.75        526.32        12.57 o                         
  -8   4  17       1260.85       1245.25        22.20 o                         
  -7   4  17        986.12        953.90        14.76 o                         
  -6   4  17        377.06        382.27        10.07 o                         
  -5   4  17       1644.17       1606.26        20.24 o                         
  -4   4  17       1884.40       1832.30        21.84 o                         
  -3   4  17       2224.78       2178.20        22.65 o                         
  -2   4  17        301.69        299.29         8.10 o                         
  -1   4  17       9546.22       9226.52        69.68 o                         
   0   4  17       2768.27       2782.01        30.57 o                         
   1   4  17       1208.36       1280.68        18.58 o                         
   2   4  17       1972.28       1926.65        21.98 o                         
   3   4  17       5346.46       5345.80        47.39 o                         
   4   4  17       1253.96       1321.63        19.31 o                         
   5   4  17        121.00        122.96         8.24 o                         
   6   4  17       2230.14       2199.35        29.96 o                         
   7   4  17       1966.78       1995.90        29.59 o                         
   8   4  17         37.25         46.94         5.70 o                         
   9   4  17        547.99        553.87        16.01 o                         
  10   4  17       2468.68       2574.19        36.26 o                         
  11   4  17        557.43        555.04        17.93 o                         
  12   4  17          4.01          9.66         6.58 o                         
 -12   5  17         14.37          8.04         4.61 o                         
 -11   5  17         17.12          4.94         6.12 o                         
 -10   5  17         35.20         27.02         5.38 o                         
  -9   5  17         13.52         10.62         4.58 o                         
  -8   5  17         26.18         38.30         4.90 o                         
  -7   5  17          7.42         16.65         4.60 o                         
  -6   5  17        141.90        149.06         7.78 o                         
  -5   5  17         71.68         67.57         7.37 o                         
  -4   5  17          4.59         11.06         4.22 o                         
  -3   5  17         16.03          5.68         6.93 o                         
  -2   5  17         41.84         40.36         5.30 o                         
  -1   5  17         49.77         41.78         8.30 o                         
   0   5  17          1.20         15.75         5.74 o                         
   1   5  17         37.34         38.63         6.76 o                         
   2   5  17          6.78          6.56         3.80 o                         
   3   5  17         33.26         32.47         4.59 o                         
   4   5  17         11.41          8.54         3.98 o                         
   5   5  17        169.83        171.14         8.06 o                         
   6   5  17        130.38        112.04         8.17 o                         
   7   5  17          0.28          1.53         4.62 o                         
   8   5  17          0.90         -3.44         5.05 o                         
   9   5  17        175.72        203.44        13.13 o                         
  10   5  17         16.78         28.21         7.39 o                         
 -10   6  17        296.03        297.84        17.60 o                         
  -9   6  17        377.62        388.57        13.61 o                         
  -8   6  17       1625.90       1621.96        27.84 o                         
  -7   6  17        926.34        934.18        22.60 o                         
  -6   6  17        207.34        189.43        10.32 o                         
  -5   6  17       1427.22       1431.42        25.84 o                         
  -4   6  17       1296.86       1275.54        24.02 o                         
  -3   6  17        558.53        589.29        14.57 o                         
  -2   6  17        189.00        199.03         9.70 o                         
  -1   6  17       2239.68       2220.16        29.23 o                         
   0   6  17       1508.68       1467.53        22.20 o                         
   1   6  17        618.44        639.82        17.73 o                         
   2   6  17        852.38        798.16        25.97 o                         
   3   6  17       3405.57       3394.10        48.77 o                         
   4   6  17        915.58        890.24        23.11 o                         
   5   6  17         79.67         95.78        10.46 o                         
   6   6  17       1338.78       1398.95        29.22 o                         
   7   6  17       1249.07       1230.45        29.91 o                         
   8   6  17        226.25        220.97        14.93 o                         
  -7   7  17        464.23        452.13        16.53 o                         
  -6   7  17        203.06        181.61        13.01 o                         
  -5   7  17         53.35         50.50         6.98 o                         
  -4   7  17          0.30         -1.48         4.40 o                         
  -3   7  17        619.85        640.13        18.96 o                         
  -2   7  17         50.30         41.86         7.25 o                         
  -1   7  17         34.76         40.15         7.49 o                         
   0   7  17          6.66          7.86         6.40 o                         
   1   7  17        256.99        253.40        15.96 o                         
   2   7  17         65.46         58.99         8.62 o                         
   3   7  17         55.40         58.08         8.37 o                         
   4   7  17        161.82        185.89        13.49 o                         
   5   7  17         57.45         64.52         8.89 o                         
 -16   0  18         48.57         40.81         9.62 o                         
 -15   0  18        228.89        216.16        18.55 o                         
 -14   0  18       1077.30       1060.62        38.45 o                         
 -13   0  18       1669.23       1665.63        34.03 o                         
 -12   0  18         86.25        115.78         9.64 o                         
 -11   0  18        603.16        597.26        17.58 o                         
 -10   0  18       5942.19       5860.15        65.87 o                         
  -9   0  18        770.81        796.82        27.42 o                         
  -8   0  18       2362.40       2427.63        35.79 o                         
  -7   0  18       2861.02       2774.21        37.13 o                         
  -6   0  18       4951.62       5199.74        52.39 o                         
  -5   0  18        807.31        770.37        17.96 o                         
  -4   0  18       7124.17       7170.07        63.81 o                         
  -3   0  18       7943.22       7442.22        61.37 o                         
  -2   0  18       3911.59       3819.39        36.85 o                         
  -1   0  18       2350.75       2329.01        30.56 o                         
   0   0  18       2615.68       2731.57        35.07 o                         
   1   0  18       8778.68       8545.36        96.83 o                         
   2   0  18       3803.62       3798.86        46.97 o                         
   3   0  18       1389.11       1375.81        22.60 o                         
   4   0  18       1721.51       1748.03        24.75 o                         
   5   0  18       2175.18       2259.19        29.07 o                         
   6   0  18         66.54         78.56         5.94 o                         
   7   0  18       3943.09       3861.48        41.79 o                         
   8   0  18       1887.34       1927.90        26.56 o                         
   9   0  18       1119.01       1203.70        23.40 o                         
  10   0  18        971.20       1025.25        19.59 o                         
  11   0  18       2692.84       2513.82        41.33 o                         
  12   0  18       2867.92       2966.61        64.55 o                         
  13   0  18         92.38         68.58        14.03 o                         
  14   0  18       1299.21       1240.08        37.77 o                         
 -16   1  18         50.18         55.87         8.06 o                         
 -15   1  18         60.66         76.39         8.37 o                         
 -14   1  18         27.31         29.44         4.98 o                         
 -13   1  18         18.67         13.23         4.30 o                         
 -12   1  18        662.79        693.42        14.12 o                         
 -11   1  18        207.75        198.91         8.27 o                         
 -10   1  18        168.36        185.87         7.97 o                         
  -9   1  18        126.22        124.23         6.55 o                         
  -8   1  18        972.24        974.59        14.93 o                         
  -7   1  18          0.39          0.97         2.17 o                         
  -6   1  18        608.95        612.83        13.26 o                         
  -5   1  18        394.63        362.52         7.65 o                         
  -4   1  18       1971.30       1877.91        19.70 o                         
  -3   1  18        298.70        275.34        10.05 o                         
  -2   1  18       1431.01       1437.23        16.29 o                         
  -1   1  18        625.45        574.50        10.07 o                         
   0   1  18         13.17         10.63         3.35 o                         
   1   1  18         19.67         28.25         3.49 o                         
   2   1  18        374.83        330.24         7.55 o                         
   3   1  18          4.33          6.93         2.62 o                         
   4   1  18         26.64         21.59         3.06 o                         
   5   1  18        216.55        215.86         7.18 o                         
   6   1  18         44.55         52.79         4.05 o                         
   7   1  18        275.85        273.06         7.39 o                         
   8   1  18        264.01        285.99         8.15 o                         
   9   1  18        133.15        125.25         6.45 o                         
  10   1  18        315.10        352.44         9.23 o                         
  11   1  18         53.36         38.42         5.02 o                         
  12   1  18        280.28        291.73        12.21 o                         
  13   1  18        126.87        120.48         9.48 o                         
  14   1  18         26.94         10.76         6.19 o                         
 -16   2  18         63.10         58.52         7.33 o                         
 -15   2  18         34.74         42.06         6.06 o                         
 -14   2  18       1155.06       1232.69        21.12 o                         
 -13   2  18        671.98        661.57        15.59 o                         
 -12   2  18        143.04        168.71         9.16 o                         
 -11   2  18        601.25        613.03        14.18 o                         
 -10   2  18       2129.26       2125.39        30.49 o                         
  -9   2  18        681.59        670.37        13.43 o                         
  -8   2  18        717.42        753.02        13.08 o                         
  -7   2  18       1149.69       1170.53        15.81 o                         
  -6   2  18       2921.28       2908.42        26.63 o                         
  -5   2  18          7.01         28.12         4.12 o                         
  -4   2  18       2065.60       2064.30        20.68 o                         
  -3   2  18       4378.06       4271.23        30.79 o                         
  -2   2  18       2865.35       2860.04        24.43 o                         
  -1   2  18        931.73        899.69        12.59 o                         
   0   2  18       3654.82       3656.33        28.22 o                         
   1   2  18       7083.40       6969.89        56.79 o                         
   2   2  18        897.24        944.75        12.73 o                         
   3   2  18       2726.56       2672.47        23.40 o                         
   4   2  18       1505.47       1610.39        17.07 o                         
   5   2  18       3067.39       3054.50        23.71 o                         
   6   2  18         24.04         36.81         4.01 o                         
   7   2  18       2824.50       2785.49        24.93 o                         
   8   2  18       2544.55       2591.80        25.39 o                         
   9   2  18        437.38        426.97         9.91 o                         
  10   2  18        707.38        684.46        13.68 o                         
  11   2  18       1468.92       1517.82        20.92 o                         
  12   2  18        657.50        613.58        14.22 o                         
  13   2  18         25.27         22.06         6.09 o                         
 -15   3  18        599.58        617.88        16.86 o                         
 -14   3  18         82.27        104.79         7.97 o                         
 -13   3  18        232.49        227.03        10.89 o                         
 -12   3  18       1085.78       1106.53        22.56 o                         
 -11   3  18        382.82        368.30        11.41 o                         
 -10   3  18        465.25        476.09        12.16 o                         
  -9   3  18        828.79        796.20        14.68 o                         
  -8   3  18       2709.13       2714.18        29.94 o                         
  -7   3  18        164.96        188.00         7.79 o                         
  -6   3  18        870.64        871.68        15.41 o                         
  -5   3  18       2110.40       2019.92        20.86 o                         
  -4   3  18       2808.17       2766.13        25.43 o                         
  -3   3  18         19.88         30.69         3.21 o                         
  -2   3  18        769.74        751.98        12.73 o                         
  -1   3  18       2112.82       2071.44        23.42 o                         
   0   3  18       1546.09       1483.49        19.03 o                         
   1   3  18       2807.32       2706.22        28.55 o                         
   2   3  18       1353.62       1376.09        17.92 o                         
   3   3  18       3653.43       3667.13        35.90 o                         
   4   3  18         11.22         22.57         4.24 o                         
   5   3  18       2472.48       2382.21        25.00 o                         
   6   3  18       2007.75       2030.42        23.29 o                         
   7   3  18       1253.14       1251.22        18.74 o                         
   8   3  18        124.34        110.13         5.62 o                         
   9   3  18       1472.95       1512.60        22.02 o                         
  10   3  18        597.46        589.79        15.29 o                         
  11   3  18        115.32        113.85         7.96 o                         
  12   3  18        627.51        648.28        16.49 o                         
  13   3  18        575.22        546.02        18.54 o                         
 -14   4  18        199.43        205.79        10.77 o                         
 -13   4  18        221.89        214.69        11.82 o                         
 -12   4  18          9.64         12.27         4.02 o                         
 -11   4  18         63.42         76.41         6.88 o                         
 -10   4  18        888.83        849.88        17.44 o                         
  -9   4  18        227.53        217.30         9.76 o                         
  -8   4  18         77.60         68.69         5.38 o                         
  -7   4  18        223.07        238.06         8.21 o                         
  -6   4  18        472.33        429.51        11.64 o                         
  -5   4  18          8.45         19.03         4.85 o                         
  -4   4  18        657.10        629.74        12.04 o                         
  -3   4  18        677.63        672.71        13.49 o                         
  -2   4  18         99.44         92.53         5.84 o                         
  -1   4  18        188.67        173.25         7.07 o                         
   0   4  18        874.69        842.89        15.99 o                         
   1   4  18        600.53        578.69        15.20 o                         
   2   4  18         35.22         45.84         4.18 o                         
   3   4  18        146.97        163.93         7.62 o                         
   4   4  18        531.71        507.78        10.68 o                         
   5   4  18        199.29        215.33        10.62 o                         
   6   4  18          2.98         18.07         5.43 o                         
   7   4  18        471.56        520.05        14.71 o                         
   8   4  18        602.53        573.85        17.05 o                         
   9   4  18        148.15        190.02        12.04 o                         
  10   4  18         85.26        102.77         9.79 o                         
  11   4  18        203.39        197.02        12.67 o                         
  12   4  18        280.15        277.43        17.43 o                         
 -12   5  18       1040.45       1065.17        21.44 o                         
 -11   5  18        682.12        650.63        19.90 o                         
 -10   5  18        227.08        237.07        11.37 o                         
  -9   5  18        769.18        771.42        18.10 o                         
  -8   5  18       2722.54       2695.40        42.02 o                         
  -7   5  18        106.58        107.70         7.88 o                         
  -6   5  18       1097.59       1062.46        18.55 o                         
  -5   5  18       1479.74       1477.02        22.72 o                         
  -4   5  18       1981.72       1945.61        26.15 o                         
  -3   5  18        222.05        219.40         9.03 o                         
  -2   5  18        558.80        524.63        12.43 o                         
  -1   5  18       1720.43       1709.18        24.67 o                         
   0   5  18        352.81        360.38        12.00 o                         
   1   5  18       1505.00       1513.13        24.05 o                         
   2   5  18       2076.28       2085.46        28.62 o                         
   3   5  18       2202.77       2225.52        27.92 o                         
   4   5  18        128.54        135.52         8.48 o                         
   5   5  18       2605.33       2662.56        35.67 o                         
   6   5  18       1998.61       1920.02        32.21 o                         
   7   5  18       1881.55       2024.69        34.73 o                         
   8   5  18         42.07         73.49         9.50 o                         
   9   5  18        968.32       1019.75        25.46 o                         
  10   5  18       1041.37       1035.26        31.46 o                         
 -10   6  18         43.92         43.64         6.85 o                         
  -9   6  18          3.19         -0.16         6.17 o                         
  -8   6  18         16.36         22.15         5.44 o                         
  -7   6  18          0.44         13.62         4.81 o                         
  -6   6  18        266.28        279.50        12.93 o                         
  -5   6  18         20.99         22.91         5.75 o                         
  -4   6  18         22.99         19.90         5.12 o                         
  -3   6  18          0.49         -2.09         3.91 o                         
  -2   6  18        133.94        113.64         9.36 o                         
  -1   6  18        165.21        140.22         9.29 o                         
   0   6  18        187.18        196.88        12.92 o                         
   1   6  18          2.79          3.90         4.88 o                         
   2   6  18         45.31         40.63         7.19 o                         
   3   6  18         81.72         88.60         9.34 o                         
   4   6  18         64.85         45.20         8.44 o                         
   5   6  18        153.65        144.44        11.49 o                         
   6   6  18          0.55         -4.36         5.28 o                         
   7   6  18          7.92         10.99         5.87 o                         
   8   6  18          8.99          2.66         5.66 o                         
  -6   7  18        383.43        366.44        15.05 o                         
  -5   7  18        945.11        918.57        21.74 o                         
  -4   7  18       1018.02        971.95        34.14 o                         
  -3   7  18          1.13          4.83         5.03 o                         
  -2   7  18        999.58       1022.99        26.48 o                         
  -1   7  18       1017.68       1043.50        29.14 o                         
   0   7  18        221.16        214.86        15.89 o                         
   1   7  18        397.44        410.89        18.72 o                         
   2   7  18        652.42        600.19        20.75 o                         
   3   7  18        899.64        917.98        25.87 o                         
   4   7  18          1.60         10.81         5.39 o                         
 -16   1  19          7.15         20.68         6.22 o                         
 -15   1  19       1223.56       1345.95        26.08 o                         
 -14   1  19        797.72        810.76        17.78 o                         
 -13   1  19        182.39        178.49         8.54 o                         
 -12   1  19        377.99        401.86        11.16 o                         
 -11   1  19       3417.13       3358.66        32.89 o                         
 -10   1  19        466.70        436.39        10.89 o                         
  -9   1  19         70.25         60.90         5.01 o                         
  -8   1  19       3089.80       3037.66        29.52 o                         
  -7   1  19       6061.12       5865.68        44.80 o                         
  -6   1  19        202.37        195.51         6.77 o                         
  -5   1  19        410.72        411.30         8.68 o                         
  -4   1  19       6847.40       6719.33        44.25 o                         
  -3   1  19       2384.74       2512.58        22.92 o                         
  -2   1  19        526.88        537.37        12.25 o                         
  -1   1  19       5982.51       5770.13        38.31 o                         
   0   1  19      10482.01      10264.55        63.40 o                         
   1   1  19          4.42         36.98         3.84 o                         
   2   1  19       1385.82       1386.05        14.84 o                         
   3   1  19       7155.88       7151.99        45.84 o                         
   4   1  19       7988.04       7976.17        54.48 o                         
   5   1  19          5.81         25.86         3.40 o                         
   6   1  19        723.08        726.44        11.75 o                         
   7   1  19       3247.35       3309.05        28.57 o                         
   8   1  19       1275.66       1259.18        16.55 o                         
   9   1  19        434.83        437.14        10.05 o                         
  10   1  19       1147.75       1139.96        15.41 o                         
  11   1  19       1513.55       1536.42        22.28 o                         
  12   1  19         11.65         11.81         5.21 o                         
  13   1  19        421.77        439.08        15.43 o                         
 -15   2  19         26.45          1.80         6.46 o                         
 -14   2  19          4.85          0.30         3.82 o                         
 -13   2  19        261.23        262.36        11.59 o                         
 -12   2  19         60.30         44.76         5.44 o                         
 -11   2  19        104.39        111.93         7.56 o                         
 -10   2  19        357.23        377.42        10.58 o                         
  -9   2  19       1501.81       1513.13        21.42 o                         
  -8   2  19         12.74          5.90         2.67 o                         
  -7   2  19          8.41          7.46         3.85 o                         
  -6   2  19       2053.27       2079.10        22.05 o                         
  -5   2  19        901.53        950.53        13.88 o                         
  -4   2  19         30.90         32.04         4.73 o                         
  -3   2  19        123.22        127.90         5.39 o                         
  -2   2  19       3380.07       3310.15        26.79 o                         
  -1   2  19        707.65        718.14        13.94 o                         
   0   2  19        161.00        168.84         6.51 o                         
   1   2  19       1351.15       1344.43        14.31 o                         
   2   2  19       2578.32       2523.15        23.72 o                         
   3   2  19          2.64          5.02         2.31 o                         
   4   2  19        400.14        400.06         8.25 o                         
   5   2  19       1916.48       1926.38        19.56 o                         
   6   2  19        931.67        906.06        13.14 o                         
   7   2  19         52.83         62.28         5.34 o                         
   8   2  19        230.81        218.14         7.93 o                         
   9   2  19        991.34       1007.75        15.62 o                         
  10   2  19        127.19        124.13         7.37 o                         
  11   2  19         29.33         24.61         4.99 o                         
  12   2  19        252.36        253.27        11.10 o                         
  13   2  19        523.90        533.42        16.99 o                         
 -14   3  19        232.90        216.67        11.53 o                         
 -13   3  19        127.62        132.02         8.94 o                         
 -12   3  19        243.15        280.90        12.65 o                         
 -11   3  19        801.70        779.01        17.01 o                         
 -10   3  19        178.92        189.95         9.33 o                         
  -9   3  19          6.51          7.42         4.38 o                         
  -8   3  19        893.62        879.85        17.44 o                         
  -7   3  19       1878.37       1823.32        21.53 o                         
  -6   3  19         27.22         31.66         3.47 o                         
  -5   3  19         51.96         64.84         4.53 o                         
  -4   3  19       1942.70       1860.84        25.83 o                         
  -3   3  19       1139.48       1114.97        14.60 o                         
  -2   3  19          8.47         10.83         2.38 o                         
  -1   3  19        487.42        470.13        10.57 o                         
   0   3  19       2791.05       2688.80        33.03 o                         
   1   3  19        956.62        946.14        14.74 o                         
   2   3  19        141.54        137.53         7.72 o                         
   3   3  19       2175.51       2105.63        25.63 o                         
   4   3  19       1977.72       1970.03        25.81 o                         
   5   3  19         26.57         26.00         3.72 o                         
   6   3  19        473.69        441.04        10.30 o                         
   7   3  19       1031.15       1009.29        19.18 o                         
   8   3  19        275.43        260.60         9.26 o                         
   9   3  19         89.25        121.04         9.28 o                         
  10   3  19       1095.87       1054.60        20.72 o                         
  11   3  19       1212.59       1239.69        21.29 o                         
  12   3  19         20.81          6.86         5.99 o                         
 -13   4  19       1624.53       1680.01        29.62 o                         
 -12   4  19        245.69        237.56        12.18 o                         
 -11   4  19          0.42          3.00         3.69 o                         
 -10   4  19        767.55        802.61        24.48 o                         
  -9   4  19       1673.26       1668.82        26.32 o                         
  -8   4  19         29.54         27.92         3.88 o                         
  -7   4  19         63.12         64.42         5.11 o                         
  -6   4  19       2967.67       2911.96        31.64 o                         
  -5   4  19       2988.87       2943.25        31.71 o                         
  -4   4  19          0.13          9.05         3.59 o                         
  -3   4  19       1370.94       1335.04        17.62 o                         
  -2   4  19       6311.57       6179.44        53.62 o                         
  -1   4  19        858.58        859.15        16.02 o                         
   0   4  19          6.67         18.51         3.55 o                         
   1   4  19       1055.68       1048.18        17.01 o                         
   2   4  19       3474.06       3471.74        34.85 o                         
   3   4  19         35.03         52.35         5.76 o                         
   4   4  19        394.36        396.15        13.10 o                         
   5   4  19       2102.11       2169.52        31.31 o                         
   6   4  19       1272.84       1306.19        25.04 o                         
   7   4  19        460.37        474.71        14.58 o                         
   8   4  19       1412.70       1434.47        27.90 o                         
   9   4  19       2552.73       2663.21        40.04 o                         
  10   4  19        335.78        340.40        15.56 o                         
  11   4  19        357.28        348.54        16.20 o                         
 -12   5  19          0.03          1.45         4.74 o                         
 -11   5  19         15.41         11.46         5.18 o                         
 -10   5  19         43.04         38.95         8.44 o                         
  -9   5  19          9.10          2.78         4.28 o                         
  -8   5  19         63.49         80.11         8.41 o                         
  -7   5  19        247.10        214.23        12.18 o                         
  -6   5  19        212.30        206.60        11.18 o                         
  -5   5  19         39.02         28.44         5.18 o                         
  -4   5  19          0.84          4.35         3.26 o                         
  -3   5  19        184.27        176.39         8.60 o                         
  -2   5  19          1.82          0.90         3.29 o                         
  -1   5  19        331.95        308.45        14.02 o                         
   0   5  19         18.20         33.11         4.45 o                         
   1   5  19         65.94         70.97         6.70 o                         
   2   5  19         24.28         24.55         5.80 o                         
   3   5  19         47.89         35.28         5.20 o                         
   4   5  19         54.50         48.75         5.07 o                         
   5   5  19         41.67         47.32         7.46 o                         
   6   5  19         13.92         10.52         5.66 o                         
   7   5  19          2.71         14.81         5.44 o                         
   8   5  19         16.34         22.01         7.53 o                         
   9   5  19          7.34          2.12         5.56 o                         
  -9   6  19       2038.82       2092.96        40.39 o                         
  -8   6  19        210.72        201.36        12.72 o                         
  -7   6  19         57.73         68.83         8.18 o                         
  -6   6  19       2151.66       2165.67        35.46 o                         
  -5   6  19       1634.04       1629.20        32.91 o                         
  -4   6  19          7.43         15.46         5.14 o                         
  -3   6  19        641.06        653.23        16.59 o                         
  -2   6  19       3044.18       3036.38        39.80 o                         
  -1   6  19        764.52        777.65        19.55 o                         
   0   6  19         93.07        103.76         9.88 o                         
   1   6  19       1386.16       1422.98        31.76 o                         
   2   6  19       1630.12       1713.15        35.30 o                         
   3   6  19         17.36         24.79         6.65 o                         
   4   6  19        476.67        456.85        17.13 o                         
   5   6  19       1463.29       1501.12        30.98 o                         
   6   6  19        746.35        793.82        22.05 o                         
   7   6  19        172.04        183.30        13.91 o                         
  -5   7  19          0.97         -1.87         6.19 o                         
  -4   7  19        385.88        406.61        19.68 o                         
  -3   7  19         77.58         66.89         9.22 o                         
  -2   7  19         20.78          6.68         6.26 o                         
  -1   7  19         14.18          6.65         6.30 o                         
   0   7  19        517.76        598.11        21.89 o                         
   1   7  19          0.23          0.48         5.00 o                         
   2   7  19         44.25         20.25         7.17 o                         
 -15   0  20        272.15        283.40        19.15 o                         
 -14   0  20        415.77        455.69        16.78 o                         
 -13   0  20        806.98        888.21        23.26 o                         
 -12   0  20       1173.50       1151.26        26.17 o                         
 -11   0  20       1202.87       1210.95        24.78 o                         
 -10   0  20        497.11        512.34        15.52 o                         
  -9   0  20       2583.65       2543.17        48.84 o                         
  -8   0  20       2401.80       2472.88        36.80 o                         
  -7   0  20       1787.12       1775.90        29.46 o                         
  -6   0  20          6.53         34.90         4.85 o                         
  -5   0  20       7226.60       7127.35        68.31 o                         
  -4   0  20       4936.65       4710.33        49.75 o                         
  -3   0  20       1990.19       1851.38        24.92 o                         
  -2   0  20       1211.39       1264.33        22.79 o                         
  -1   0  20       6191.37       6213.18        76.27 o                         
   0   0  20       3949.59       3972.36        37.80 o                         
   1   0  20          2.32         36.46         4.41 o                         
   2   0  20      13143.32      12605.26       119.07 o                         
   3   0  20       1632.16       1800.54        28.02 o                         
   4   0  20         85.61         90.39         8.52 o                         
   5   0  20       2897.09       2840.25        35.32 o                         
   6   0  20       9332.33       9344.93        82.58 o                         
   7   0  20       1595.74       1671.48        25.46 o                         
   8   0  20          9.91         20.40         4.12 o                         
   9   0  20       1710.31       1684.49        34.08 o                         
  10   0  20       4318.60       4461.42        56.49 o                         
  11   0  20        216.75        157.44        12.19 o                         
  12   0  20        136.60        116.80        11.56 o                         
  13   0  20       1486.06       1623.86        44.24 o                         
 -15   1  20         90.45        108.68        10.04 o                         
 -14   1  20        109.86        108.37         7.98 o                         
 -13   1  20        129.70        134.77         8.56 o                         
 -12   1  20          0.11         -4.25         3.39 o                         
 -11   1  20         32.58         31.69         4.44 o                         
 -10   1  20         44.86         31.85         4.23 o                         
  -9   1  20         33.93         29.61         5.43 o                         
  -8   1  20        134.60        123.71         6.47 o                         
  -7   1  20        411.09        409.71         9.71 o                         
  -6   1  20        395.73        390.21         8.83 o                         
  -5   1  20        242.69        225.71         7.08 o                         
  -4   1  20        439.26        422.30         9.46 o                         
  -3   1  20       1097.81       1081.27        16.02 o                         
  -2   1  20        140.86        142.13         5.12 o                         
  -1   1  20         44.28         27.15         4.23 o                         
   0   1  20        638.72        631.76        10.35 o                         
   1   1  20        303.26        340.92         8.70 o                         
   2   1  20          9.65          6.97         2.36 o                         
   3   1  20         49.60         52.75         4.40 o                         
   4   1  20        428.01        429.11        10.06 o                         
   5   1  20          4.29          7.11         2.81 o                         
   6   1  20          6.72          1.56         2.58 o                         
   7   1  20        334.15        339.58         8.73 o                         
   8   1  20        462.39        483.43        10.47 o                         
   9   1  20         30.20         26.36         4.53 o                         
  10   1  20         37.95         42.00         4.58 o                         
  11   1  20        127.28        113.08         8.10 o                         
  12   1  20         96.68        134.59        10.22 o                         
  13   1  20         25.16         16.07         7.77 o                         
 -15   2  20        429.52        420.90        15.74 o                         
 -14   2  20         46.50         31.07         5.59 o                         
 -13   2  20        498.65        506.74        14.20 o                         
 -12   2  20       1081.53       1132.36        21.67 o                         
 -11   2  20        963.37        980.83        18.18 o                         
 -10   2  20          3.53          4.22         4.42 o                         
  -9   2  20       2508.52       2468.67        28.95 o                         
  -8   2  20        828.07        834.21        18.89 o                         
  -7   2  20       1133.42       1137.05        19.70 o                         
  -6   2  20        181.51        199.81         7.28 o                         
  -5   2  20       3926.19       3810.35        32.41 o                         
  -4   2  20       1158.20       1144.55        14.64 o                         
  -3   2  20        751.87        718.46        11.16 o                         
  -2   2  20       1565.56       1525.61        16.80 o                         
  -1   2  20       2945.24       2979.82        25.91 o                         
   0   2  20        548.62        525.32        11.81 o                         
   1   2  20         20.38         26.70         2.97 o                         
   2   2  20       3008.41       3014.12        28.28 o                         
   3   2  20       3455.77       3378.20        29.79 o                         
   4   2  20        315.85        339.65         9.64 o                         
   5   2  20        432.38        428.66         9.63 o                         
   6   2  20       6151.06       6170.98        46.46 o                         
   7   2  20       1330.44       1321.08        17.60 o                         
   8   2  20         38.17         48.97         4.51 o                         
   9   2  20       1203.38       1228.67        17.88 o                         
  10   2  20       1074.71       1073.02        17.81 o                         
  11   2  20        171.09        176.34         9.23 o                         
  12   2  20        196.77        214.94        11.02 o                         
  13   2  20       1205.51       1181.25        24.79 o                         
 -14   3  20        638.96        676.19        17.66 o                         
 -13   3  20        307.44        309.61        16.75 o                         
 -12   3  20        179.31        168.98        10.34 o                         
 -11   3  20       1106.96       1127.18        21.69 o                         
 -10   3  20        602.83        616.44        15.52 o                         
  -9   3  20        771.33        783.43        15.85 o                         
  -8   3  20         80.39        102.32         6.54 o                         
  -7   3  20       2179.89       2159.17        24.11 o                         
  -6   3  20        351.65        368.81        11.40 o                         
  -5   3  20        408.78        385.04         9.21 o                         
  -4   3  20        681.03        632.43        12.90 o                         
  -3   3  20       2736.63       2722.85        24.69 o                         
  -2   3  20        453.19        459.48         8.83 o                         
  -1   3  20         97.04         99.49         6.53 o                         
   0   3  20       2758.90       2672.65        28.91 o                         
   1   3  20       2707.15       2739.91        30.06 o                         
   2   3  20        573.09        600.47        14.20 o                         
   3   3  20          1.60          2.64         2.74 o                         
   4   3  20       2966.16       2982.82        32.33 o                         
   5   3  20       1070.30       1056.97        17.02 o                         
   6   3  20         55.46         58.73         5.08 o                         
   7   3  20        602.02        597.34        15.73 o                         
   8   3  20       1931.39       1933.73        25.61 o                         
   9   3  20        126.34        114.02         8.02 o                         
  10   3  20         34.24         33.08         7.79 o                         
  11   3  20       1292.03       1404.93        24.57 o                         
  12   3  20        750.46        731.69        21.87 o                         
 -13   4  20         31.40         41.34         6.92 o                         
 -12   4  20         82.44         76.75         7.72 o                         
 -11   4  20        116.36        106.65         8.18 o                         
 -10   4  20          1.07          1.46         3.76 o                         
  -9   4  20         84.03         87.17         6.98 o                         
  -8   4  20        170.06        168.92         8.65 o                         
  -7   4  20         62.78         52.78         4.91 o                         
  -6   4  20          5.27          6.92         3.71 o                         
  -5   4  20        737.54        722.65        14.64 o                         
  -4   4  20        666.37        652.04        12.99 o                         
  -3   4  20          6.43         22.86         8.06 o                         
  -2   4  20        227.97        208.94         9.03 o                         
  -1   4  20        769.21        683.60        19.32 o                         
   0   4  20        307.79        315.15        10.27 o                         
   1   4  20          9.71         17.02         6.62 o                         
   2   4  20        947.62        961.31        17.70 o                         
   3   4  20        284.36        284.54        10.86 o                         
   4   4  20        112.77        110.96         8.32 o                         
   5   4  20        167.59        162.36        11.48 o                         
   6   4  20        508.60        517.03        15.97 o                         
   7   4  20        347.43        359.34        14.11 o                         
   8   4  20          6.86         16.17         6.06 o                         
   9   4  20         25.20          9.97         6.37 o                         
  10   4  20        145.74        167.72        14.54 o                         
  11   4  20         10.01         -1.44         8.89 o                         
 -11   5  20        517.00        551.54        17.32 o                         
 -10   5  20        752.54        740.38        20.35 o                         
  -9   5  20        358.59        375.18        15.20 o                         
  -8   5  20          7.43         16.96         4.76 o                         
  -7   5  20       1845.73       1812.53        30.53 o                         
  -6   5  20        824.62        802.17        18.04 o                         
  -5   5  20        379.81        380.75        13.99 o                         
  -4   5  20        444.30        444.44        12.80 o                         
  -3   5  20       2936.54       2840.50        47.53 o                         
  -2   5  20       1342.08       1299.11        22.43 o                         
  -1   5  20         46.67         41.69         5.38 o                         
   0   5  20       3490.49       3458.14        39.19 o                         
   1   5  20       3283.78       3190.76        51.35 o                         
   2   5  20       1348.62       1448.10        23.57 o                         
   3   5  20         60.71         63.65         5.59 o                         
   4   5  20       3730.70       3792.21        41.06 o                         
   5   5  20        887.80        861.61        22.66 o                         
   6   5  20         95.62        104.80         9.56 o                         
   7   5  20        444.08        447.57        19.20 o                         
   8   5  20       1737.28       1816.04        41.25 o                         
   9   5  20        156.17        123.87        12.73 o                         
  -9   6  20         78.43         72.06         8.95 o                         
  -8   6  20         13.67         -2.54         5.99 o                         
  -7   6  20         28.12         15.33         5.39 o                         
  -6   6  20         12.89          4.90         5.13 o                         
  -5   6  20         72.26         77.85         8.18 o                         
  -4   6  20         12.81         13.75         4.71 o                         
  -3   6  20          6.25         13.49         4.71 o                         
  -2   6  20        257.52        270.78        15.79 o                         
  -1   6  20         54.45         50.46         7.50 o                         
   0   6  20        189.49        178.92        13.78 o                         
   1   6  20          5.86         -2.88         4.94 o                         
   2   6  20         76.74         72.65        10.36 o                         
   3   6  20         18.90          7.88         5.28 o                         
   4   6  20         40.08         43.89         7.71 o                         
   5   6  20          1.39          2.09         5.44 o                         
   6   6  20          7.31         12.09         6.08 o                         
  -3   7  20       1302.87       1331.59        33.64 o                         
  -2   7  20        455.54        473.09        18.50 o                         
  -1   7  20         15.97         33.79         7.92 o                         
   0   7  20        687.21        692.13        23.94 o                         
   1   7  20       1223.16       1263.14        31.28 o                         
 -15   1  21        265.00        219.55        13.76 o                         
 -14   1  21        165.87        181.50        10.42 o                         
 -13   1  21        499.76        530.01        13.71 o                         
 -12   1  21       1357.78       1378.47        21.66 o                         
 -11   1  21         52.57         81.13         6.23 o                         
 -10   1  21       1035.81       1060.29        18.18 o                         
  -9   1  21       1815.94       1824.21        22.80 o                         
  -8   1  21       2393.08       2345.51        24.83 o                         
  -7   1  21        880.03        898.96        16.18 o                         
  -6   1  21       2198.03       2232.35        22.63 o                         
  -5   1  21       3210.03       3193.56        29.10 o                         
  -4   1  21       1123.19       1202.81        15.20 o                         
  -3   1  21       3042.66       3011.36        24.60 o                         
  -2   1  21       3848.67       3782.14        28.92 o                         
  -1   1  21       4157.05       3985.88        39.39 o                         
   0   1  21         46.74         74.19         4.48 o                         
   1   1  21       1813.89       1844.16        18.72 o                         
   2   1  21       3090.22       3114.63        28.99 o                         
   3   1  21       3296.49       3357.92        28.55 o                         
   4   1  21        876.51        880.75        14.63 o                         
   5   1  21       2326.19       2433.18        25.22 o                         
   6   1  21       1610.05       1651.87        19.44 o                         
   7   1  21        310.24        338.06         8.85 o                         
   8   1  21       2563.17       2624.10        26.64 o                         
   9   1  21       2351.16       2361.67        25.97 o                         
  10   1  21        883.18        889.86        14.24 o                         
  11   1  21         37.38         52.39         6.88 o                         
  12   1  21       1472.76       1497.86        26.02 o                         
  13   1  21        883.80        876.82        21.56 o                         
 -15   2  21         20.42          5.80         6.35 o                         
 -14   2  21        288.98        338.89        13.99 o                         
 -13   2  21         54.83         45.95         6.07 o                         
 -12   2  21        132.29        128.16         9.62 o                         
 -11   2  21        539.69        570.84        14.50 o                         
 -10   2  21        719.75        718.83        18.60 o                         
  -9   2  21         47.30         53.35         5.45 o                         
  -8   2  21        339.61        336.97        14.58 o                         
  -7   2  21        693.67        715.73        13.41 o                         
  -6   2  21        754.59        751.68        13.97 o                         
  -5   2  21        355.07        344.39         8.10 o                         
  -4   2  21        378.73        383.32         8.60 o                         
  -3   2  21       1850.44       1743.66        19.73 o                         
  -2   2  21         62.98         82.41         5.13 o                         
  -1   2  21       1631.61       1589.08        17.90 o                         
   0   2  21       1212.29       1187.08        15.47 o                         
   1   2  21       1747.45       1682.59        20.30 o                         
   2   2  21        176.23        164.42         7.32 o                         
   3   2  21       2318.51       2296.01        23.74 o                         
   4   2  21       1056.81       1034.01        14.72 o                         
   5   2  21        530.56        560.08        11.89 o                         
   6   2  21        312.93        309.98         9.05 o                         
   7   2  21        453.95        452.64        11.76 o                         
   8   2  21        310.85        346.39         9.69 o                         
   9   2  21          0.49          1.81         3.79 o                         
  10   2  21        509.41        497.86        12.74 o                         
  11   2  21        349.60        331.13        12.91 o                         
  12   2  21         33.99          9.84         5.90 o                         
 -14   3  21          3.42          4.39         4.80 o                         
 -13   3  21        413.08        450.35        14.21 o                         
 -12   3  21        688.14        690.64        18.25 o                         
 -11   3  21         63.67         58.60         7.12 o                         
 -10   3  21        252.06        252.64        11.68 o                         
  -9   3  21       1231.11       1243.15        21.41 o                         
  -8   3  21        858.71        841.64        15.93 o                         
  -7   3  21        381.06        404.56        10.29 o                         
  -6   3  21        737.48        727.40        16.10 o                         
  -5   3  21       1046.83       1027.19        15.21 o                         
  -4   3  21        312.75        298.13         9.55 o                         
  -3   3  21        496.76        486.83         9.18 o                         
  -2   3  21       1323.85       1269.71        16.33 o                         
  -1   3  21       1891.71       1821.30        23.84 o                         
   0   3  21         11.35         15.17         3.12 o                         
   1   3  21       1212.66       1193.51        17.67 o                         
   2   3  21        705.72        723.60        15.74 o                         
   3   3  21        257.61        276.22         9.93 o                         
   4   3  21        490.11        502.30        12.31 o                         
   5   3  21       1117.89       1096.08        19.73 o                         
   6   3  21        609.33        617.30        13.19 o                         
   7   3  21         81.29         68.17         5.57 o                         
   8   3  21        933.88        920.90        18.54 o                         
   9   3  21       1708.58       1768.23        29.40 o                         
  10   3  21        642.52        664.55        20.87 o                         
  11   3  21          0.97         -1.66         5.71 o                         
 -12   4  21        320.41        298.66        13.54 o                         
 -11   4  21        441.54        414.17        17.90 o                         
 -10   4  21       1586.15       1581.54        29.94 o                         
  -9   4  21         78.10         89.39         7.74 o                         
  -8   4  21        736.11        738.46        16.25 o                         
  -7   4  21       1648.14       1674.49        25.09 o                         
  -6   4  21        821.31        818.34        17.71 o                         
  -5   4  21       1218.43       1232.13        21.43 o                         
  -4   4  21       1488.99       1456.68        30.61 o                         
  -3   4  21       1197.49       1185.65        18.05 o                         
  -2   4  21         73.42         64.71         6.45 o                         
  -1   4  21       1396.13       1346.99        29.93 o                         
   0   4  21        999.82        995.40        18.18 o                         
   1   4  21       1090.40       1041.31        19.58 o                         
   2   4  21        493.16        496.78        11.83 o                         
   3   4  21       1356.65       1284.32        22.76 o                         
   4   4  21       1682.59       1754.01        30.64 o                         
   5   4  21       1055.76       1064.25        23.30 o                         
   6   4  21       1051.55       1106.00        23.69 o                         
   7   4  21       1774.20       1734.47        30.11 o                         
   8   4  21       1050.45       1075.13        26.43 o                         
   9   4  21         69.38         81.76         9.72 o                         
  10   4  21       1011.09       1069.53        25.89 o                         
 -11   5  21          1.67         -5.17         4.79 o                         
 -10   5  21          0.30          0.50         4.62 o                         
  -9   5  21         36.12         30.18         6.23 o                         
  -8   5  21         47.93         40.47         6.22 o                         
  -7   5  21        115.04        126.36         9.13 o                         
  -6   5  21          0.99         -0.13         4.47 o                         
  -5   5  21          0.50          3.75         4.34 o                         
  -4   5  21         34.01         43.52         6.08 o                         
  -3   5  21          1.45          0.80         4.45 o                         
  -2   5  21        147.95        132.23         9.60 o                         
  -1   5  21          7.01          0.82         3.84 o                         
   0   5  21          0.20          0.36         4.04 o                         
   1   5  21         11.17         11.86         4.21 o                         
   2   5  21        271.48        247.16        10.68 o                         
   3   5  21        121.91        128.57         9.06 o                         
   4   5  21          2.97         -6.94         6.43 o                         
   5   5  21         75.91         84.18         8.87 o                         
   6   5  21         32.34         24.32         6.04 o                         
   7   5  21          0.26          2.55         6.90 o                         
   8   5  21         13.22          7.93         5.65 o                         
  -8   6  21        399.07        412.95        16.57 o                         
  -7   6  21        633.36        646.16        19.14 o                         
  -6   6  21        726.83        748.61        19.81 o                         
  -5   6  21        227.24        225.74        11.86 o                         
  -4   6  21        562.99        522.61        18.04 o                         
  -3   6  21       1124.88       1117.16        25.00 o                         
  -2   6  21         45.05         57.46         8.43 o                         
  -1   6  21        863.83        869.78        22.61 o                         
   0   6  21       1134.98       1198.17        29.78 o                         
   1   6  21        766.17        764.28        23.66 o                         
   2   6  21        158.18        167.68        13.31 o                         
   3   6  21       1760.91       1754.32        36.68 o                         
   4   6  21       1402.27       1407.41        30.78 o                         
   5   6  21        491.96        546.80        22.32 o                         
 -15   0  22          4.43          0.55         6.42 o                         
 -14   0  22        489.10        552.22        20.06 o                         
 -13   0  22       2007.33       2033.42        37.78 o                         
 -12   0  22        247.63        245.02        15.28 o                         
 -11   0  22          7.16          8.33         5.86 o                         
 -10   0  22       3180.28       3223.86        59.34 o                         
  -9   0  22        492.21        476.12        16.05 o                         
  -8   0  22         13.90         19.62         7.29 o                         
  -7   0  22       1027.92       1041.64        23.00 o                         
  -6   0  22       5350.82       5233.40        60.45 o                         
  -5   0  22        373.27        349.39        12.85 o                         
  -4   0  22        290.13        306.53        11.07 o                         
  -3   0  22       2923.72       2921.61        34.42 o                         
  -2   0  22       8202.15       8268.18        75.29 o                         
  -1   0  22          8.51         51.33         5.00 o                         
   0   0  22       3036.89       3014.70        32.37 o                         
   1   0  22       7092.21       7108.88        73.14 o                         
   2   0  22       2047.10       2085.72        34.34 o                         
   3   0  22        582.16        558.83        14.43 o                         
   4   0  22       2039.05       2016.32        31.44 o                         
   5   0  22       6092.76       6228.93        65.99 o                         
   6   0  22        224.27        238.11        10.82 o                         
   7   0  22        981.50        950.99        23.50 o                         
   8   0  22       1834.56       1886.74        31.67 o                         
   9   0  22       2151.04       2161.74        34.29 o                         
  10   0  22         64.18         89.89        11.34 o                         
  11   0  22        962.76       1023.46        27.09 o                         
  12   0  22       1441.85       1481.35        39.01 o                         
 -15   1  22        191.66        187.09        12.20 o                         
 -14   1  22          3.60          7.79         4.35 o                         
 -13   1  22         21.92         18.55         4.17 o                         
 -12   1  22          7.65         10.33         5.94 o                         
 -11   1  22         23.00         16.65         3.95 o                         
 -10   1  22          3.61          0.67         2.97 o                         
  -9   1  22         21.45         16.51         3.67 o                         
  -8   1  22        242.52        227.54         8.61 o                         
  -7   1  22          2.20          5.96         3.86 o                         
  -6   1  22          6.29          4.78         2.39 o                         
  -5   1  22        120.41        116.35         5.75 o                         
  -4   1  22        303.90        318.31         9.31 o                         
  -3   1  22          3.07         -5.27         2.94 o                         
  -2   1  22        103.32         87.08         4.64 o                         
  -1   1  22        167.70        165.81         5.74 o                         
   0   1  22        370.60        376.27         9.81 o                         
   1   1  22         27.91         25.08         2.97 o                         
   2   1  22          3.98          6.15         2.82 o                         
   3   1  22        403.85        427.10         9.07 o                         
   4   1  22        508.01        490.15        11.72 o                         
   5   1  22        463.93        435.66        10.73 o                         
   6   1  22        538.56        551.90        11.49 o                         
   7   1  22        723.70        701.72        13.20 o                         
   8   1  22          0.49          2.24         4.22 o                         
   9   1  22         45.14         35.70         4.69 o                         
  10   1  22        210.90        218.15         9.01 o                         
  11   1  22         66.35         51.04         6.90 o                         
  12   1  22         32.87         35.38         7.18 o                         
 -14   2  22        363.29        418.27        15.26 o                         
 -13   2  22        786.91        790.66        19.05 o                         
 -12   2  22        263.65        259.23        13.32 o                         
 -11   2  22         30.71         51.10         5.96 o                         
 -10   2  22       1290.44       1293.82        22.08 o                         
  -9   2  22       1440.90       1432.30        20.85 o                         
  -8   2  22          0.07          7.26         3.59 o                         
  -7   2  22        411.54        447.36        11.06 o                         
  -6   2  22       5412.85       5395.63        60.19 o                         
  -5   2  22        380.07        387.81         8.82 o                         
  -4   2  22        699.93        704.94        12.29 o                         
  -3   2  22       2709.48       2615.11        25.81 o                         
  -2   2  22       2551.78       2516.24        23.09 o                         
  -1   2  22         34.96         42.90         4.92 o                         
   0   2  22       1198.95       1185.39        18.77 o                         
   1   2  22       4689.17       4563.22        39.42 o                         
   2   2  22       1527.97       1548.78        19.90 o                         
   3   2  22         84.50         92.30         6.01 o                         
   4   2  22        900.20        906.10        15.51 o                         
   5   2  22       2756.99       2775.23        30.24 o                         
   6   2  22        117.08        133.68         7.37 o                         
   7   2  22        362.42        352.62        10.12 o                         
   8   2  22        550.84        540.90        11.35 o                         
   9   2  22        884.48        894.36        15.86 o                         
  10   2  22         43.50         42.90         5.96 o                         
  11   2  22        942.57        933.26        19.34 o                         
  12   2  22       1059.03       1094.53        23.24 o                         
 -13   3  22          0.68        -14.20         4.94 o                         
 -12   3  22        859.98        911.08        21.23 o                         
 -11   3  22        891.40        891.17        20.45 o                         
 -10   3  22          8.14          2.43         3.70 o                         
  -9   3  22         75.16         70.05         6.96 o                         
  -8   3  22       2282.82       2294.72        28.38 o                         
  -7   3  22        749.70        726.56        13.92 o                         
  -6   3  22         55.27         63.49         5.53 o                         
  -5   3  22        718.01        686.05        14.05 o                         
  -4   3  22       3179.74       3090.45        29.97 o                         
  -3   3  22         12.20         25.74         3.44 o                         
  -2   3  22        461.52        476.76        13.05 o                         
  -1   3  22       1961.52       1939.87        24.59 o                         
   0   3  22       1251.65       1187.30        23.78 o                         
   1   3  22        191.67        184.38         7.66 o                         
   2   3  22        580.60        575.40        14.26 o                         
   3   3  22       2611.96       2569.73        30.62 o                         
   4   3  22         64.71         76.39         6.54 o                         
   5   3  22        364.79        367.36        11.00 o                         
   6   3  22        889.82        919.20        17.71 o                         
   7   3  22       1695.46       1632.00        29.56 o                         
   8   3  22         46.16         39.68         6.23 o                         
   9   3  22        432.10        430.46        21.47 o                         
  10   3  22        657.90        615.15        17.63 o                         
  11   3  22        725.74        743.43        23.38 o                         
 -12   4  22         11.38         16.36         5.43 o                         
 -11   4  22         23.10         21.27         5.87 o                         
 -10   4  22        239.15        227.91        11.62 o                         
  -9   4  22         52.94         45.18         6.10 o                         
  -8   4  22         39.50         41.01         5.71 o                         
  -7   4  22        285.24        314.64        14.48 o                         
  -6   4  22        528.73        496.69        15.60 o                         
  -5   4  22        190.49        194.71        10.47 o                         
  -4   4  22          8.92         12.15         4.99 o                         
  -3   4  22        190.71        169.44         7.65 o                         
  -2   4  22        511.13        491.18        17.36 o                         
  -1   4  22         75.72         71.23         5.82 o                         
   0   4  22        115.45        104.00         7.40 o                         
   1   4  22        508.21        480.80        14.92 o                         
   2   4  22        382.35        389.22        13.51 o                         
   3   4  22          0.26          4.34         3.94 o                         
   4   4  22        102.86         86.90         8.48 o                         
   5   4  22        441.14        461.66        16.19 o                         
   6   4  22         62.59         60.51         7.60 o                         
   7   4  22        124.77        114.22        10.39 o                         
   8   4  22        144.48        119.37        11.63 o                         
   9   4  22         66.77         76.14        11.36 o                         
 -10   5  22          3.70          1.99         4.42 o                         
  -9   5  22        252.92        273.35        15.51 o                         
  -8   5  22       2604.72       2652.01        49.90 o                         
  -7   5  22        515.85        495.05        16.72 o                         
  -6   5  22         17.03         27.52         5.65 o                         
  -5   5  22        885.96        903.35        20.67 o                         
  -4   5  22       3187.77       3061.61        64.31 o                         
  -3   5  22        142.15        141.88        11.02 o                         
  -2   5  22        365.25        340.29        14.26 o                         
  -1   5  22       2182.98       2136.43        36.00 o                         
   0   5  22       1981.67       2003.53        31.36 o                         
   1   5  22         51.72         83.41         7.45 o                         
   2   5  22        941.92        920.35        19.49 o                         
   3   5  22       1913.94       2017.35        37.03 o                         
   4   5  22        182.34        187.09        12.72 o                         
   5   5  22        509.14        510.83        17.77 o                         
   6   5  22        829.90        788.69        22.02 o                         
   7   5  22       1594.49       1739.20        38.95 o                         
   8   5  22          2.83         13.38        10.48 o                         
  -7   6  22         12.91          7.90         5.77 o                         
  -6   6  22         19.35          6.36         5.67 o                         
  -5   6  22         34.00         28.01         6.92 o                         
  -4   6  22          3.90          3.05         6.74 o                         
  -3   6  22         45.13         40.25         6.80 o                         
  -2   6  22         30.62         23.00         7.78 o                         
  -1   6  22         58.57         49.21         7.67 o                         
   0   6  22         54.78         67.88         9.37 o                         
   1   6  22         82.66         68.44         9.41 o                         
   2   6  22        221.83        189.15        14.08 o                         
   3   6  22         26.13         41.62         8.30 o                         
   4   6  22          0.62         19.92         6.07 o                         
 -14   1  23        641.69        629.66        20.87 o                         
 -13   1  23        265.39        254.99        11.47 o                         
 -12   1  23         73.50         97.29         6.99 o                         
 -11   1  23       1567.37       1607.84        23.62 o                         
 -10   1  23       1010.19       1005.72        18.92 o                         
  -9   1  23       1090.31       1080.09        17.40 o                         
  -8   1  23        770.29        813.02        14.62 o                         
  -7   1  23       2260.58       2212.59        25.21 o                         
  -6   1  23        718.02        671.14        14.34 o                         
  -5   1  23        285.71        274.45         8.70 o                         
  -4   1  23       3319.65       3263.82        28.64 o                         
  -3   1  23       2846.24       2762.36        25.52 o                         
  -2   1  23        452.97        423.11         9.16 o                         
  -1   1  23         87.95        104.74         5.81 o                         
   0   1  23       5331.40       5173.33        40.94 o                         
   1   1  23       2218.03       2198.67        25.93 o                         
   2   1  23         68.41         84.23         5.78 o                         
   3   1  23       3041.51       3056.88        29.42 o                         
   4   1  23       4790.04       4803.84        41.74 o                         
   5   1  23        575.65        605.03        13.09 o                         
   6   1  23         40.88         47.98         5.11 o                         
   7   1  23       3485.56       3524.61        33.17 o                         
   8   1  23       1863.57       1877.31        22.72 o                         
   9   1  23          0.78          2.38         3.83 o                         
  10   1  23        357.86        347.82        10.95 o                         
  11   1  23       1693.65       1732.23        31.12 o                         
  12   1  23        325.65        289.90        15.27 o                         
 -14   2  23          0.01          3.49         4.53 o                         
 -13   2  23        670.32        771.59        19.67 o                         
 -12   2  23        198.30        173.76        11.16 o                         
 -11   2  23         21.31         26.65         5.17 o                         
 -10   2  23        253.66        243.99        10.86 o                         
  -9   2  23        907.80        932.00        17.85 o                         
  -8   2  23        185.75        174.61         8.15 o                         
  -7   2  23         58.39         61.49         5.35 o                         
  -6   2  23        812.23        816.90        14.01 o                         
  -5   2  23        782.25        751.12        12.76 o                         
  -4   2  23        210.70        209.51         8.14 o                         
  -3   2  23          5.65         11.49         3.63 o                         
  -2   2  23       1708.47       1590.58        19.72 o                         
  -1   2  23        648.83        651.36        12.26 o
[truncated: 65,854 more chars]
